# Supplementary material for: Loss to follow-up in a population-wide brief contact intervention to prevent suicide attempts - The VigilanS program, France
Source: PLoS One. 2022 Mar 1;17(3):e0263379. doi: 10.1371/journal.pone.0263379 (PMC8887722; doi:10.1371/journal.pone.0263379)
Supplement: S1 Data — (CSV) [file pone.0263379.s003.csv]

	ANONYMISE	ANNEE	AGE	SEXE	PRIMO	MOYEN	ALCOOL	ACCOMPAGNANT	DUREE.HOSPITALISATION	APPEL.J10.ABOUTI	APPEL.INTERMEDIAIRE.NON.ABOUTI	APPEL.INTERMEDIAIRE.ABOUTI	APPEL.RECU.INTERMEDIAIRE	APPEL.6M.ABOUTI	APPEL.ENTOURAGE	APPEL.RECU.ENTOURAGE	CARTE.POSTALE.ENVOYEE	DECES	APPEL.J10	Evolution.du.malaise.initial.J10	suivi.psy.en.cours.J10	Besoin.d.aide.J10	TYPE.ENTRETIEN.J10	ENVOI.CARTE.J10	APPEL.INTER.EMI	APPEL.INTER.RECU	APPEL.6M
2341	DOZ0000018	2015	53	Femme	Non	IMV	Oui	Oui	26	Oui	2	2	0	Oui	0	0	0	Non	Oui	Favorable	Oui	Oui	En difficultée	Non	Oui	Non	Oui
16277	YVY0000008	2015	55	Femme	Non	IMV	Non	Non	1	Oui	3	1	0	Oui	2	0	6	Non	Oui	Favorable	Oui	Oui	CRISE	Oui	Oui	Non	Oui
2060	DDC0000007	2015	59	Homme	Non	IMV	Non	Non	1	Oui	0	0	0	Oui	0	0	0	Non	Oui	Favorable	Non	Non	TVB	Non	Non	Non	Oui
16039	YMB0000006	2015	29	Homme	Non	IMV	Oui	Oui	3	Oui	0	0	0	Oui	0	0	0	Non	Oui	Favorable	Non	Non	TVB	Non	Non	Non	Oui
15378	XNV0000002	2015	40	Homme	Oui	PENDAISON/AUTRE	Non	Oui	4	Non	0	0	0	Oui	0	0	0	Non	Non	NA	NA	NA	NA	NA	Non	Non	Oui
7306	LCK0000048	2015	31	Femme	Non	IMV	Non	Non	0	Oui	0	1	0	Oui	0	0	4	Non	Oui	Pas d'évolution	Oui	Oui	En difficultée	Oui	Oui	Non	Oui
10831	QNJ0000011	2015	23	Femme	Non	PHLEBO	Oui	Non	1	Oui	0	1	0	Oui	0	0	4	Non	Oui	Pas d'évolution	Oui	Oui	CRISE	Oui	Oui	Non	Oui
10127	PKY0000021	2015	26	Homme	Non	IMV	Oui	Oui	1	Oui	0	1	0	Oui	0	0	0	Non	Oui	Pas d'évolution	Oui	Non	TVB	Non	Oui	Non	Oui
14773	WOH0000058	2015	18	Femme	Non	IMV	Non	Oui	3	Oui	3	1	0	Oui	1	0	4	Non	Oui	Pas d'évolution	Non	Oui	En difficultée	Oui	Oui	Non	Oui
12031	SJA0000020	2015	35	Homme	Non	IMV	Oui	Oui	2	Oui	0	0	0	Oui	0	0	0	Non	Oui	Favorable	Oui	Non	TVB	Non	Non	Non	Oui
8185	MKZ0000041	2015	31	Femme	Oui	IMV	Non	Oui	14	Non	0	0	0	Oui	0	0	0	Non	Non	NA	NA	NA	NA	NA	Non	Non	Oui
12153	SNC0000051	2015	34	Femme	Oui	IMV/AUTRE	Non	Oui	0	Non	0	0	0	Oui	0	0	0	Non	Non	NA	NA	NA	NA	NA	Non	Non	Oui
16511	ZEZ0000053	2015	36	Femme	Oui	IMV	Non	Oui	4	Non	0	0	1	Oui	0	0	4	Non	Non	NA	NA	NA	NA	NA	Non	Oui	Oui
4549	GYH0000055	2015	40	Femme	Oui	IMV	Oui	Non	1	Non	0	0	0	Oui	0	0	0	Non	Non	NA	NA	NA	NA	NA	Non	Non	Oui
2830	EII0000034	2015	28	Homme	Non	IMV	Oui	Oui	6	Oui	0	0	0	Oui	2	0	4	Non	Oui	Pas d'évolution	Oui	Oui	En difficultée	Oui	Non	Non	Oui
6030	JEB0000024	2015	49	Femme	Non	PHLEBO/AUTRE	Oui	Oui	1	Oui	0	1	2	Oui	2	0	6	Non	Oui	Favorable	Oui	Oui	En difficultée	Oui	Oui	Oui	Oui
7011	KPH0000022	2015	26	Homme	Non	IMV	Oui	Non	1	Oui	0	1	0	Oui	0	0	1	Non	Oui	Favorable	Oui	Non	TVB	Non	Oui	Non	Oui
15622	XWQ0000061	2015	47	Homme	Oui	IMV	Oui	Non	1	Non	0	0	0	Oui	0	0	0	Non	Non	NA	NA	NA	NA	NA	Non	Non	Oui
15710	XZT0000042	2015	67	Femme	Non	IMV	Non	Non	1	Oui	1	1	0	Oui	0	0	2	Non	Oui	Favorable	Oui	Non	TVB	Non	Oui	Non	Oui
6432	JUP0000035	2015	35	Homme	Non	IMV	Oui	Oui	2	Oui	0	1	1	Oui	0	0	4	Non	Oui	Pas d'évolution	Oui	Oui	En difficultée	Oui	Oui	Oui	Oui
13594	UUI0000027	2015	46	Femme	Non	IMV	Oui	Oui	6	Oui	1	1	0	Oui	0	0	0	Non	Oui	Favorable	Oui	Non	TVB	Non	Oui	Non	Oui
8578	NBJ0000057	2015	46	Femme	Non	PHLEBO	Non	Oui	0	Oui	3	2	0	Oui	0	0	0	Non	Oui	Pas d'évolution	Oui	Oui	CRISE	Oui	Oui	Non	Oui
13431	UMR0000072	2015	40	Femme	Non	IMV	Non	Oui	3	Oui	0	0	0	Oui	0	0	0	Non	Oui	Favorable	Non	Non	TVB	Non	Non	Non	Oui
14997	WYT0000068	2015	45	Homme	Oui	IMV	Oui	Oui	2	Non	0	0	0	Oui	0	0	0	Non	Non	NA	NA	NA	NA	NA	Non	Non	Oui
12593	TGA0000059	2015	27	Femme	Non	IMV/AUTRE	Non	Non	0	Oui	0	1	1	Oui	0	0	0	Non	Oui	Favorable	Oui	Oui	En difficultée	Oui	Oui	Oui	Oui
13575	UTT0000081	2015	58	Femme	Non	IMV	Oui	Oui	7	Oui	0	0	1	Oui	0	0	0	Non	Oui	Favorable	Oui	Non	TVB	Non	Non	Oui	Oui
2271	DMQ0000065	2015	49	Femme	Non	IMV	Oui	Non	1	Oui	0	0	0	Oui	0	0	0	Non	Oui	Favorable	Non	Oui	TVB	Non	Non	Non	Oui
10871	QPA0000084	2015	32	Homme	Non	AUTRE	Oui	Oui	2	Oui	0	0	0	Oui	0	0	0	Non	Oui	Favorable	Oui	Oui	TVB	Non	Non	Non	Oui
8588	NBV0000014	2015	18	Femme	Oui	IMV	Oui	Oui	0	Non	0	0	0	Oui	0	0	0	Non	Non	NA	NA	NA	NA	NA	Non	Non	Oui
14971	WXK0000019	2015	59	Homme	Oui	IMV	Oui	Oui	1	Non	0	0	0	Oui	0	0	0	Non	Non	NA	NA	NA	NA	NA	Non	Non	Oui
15971	YJX0000063	2015	22	Femme	Non	IMV	Non	Non	1	Oui	3	3	0	Oui	0	0	4	Non	Oui	Pas d'évolution	Oui	Oui	CRISE	Oui	Oui	Non	Oui
890	BHS0000046	2015	47	Homme	Oui	IMV	Non	Oui	1	Non	0	0	0	Oui	0	0	0	Non	Non	NA	NA	NA	NA	NA	Non	Non	Oui
9743	OWP0000028	2015	39	Femme	Oui	IMV	Non	Oui	8	Non	0	0	0	Oui	0	0	0	Non	Non	NA	NA	NA	NA	NA	Non	Non	Oui
16316	YXE0000043	2015	37	Homme	Non	IMV	Oui	Oui	1	Non	0	0	0	Oui	0	0	2	Non	Non	NA	NA	NA	NA	NA	Non	Non	Oui
3495	FHY0000119	2015	48	Homme	Oui	IMV	Oui	Oui	0	Non	0	0	0	Oui	0	0	0	Non	Non	NA	NA	NA	NA	NA	Non	Non	Oui
8754	NIP0000112	2015	49	Femme	Oui	IMV	Oui	Oui	1	Non	0	0	0	Oui	0	0	0	Non	Non	NA	NA	NA	NA	NA	Non	Non	Oui
13831	VDJ0000078	2015	34	Femme	Non	IMV	Oui	Oui	1	Oui	0	0	0	Oui	1	0	0	Non	Oui	Favorable	Oui	Oui	TVB	Non	Non	Non	Oui
16925	ZXE0000077	2015	51	Homme	Non	IMV	Non	Oui	6	Oui	0	0	0	Oui	0	0	0	Non	Oui	Pas d'évolution	Oui	Oui	En difficultée	Non	Non	Non	Oui
2184	DIT0000104	2015	44	Femme	Non	IMV	Non	Oui	1	Oui	0	0	0	Oui	0	0	4	Non	Oui	Favorable	Oui	Non	TVB	Oui	Non	Non	Oui
7914	MBE0000118	2015	42	Homme	Non	IMV	Oui	Oui	3	Oui	0	0	0	Oui	0	0	0	Non	Oui	Favorable	Oui	Non	TVB	Non	Non	Non	Oui
5053	HRX0000095	2015	32	Femme	Oui	IMV	Oui	Oui	1	Non	0	0	0	Oui	0	0	0	Non	Non	NA	NA	NA	NA	NA	Non	Non	Oui
15803	YDA0000074	2015	33	Homme	Oui	PHLEBO	Non	Oui	10	Non	0	0	0	Oui	1	0	0	Non	Non	NA	NA	NA	NA	NA	Non	Non	Oui
11666	RVE0000080	2015	53	Femme	Non	PHLEBO	Non	Oui	0	Oui	0	0	0	Oui	0	0	5	Non	Oui	Favorable	Non	Oui	En difficultée	Oui	Non	Non	Oui
14354	VYL0000047	2015	51	Homme	Non	IMV	Oui	Oui	3	Oui	0	1	0	Oui	0	0	1	Non	Oui	Pas d'évolution	Non	Oui	En difficultée	Non	Oui	Non	Oui
6604	KAX0000096	2015	68	Homme	Oui	IMV/PHLEBO	Non	Oui	3	Non	0	0	0	Oui	0	0	0	Non	Non	NA	NA	NA	NA	NA	Non	Non	Oui
6702	KEJ0000088	2015	35	Homme	Oui	PHLEBO	Oui	Oui	1	Non	0	0	0	Oui	0	0	0	Non	Non	NA	NA	NA	NA	NA	Non	Non	Oui
9110	NWY0000107	2015	18	Femme	Oui	IMV	Non	Oui	2	Non	0	0	0	Oui	0	0	0	Non	Non	NA	NA	NA	NA	NA	Non	Non	Oui
300	ALN0000110	2015	57	Homme	Oui	IMV	Non	Oui	1	Non	2	1	0	Oui	0	0	1	Non	Non	NA	NA	NA	NA	NA	Oui	Non	Oui
6016	JDG0000103	2015	49	Femme	Non	IMV	Non	Oui	1	Oui	0	0	0	Oui	0	0	0	Non	Oui	Favorable	Non	Non	TVB	Non	Non	Non	Oui
2224	DKL0000085	2015	35	Homme	Oui	IMV/AUTRE	Oui	Non	1	Non	0	0	0	Oui	0	0	0	Non	Non	NA	NA	NA	NA	NA	Non	Non	Oui
7697	LRQ0000114	2015	40	Homme	Oui	IMV	Oui	Oui	0	Non	0	0	0	Oui	2	1	0	Non	Non	NA	NA	NA	NA	NA	Non	Non	Oui
6456	JVP0000067	2015	23	Homme	Oui	IMV/AUTRE	Oui	Oui	0	Non	0	0	0	Oui	0	0	0	Non	Non	NA	NA	NA	NA	NA	Non	Non	Oui
14939	WVS0000100	2015	46	Homme	Oui	IMV	Non	Oui	1	Non	0	0	0	Oui	0	0	4	Non	Non	NA	NA	NA	NA	NA	Non	Non	Oui
5399	IFB0000086	2015	24	Femme	Oui	IMV/AUTRE	Non	Oui	0	Non	0	0	0	Oui	1	0	0	Non	Non	NA	NA	NA	NA	NA	Non	Non	Oui
7860	LZJ0000029	2015	25	Homme	Oui	PENDAISON	Oui	Oui	1	Non	0	0	0	Oui	0	0	3	Non	Non	NA	NA	NA	NA	NA	Non	Non	Oui
7868	LZQ0000123	2015	20	Femme	Oui	IMV/AUTRE	Non	Oui	0	Non	0	0	0	Oui	0	0	0	Non	Non	NA	NA	NA	NA	NA	Non	Non	Oui
10640	QFO0000001	2015	43	Homme	Non	IMV/AUTRE	Non	Oui	1	Oui	0	0	0	Oui	0	0	0	Non	Oui	Favorable	Non	Non	TVB	Non	Non	Non	Oui
11442	RMP0000137	2015	53	Femme	Non	IMV	Oui	Non	1	Oui	0	0	0	Oui	0	0	4	Non	Oui	Favorable	Non	Non	TVB	Oui	Non	Non	Oui
9872	PBQ0000089	2015	37	Femme	Oui	PHLEBO	Non	Oui	0	Non	0	1	18	Oui	0	0	12	Non	Non	NA	NA	NA	NA	NA	Oui	Oui	Oui
14789	WOX0000122	2015	43	Homme	Oui	IMV	Oui	Non	1	Non	0	0	0	Oui	0	0	0	Non	Non	NA	NA	NA	NA	NA	Non	Non	Oui
14387	VZN0000125	2015	54	Femme	Oui	IMV	Oui	Oui	4	Non	0	2	1	Oui	0	0	4	Non	Non	NA	NA	NA	NA	NA	Oui	Oui	Oui
6975	KNU0000066	2015	19	Homme	Non	PHLEBO	Non	Non	1	Oui	0	0	0	Oui	1	0	0	Non	Oui	Favorable	Non	Non	TVB	Non	Non	Non	Oui
9415	OJD0000097	2015	40	Femme	Non	IMV	Oui	Oui	1	Oui	0	0	0	Oui	0	0	0	Non	Oui	Favorable	Oui	Oui	TVB	Oui	Non	Non	Oui
8555	NAL0000093	2015	43	Femme	Non	IMV	Oui	Non	1	Oui	0	0	0	Oui	0	0	0	Non	Oui	Favorable	Non	Non	TVB	Non	Non	Non	Oui
11783	RZX0000105	2015	32	Homme	Non	SAUT/AUTRE	Non	Oui	3	Oui	0	0	0	Oui	0	0	0	Non	Oui	Favorable	Non	Oui	TVB	Non	Non	Non	Oui
2589	DYW0000017	2015	19	Femme	Non	IMV	Non	Oui	1	Oui	1	0	0	Oui	1	0	4	Non	Oui	Pas d'évolution	Oui	Oui	En difficultée	Oui	Non	Non	Oui
9167	NYZ0000129	2015	50	Femme	Oui	IMV	Non	Non	6	Non	0	0	0	Oui	0	0	0	Non	Non	NA	NA	NA	NA	NA	Non	Non	Oui
631	AXP0000044	2015	48	Homme	Non	IMV	Oui	Non	1	Oui	0	2	1	Oui	2	0	4	Non	Oui	Favorable	Non	Oui	En difficultée	Oui	Oui	Oui	Oui
11205	RDX0000069	2015	18	Femme	Non	IMV	Non	Oui	0	Non	0	0	0	Oui	0	0	3	Non	Non	NA	NA	NA	NA	NA	Non	Non	Oui
1761	CRH0000023	2015	56	Femme	Non	PHLEBO	Oui	Oui	1	Oui	0	1	1	Oui	0	0	1	Non	Oui	Pas d'évolution	Non	Oui	En difficultée	Oui	Oui	Oui	Oui
14902	WTW0000094	2015	30	Femme	Non	PHLEBO	Non	Oui	3	Oui	0	0	0	Oui	0	0	0	Non	Oui	Favorable	Non	Non	TVB	Non	Non	Non	Oui
5662	IPW0000167	2015	63	Femme	Oui	IMV/AUTRE	Non	Oui	5	Non	0	0	0	Oui	0	0	0	Non	Non	NA	NA	NA	NA	NA	Non	Non	Oui
12599	TGC0000164	2015	28	Femme	Oui	IMV	Oui	Oui	1	Non	0	0	0	Oui	0	0	0	Non	Non	NA	NA	NA	NA	NA	Non	Non	Oui
6426	JUG0000171	2015	61	Homme	Oui	PENDAISON	Non	Oui	0	Non	0	0	0	Oui	0	0	0	Non	Non	NA	NA	NA	NA	NA	Non	Non	Oui
11716	RWU0000135	2015	68	Homme	Non	PENDAISON	Oui	Oui	3	Oui	0	0	0	Oui	0	0	0	Non	Oui	Favorable	Oui	Non	TVB	Non	Non	Non	Oui
9068	NVC0000165	2015	54	Homme	Oui	IMV/AUTRE	Oui	Non	1	Non	0	0	0	Oui	0	0	0	Non	Non	NA	NA	NA	NA	NA	Non	Non	Oui
14733	WMP0000579	2015	49	Femme	Non	IMV	Non	Oui	19	Oui	0	0	0	Oui	0	0	4	Non	Oui	Pas d'évolution	Oui	Oui	TVB	Oui	Non	Non	Oui
424	APV0000162	2015	40	Femme	Oui	IMV	Non	Oui	1	Non	0	0	0	Oui	1	0	0	Non	Non	NA	NA	NA	NA	NA	Non	Non	Oui
8152	MJR0000163	2015	27	Homme	Non	IMV/PENDAISON	Oui	Oui	1	Oui	0	0	0	Oui	0	0	0	Non	Oui	Favorable	Non	Oui	TVB	Non	Non	Non	Oui
13136	UBF0000175	2015	46	Femme	Non	PHLEBO/AUTRE	Oui	Non	1	Oui	0	0	0	Oui	1	0	0	Non	Oui	Favorable	Oui	Non	TVB	Non	Non	Non	Oui
11408	RLS0000583	2015	22	Femme	Non	IMV	Non	Oui	4	Oui	0	0	0	Oui	0	0	0	Non	Oui	Favorable	Oui	Oui	TVB	Non	Non	Non	Oui
4234	GLI0000176	2015	45	Homme	Oui	IMV	Non	Oui	0	Non	0	0	0	Oui	0	0	0	Non	Non	NA	NA	NA	NA	NA	Non	Non	Oui
14226	VTN0000183	2015	40	Femme	Non	IMV	Oui	Non	1	Oui	0	0	0	Oui	0	0	4	Non	Oui	Pas d'évolution	Non	Oui	En difficultée	Oui	Non	Non	Oui
13898	VGB0000166	2015	48	Femme	Non	IMV/AUTRE	Oui	Oui	5	Oui	0	0	0	Oui	0	0	0	Non	Oui	Favorable	Non	Non	TVB	Non	Non	Non	Oui
11994	SHP0000174	2015	50	Homme	Non	AUTRE	Non	Non	4	Non	0	0	0	Oui	0	0	0	Non	Non	NA	NA	NA	NA	NA	Non	Non	Oui
10810	QMS0000079	2015	33	Femme	Oui	IMV	Non	Oui	45	Non	0	0	0	Oui	0	0	1	Non	Non	NA	NA	NA	NA	NA	Non	Non	Oui
15725	YAD0000932	2015	56	Femme	Non	PHLEBO	Oui	Oui	1	Oui	0	0	0	Oui	1	0	0	Non	Oui	Favorable	Non	Oui	TVB	Non	Non	Non	Oui
3756	FSO0000573	2015	50	Femme	Oui	IMV	Oui	Oui	1	Non	0	0	0	Oui	0	0	0	Non	Non	NA	NA	NA	NA	NA	Non	Non	Oui
3958	GAH0000574	2015	46	Homme	Oui	IMV	Oui	Non	1	Non	0	0	0	Oui	0	0	0	Non	Non	NA	NA	NA	NA	NA	Non	Non	Oui
8583	NBO0000570	2015	20	Femme	Oui	IMV	Non	Oui	1	Non	0	0	0	Oui	0	0	0	Non	Non	NA	NA	NA	NA	NA	Non	Non	Oui
1248	BWD0000417	2015	47	Femme	Non	IMV	Oui	Non	1	Oui	6	2	12	Oui	1	0	9	Non	Oui	Pas d'évolution	Non	Oui	TVB	Oui	Oui	Oui	Oui
7912	MBC0000190	2015	44	Femme	Non	IMV	Oui	Non	1	Oui	0	1	0	Oui	0	0	0	Non	Oui	Favorable	Oui	Non	TVB	Non	Oui	Non	Oui
16171	YRP0000501	2015	64	Femme	Non	IMV	Non	Oui	4	Oui	0	0	0	Oui	0	0	0	Non	Oui	Favorable	Oui	Oui	TVB	Non	Non	Non	Oui
8501	MYB0000124	2015	20	Femme	Non	IMV	Oui	Oui	1	Oui	0	0	0	Oui	0	0	4	Non	Oui	Favorable	Oui	Oui	TVB	Oui	Non	Non	Oui
13667	UXA0000510	2015	63	Femme	Non	IMV	Oui	Oui	4	Oui	2	0	0	Oui	0	0	4	Non	Oui	Favorable	Oui	Oui	TVB	Oui	Non	Non	Oui
11613	RTF0000890	2015	47	Femme	Oui	IMV	Non	Oui	1	Non	0	0	0	Oui	0	0	0	Non	Non	NA	NA	NA	NA	NA	Non	Non	Oui
9722	OWC0000147	2015	47	Femme	Non	IMV	Oui	Non	1	Oui	0	0	0	Oui	0	0	4	Non	Oui	Pas d'évolution	Non	Oui	En difficultée	Oui	Non	Non	Oui
5217	HXQ0000585	2015	48	Homme	Non	IMV	Oui	Oui	3	Oui	0	0	0	Oui	0	0	0	Non	Oui	Favorable	Non	Non	TVB	Non	Non	Non	Oui
384	AOB0000453	2015	45	Homme	Non	IMV	Oui	Oui	12	Oui	4	1	0	Oui	0	1	4	Non	Oui	Favorable	Oui	Oui	En difficultée	Oui	Oui	Non	Oui
9015	NSW0000455	2015	24	Homme	Oui	IMV	Oui	Non	2	Non	0	0	0	Oui	0	0	0	Non	Non	NA	NA	NA	NA	NA	Non	Non	Oui
13468	UOE0000427	2015	39	Homme	Oui	IMV	Non	Oui	3	Non	0	0	0	Oui	0	0	0	Non	Non	NA	NA	NA	NA	NA	Non	Non	Oui
2645	EBN0000179	2015	30	Femme	Non	IMV/AUTRE	Non	Oui	37	Oui	6	0	0	Oui	1	0	4	Non	Oui	Pas d'évolution	Oui	Oui	En difficultée	Oui	Non	Non	Oui
9209	OAP0000564	2015	35	Homme	Non	IMV	Non	Non	1	Oui	0	0	0	Oui	0	0	4	Non	Oui	Favorable	Oui	Oui	En difficultée	Oui	Non	Non	Oui
5483	IIH0000188	2015	39	Femme	Oui	IMV/AUTRE	Oui	Oui	1	Non	0	0	0	Oui	0	0	0	Non	Non	NA	NA	NA	NA	NA	Non	Non	Oui
15020	WZM0000191	2015	59	Femme	Oui	IMV	Non	Oui	0	Non	0	0	0	Oui	0	0	0	Non	Non	NA	NA	NA	NA	NA	Non	Non	Oui
12383	SWQ0000568	2015	41	Homme	Non	IMV	Oui	Oui	1	Oui	0	1	0	Oui	0	0	4	Non	Oui	Pas d'évolution	Oui	Oui	En difficultée	Non	Oui	Non	Oui
5281	HZR0000464	2015	66	Homme	Non	IMV	Oui	Non	2	Oui	2	1	0	Oui	0	0	4	Non	Oui	Pas d'évolution	Oui	Oui	CRISE	Oui	Oui	Non	Oui
5216	HXQ0000458	2015	54	Femme	Non	IMV	Non	Oui	1	Oui	0	0	0	Oui	0	0	0	Non	Oui	Favorable	Non	Non	TVB	Non	Non	Non	Oui
12587	TFS0000908	2015	18	Homme	Non	IMV	Oui	Non	1	Oui	0	0	0	Oui	0	0	0	Non	Oui	Favorable	Oui	Non	TVB	Non	Non	Non	Oui
2480	DUL0000922	2015	73	Femme	Non	IMV/AUTRE	Oui	Non	1	Oui	0	1	4	Oui	0	0	8	Non	Oui	Favorable	Non	Non	TVB	Oui	Oui	Oui	Oui
943	BJZ0001494	2015	60	Femme	Oui	IMV	Oui	Oui	1	Non	3	2	1	Oui	0	0	4	Non	Non	NA	NA	NA	NA	NA	Oui	Oui	Oui
11028	QVS0001493	2015	46	Homme	Oui	IMV	Oui	Non	1	Non	0	0	0	Oui	0	0	0	Non	Non	NA	NA	NA	NA	NA	Non	Non	Oui
5862	IXC0001566	2015	46	Homme	Oui	IMV	Oui	Oui	1	Non	0	0	0	Oui	0	0	0	Non	Non	NA	NA	NA	NA	NA	Non	Non	Oui
7985	MDI0001526	2015	25	Homme	Oui	SAUT	Oui	Oui	5	Non	0	0	0	Oui	0	0	0	Non	Non	NA	NA	NA	NA	NA	Non	Non	Oui
8749	NIL0001522	2015	49	Femme	Oui	PHLEBO	Oui	Oui	1	Non	0	0	0	Oui	0	0	0	Non	Non	NA	NA	NA	NA	NA	Non	Non	Oui
10830	QNG0001507	2015	68	Femme	Oui	IMV	Non	Oui	1	Non	0	0	0	Oui	0	0	0	Non	Non	NA	NA	NA	NA	NA	Non	Non	Oui
14701	WLP0001520	2015	20	Femme	Oui	PHLEBO	Non	Oui	4	Non	0	0	0	Oui	0	0	0	Non	Non	NA	NA	NA	NA	NA	Non	Non	Oui
15589	XVN0001518	2015	34	Homme	Non	IMV	Oui	Oui	1	Oui	0	0	0	Oui	0	0	0	Non	Oui	Favorable	Oui	Non	TVB	Non	Non	Non	Oui
128	AEX0001514	2015	41	Homme	Oui	IMV	Oui	Oui	3	Non	1	0	0	Oui	1	0	0	Non	Non	NA	NA	NA	NA	NA	Non	Non	Oui
5978	JBU0000533	2015	52	Femme	Non	IMV	Non	Oui	2	Non	0	0	0	Oui	0	0	2	Non	Non	NA	NA	NA	NA	NA	Non	Non	Oui
11548	RQY0001266	2015	38	Homme	Oui	IMV	Non	Oui	0	Non	0	0	0	Oui	0	0	0	Non	Non	NA	NA	NA	NA	NA	Non	Non	Oui
121	AEL0000434	2015	47	Femme	Non	IMV	Oui	Oui	8	Oui	2	0	0	Oui	3	0	0	Non	Oui	Favorable	Oui	Oui	TVB	Non	Non	Non	Oui
10797	QMB0001447	2015	60	Homme	Oui	IMV	Non	Non	45	Non	0	0	0	Oui	0	0	0	Non	Non	NA	NA	NA	NA	NA	Non	Non	Oui
12802	TMS0001431	2015	34	Homme	Oui	PENDAISON	Oui	Oui	1	Non	0	0	0	Oui	0	0	0	Non	Non	NA	NA	NA	NA	NA	Non	Non	Oui
7720	LSP0001267	2015	37	Femme	Oui	IMV	Oui	Oui	0	Non	1	1	0	Oui	0	0	1	Non	Non	NA	NA	NA	NA	NA	Oui	Non	Oui
14025	VLS0000247	2015	41	Femme	Non	IMV	Non	Oui	12	Oui	0	0	0	Oui	0	0	0	Non	Oui	Favorable	Oui	Oui	TVB	Oui	Non	Non	Oui
46	ABU0001273	2015	46	Homme	Oui	IMV	Oui	Non	1	Non	0	0	0	Oui	0	0	0	Non	Non	NA	NA	NA	NA	NA	Non	Non	Oui
9197	OAD0001250	2015	42	Femme	Oui	IMV	Non	Oui	5	Non	0	0	0	Oui	0	0	0	Non	Non	NA	NA	NA	NA	NA	Non	Non	Oui
9901	PCN0001278	2015	53	Homme	Oui	IMV	Oui	Oui	3	Non	0	0	0	Oui	0	0	0	Non	Non	NA	NA	NA	NA	NA	Non	Non	Oui
10013	PHJ0001252	2015	49	Femme	Oui	IMV	Oui	Non	2	Non	0	0	0	Oui	0	0	0	Non	Non	NA	NA	NA	NA	NA	Non	Non	Oui
12253	SRI0001257	2015	65	Femme	Oui	IMV	Oui	Oui	1	Non	0	0	0	Oui	0	0	0	Non	Non	NA	NA	NA	NA	NA	Non	Non	Oui
1611	CKU0001268	2015	40	Homme	Oui	IMV	Non	Oui	7	Non	9	0	0	Oui	1	0	4	Non	Non	NA	NA	NA	NA	NA	Non	Non	Oui
5780	IUB0000421	2015	62	Femme	Non	IMV	Non	Oui	1	Oui	0	0	2	Oui	2	0	0	Non	Oui	Pas d'évolution	Non	Oui	En difficultée	Oui	Non	Oui	Oui
12131	SMF0001244	2015	18	Femme	Non	NOYADE	Non	Oui	4	Non	1	2	1	Oui	2	0	4	Non	Non	NA	NA	NA	NA	NA	Oui	Oui	Oui
14556	WGD0001523	2015	38	Femme	Non	IMV	Non	Oui	1	Oui	0	0	0	Oui	1	0	0	Non	Oui	Favorable	Non	Non	TVB	Non	Non	Non	Oui
3708	FQD0001448	2015	59	Femme	Non	NOYADE	Non	Oui	1	Oui	0	0	0	Oui	0	0	0	Non	Oui	Favorable	Oui	Oui	TVB	Non	Non	Non	Oui
14800	WPB0000600	2015	50	Femme	Non	IMV	Non	Non	2	Oui	0	0	0	Oui	0	0	4	Non	Oui	Favorable	Oui	Oui	TVB	Oui	Non	Non	Oui
3513	FJB0000622	2015	41	Homme	Non	SAUT/AUTRE	Oui	Oui	1	Oui	0	0	0	Oui	0	0	0	Non	Oui	Favorable	Non	Oui	TVB	Non	Non	Non	Oui
5945	JAP0000606	2015	19	Femme	Non	IMV/PHLEBO	Non	Oui	1	Oui	0	0	0	Oui	0	0	0	Non	Oui	Favorable	Oui	Oui	TVB	Non	Non	Non	Oui
13525	UQT0001253	2015	53	Homme	Non	IMV	Oui	Oui	3	Oui	0	0	0	Oui	0	0	0	Non	Oui	Favorable	Non	Oui	TVB	Non	Non	Non	Oui
13994	VKJ0000655	2015	62	Femme	Non	IMV	Oui	Oui	2	Oui	0	0	0	Oui	0	0	2	Non	Oui	Pas d'évolution	Oui	Oui	En difficultée	Oui	Non	Non	Oui
14431	WBK0001259	2015	59	Homme	Oui	IMV	Non	Oui	1	Non	0	0	0	Oui	0	0	0	Non	Non	NA	NA	NA	NA	NA	Non	Non	Oui
16196	YSM0001251	2015	38	Femme	Oui	PHLEBO	Non	Oui	3	Non	0	0	0	Oui	0	0	0	Non	Non	NA	NA	NA	NA	NA	Non	Non	Oui
15300	XKK0000424	2015	62	Femme	Non	IMV	Oui	Oui	1	Oui	4	1	0	Oui	0	0	2	Non	Oui	Pas d'évolution	Non	Oui	En difficultée	Oui	Oui	Non	Oui
12921	TRK0000521	2015	51	Femme	Non	IMV	Oui	Oui	1	Oui	0	0	0	Oui	0	0	4	Non	Oui	Pas d'évolution	Oui	Oui	En difficultée	Oui	Non	Non	Oui
6358	JRK0001241	2015	22	Femme	Oui	IMV	Non	Oui	5	Non	0	0	0	Oui	0	0	0	Non	Non	NA	NA	NA	NA	NA	Non	Non	Oui
14812	WPK0001279	2015	53	Femme	Oui	IMV	Non	Oui	24	Non	0	0	1	Oui	0	0	1	Non	Non	NA	NA	NA	NA	NA	Non	Oui	Oui
7955	MCM0001261	2015	25	Femme	Non	IMV	Non	Oui	1	Oui	0	0	0	Oui	0	0	0	Non	Oui	Favorable	Non	Non	TVB	Non	Non	Non	Oui
11469	RNS0001982	2015	34	Femme	Non	IMV	Oui	Oui	1	Non	0	0	1	Oui	0	1	1	Non	Oui	Favorable	Oui	Oui	TVB	Oui	Non	Oui	Oui
8310	MPI0000446	2015	40	Femme	Non	PHLEBO	Non	Non	3	Oui	0	0	0	Oui	0	0	2	Non	Oui	Favorable	Oui	Oui	TVB	Oui	Non	Non	Oui
12211	SPU0001246	2015	48	Femme	Oui	IMV	Oui	Non	4	Non	0	1	0	Oui	0	0	1	Non	Non	NA	NA	NA	NA	NA	Oui	Non	Oui
12334	SUN0000613	2015	44	Femme	Non	IMV	Non	Oui	3	Non	0	0	0	Oui	0	0	4	Non	Non	NA	NA	NA	NA	NA	Non	Non	Oui
1094	BQH0001068	2015	20	Femme	Oui	IMV	Oui	Oui	8	Non	1	1	1	Oui	0	0	0	Non	Non	NA	NA	NA	NA	NA	Oui	Oui	Oui
6060	JFI0000750	2015	51	Homme	Non	IMV	Oui	Non	1	Oui	4	1	3	Oui	1	0	3	Non	Oui	Favorable	Non	Oui	TVB	Non	Oui	Oui	Oui
15814	YDQ0000537	2015	31	Femme	Non	PHLEBO	Oui	Oui	1	Oui	0	0	0	Oui	0	0	0	Non	Oui	Favorable	Oui	Oui	TVB	Non	Non	Non	Oui
3211	EXD0001087	2015	26	Femme	Oui	IMV	Non	Oui	2	Non	0	0	0	Oui	0	0	0	Non	Non	NA	NA	NA	NA	NA	Non	Non	Oui
9679	OUB0001086	2015	22	Femme	Oui	IMV	Non	Oui	0	Non	0	0	0	Oui	0	0	0	Non	Non	NA	NA	NA	NA	NA	Non	Non	Oui
8908	NON0001272	2015	40	Homme	Oui	IMV	Oui	Non	1	Non	0	0	0	Oui	0	0	0	Non	Non	NA	NA	NA	NA	NA	Non	Non	Oui
9520	OMV0001521	2015	66	Homme	Oui	IMV	Oui	Oui	1	Non	0	0	0	Oui	0	0	0	Non	Non	NA	NA	NA	NA	NA	Non	Non	Oui
14769	WOD0000518	2015	34	Femme	Non	IMV	Oui	Oui	2	Oui	0	0	0	Oui	0	0	4	Non	Oui	Pas d'évolution	Oui	Oui	TVB	Oui	Non	Non	Oui
192	AHH0001176	2015	56	Femme	Oui	IMV	Oui	Oui	5	Non	0	0	1	Oui	0	0	0	Non	Non	NA	NA	NA	NA	NA	Non	Oui	Oui
8907	NON0000610	2015	51	Femme	Non	IMV	Oui	Oui	3	Oui	0	0	0	Oui	0	0	0	Non	Oui	Favorable	Oui	Oui	TVB	Non	Non	Non	Oui
15694	XZF0001193	2015	20	Femme	Oui	IMV	Non	Oui	8	Non	0	0	0	Oui	0	0	1	Non	Non	NA	NA	NA	NA	NA	Non	Non	Oui
13298	UHQ0000506	2015	51	Femme	Non	IMV	Non	Non	1	Oui	0	0	1	Oui	0	0	4	Non	Oui	Favorable	Oui	Non	TVB	Non	Non	Oui	Oui
6616	KBJ0000745	2015	50	Femme	Non	IMV	Oui	Oui	1	Oui	0	1	0	Oui	0	0	2	Non	Oui	Pas d'évolution	Oui	Oui	En difficultée	Oui	Oui	Non	Oui
10448	PYX0000762	2015	44	Femme	Non	IMV	Oui	Oui	3	Oui	0	1	0	Oui	0	0	1	Non	Oui	Pas d'évolution	Oui	Oui	En difficultée	Non	Oui	Non	Oui
16062	YMY0000437	2015	56	Homme	Non	PENDAISON	Oui	Oui	2	Oui	0	0	0	Oui	0	0	0	Non	Oui	Pas d'évolution	Non	Oui	En difficultée	Non	Non	Non	Oui
11046	QWR0002064	2015	41	Homme	Oui	IMV	Oui	Oui	4	Non	0	0	0	Oui	0	0	1	Non	Non	NA	NA	NA	NA	NA	Non	Non	Oui
6832	KIX0002054	2015	37	Homme	Oui	LESION	Non	Oui	4	Non	0	0	0	Oui	0	0	0	Non	Non	NA	NA	NA	NA	NA	Non	Non	Oui
8148	MJO0002053	2015	74	Femme	Oui	IMV	Non	Oui	5	Non	0	0	0	Oui	0	0	0	Non	Non	NA	NA	NA	NA	NA	Non	Non	Oui
14532	WEV0000772	2015	46	Homme	Non	IMV	Oui	Oui	1	Oui	0	0	2	Oui	1	1	1	Non	Oui	Favorable	Oui	Oui	TVB	Non	Non	Oui	Oui
1716	COZ0000443	2015	52	Homme	Non	IMV	Non	Non	1	Oui	0	0	0	Oui	0	0	0	Non	Oui	Favorable	Oui	Oui	TVB	Non	Non	Non	Oui
1097	BQI0001434	2015	49	Femme	Oui	IMV	Non	Oui	1	Non	0	0	0	Oui	0	0	0	Non	Non	NA	NA	NA	NA	NA	Non	Non	Oui
4536	GXP0001433	2015	34	Homme	Oui	IMV/AUTRE	Oui	Oui	1	Non	0	0	0	Oui	0	0	0	Non	Non	NA	NA	NA	NA	NA	Non	Non	Oui
5584	INI0001271	2015	58	Femme	Oui	IMV	Oui	Non	1	Non	0	0	0	Oui	0	0	0	Non	Non	NA	NA	NA	NA	NA	Non	Non	Oui
15553	XUE0001265	2015	48	Femme	Oui	IMV	Oui	Oui	2	Non	0	0	0	Oui	0	0	0	Non	Non	NA	NA	NA	NA	NA	Non	Non	Oui
6010	JCU0000536	2015	49	Femme	Non	IMV	Oui	Oui	3	Oui	0	1	0	Oui	0	0	3	Non	Oui	Favorable	Non	Oui	TVB	Non	Oui	Non	Oui
9311	OFE0000793	2015	48	Homme	Non	IMV	Non	Oui	1	Oui	0	0	0	Oui	0	0	2	Non	Oui	Favorable	Oui	Oui	TVB	Oui	Non	Non	Oui
2196	DJF0001262	2015	57	Femme	Oui	IMV	Oui	Non	0	Non	0	0	0	Oui	0	0	0	Non	Non	NA	NA	NA	NA	NA	Non	Non	Oui
7717	LSK0001275	2015	29	Femme	Oui	PHLEBO	Oui	Oui	2	Non	0	0	0	Oui	1	0	0	Non	Non	NA	NA	NA	NA	NA	Non	Non	Oui
15322	XLF0001238	2015	51	Femme	Non	PHLEBO	Oui	Non	1	Oui	0	0	0	Oui	0	0	0	Non	Oui	Favorable	Non	Non	TVB	Non	Non	Non	Oui
6243	JNB0001274	2015	34	Femme	Oui	IMV	Non	Oui	0	Non	0	0	0	Oui	1	0	1	Non	Non	NA	NA	NA	NA	NA	Non	Non	Oui
7530	LKX0001276	2015	39	Femme	Oui	IMV	Non	Oui	1	Non	0	0	0	Oui	1	0	1	Non	Non	NA	NA	NA	NA	NA	Non	Non	Oui
9317	OFL0000611	2015	29	Femme	Non	IMV/PHLEBO	Non	Oui	2	Oui	0	0	0	Oui	0	0	2	Non	Oui	Favorable	Oui	Oui	TVB	Oui	Non	Non	Oui
10938	QRY0000778	2015	62	Femme	Non	IMV	Non	Oui	4	Oui	0	0	0	Oui	0	0	0	Non	Oui	Favorable	Oui	Oui	TVB	Non	Non	Non	Oui
1544	CHP0000791	2015	81	Femme	Non	NOYADE	Non	Oui	1	Oui	0	0	0	Oui	0	0	0	Non	Oui	Favorable	Non	Oui	TVB	Oui	Non	Non	Oui
16048	YMO0000436	2015	24	Femme	Non	IMV	Non	Oui	1	Oui	0	0	1	Oui	2	1	0	Non	Oui	Favorable	Oui	Non	TVB	Oui	Non	Oui	Oui
676	AZY0001525	2015	66	Femme	Non	IMV	Oui	Oui	1	Oui	0	0	0	Oui	0	0	0	Non	Oui	Favorable	Non	Non	TVB	Non	Non	Non	Oui
5102	HTY0000789	2015	64	Femme	Non	PHLEBO	Non	Non	1	Oui	0	0	0	Oui	1	0	2	Non	Oui	Favorable	Non	Oui	En difficultée	Oui	Non	Non	Oui
15004	WYW0001186	2015	47	Femme	Non	IMV	Oui	Non	3	Oui	0	0	0	Oui	0	0	3	Non	Oui	Favorable	Oui	Oui	TVB	Oui	Non	Non	Oui
9133	NXT0000783	2015	40	Homme	Non	IMV	Non	Non	1	Oui	0	0	0	Oui	0	0	0	Non	Oui	Favorable	Oui	Oui	TVB	Non	Non	Non	Oui
9717	OVP0000608	2015	51	Femme	Non	IMV	Oui	Oui	1	Oui	0	0	0	Oui	0	0	4	Non	Oui	Favorable	Oui	Oui	TVB	Oui	Non	Non	Oui
6811	KII0000790	2015	45	Homme	Non	PENDAISON	Non	Non	2	Oui	0	0	0	Oui	0	0	2	Non	Oui	Pas d'évolution	Oui	Oui	En difficultée	Oui	Non	Non	Oui
14184	VSD0001225	2015	30	Homme	Oui	IMV	Non	Oui	4	Non	0	0	0	Oui	0	0	0	Non	Non	NA	NA	NA	NA	NA	Non	Non	Oui
15248	XIC0000766	2015	62	Femme	Non	IMV/AUTRE	Non	Non	62	Oui	0	0	1	Oui	0	0	0	Non	Oui	Favorable	Oui	Oui	TVB	Non	Non	Oui	Oui
15065	XBP0000731	2015	50	Homme	Non	PHLEBO	Oui	Oui	0	Oui	0	0	0	Oui	0	0	0	Non	Oui	Favorable	Non	Oui	TVB	Non	Non	Non	Oui
13829	VDE0001242	2015	31	Homme	Non	PENDAISON	Oui	Non	7	Oui	1	1	1	Oui	0	0	4	Non	Oui	Pas d'évolution	Oui	Oui	En difficultée	Oui	Oui	Oui	Oui
3486	FHR0000609	2015	46	Femme	Non	IMV	Oui	Oui	2	Oui	0	0	0	Oui	0	0	0	Non	Oui	Favorable	Non	Non	TVB	Non	Non	Non	Oui
10403	PWH0000777	2015	58	Femme	Non	IMV	Non	Oui	3	Oui	0	0	0	Oui	0	0	2	Non	Oui	Pas d'évolution	Oui	Oui	En difficultée	Oui	Non	Non	Oui
2507	DVL0000781	2015	23	Homme	Non	IMV	Oui	Non	1	Oui	0	0	0	Oui	0	0	0	Non	Oui	Favorable	Oui	Non	TVB	Non	Non	Non	Oui
10853	QOI0000845	2015	52	Homme	Non	IMV	Oui	Oui	1	Oui	10	0	0	Oui	0	0	3	Non	Oui	Pas d'évolution	Non	Oui	En difficultée	Non	Non	Non	Oui
1486	CFL0001091	2015	50	Homme	Oui	IMV	Non	Oui	6	Non	0	0	0	Oui	0	0	0	Non	Non	NA	NA	NA	NA	NA	Non	Non	Oui
14889	WTK0001436	2015	20	Homme	Oui	IMV	Non	Oui	0	Non	0	0	0	Oui	1	0	0	Non	Non	NA	NA	NA	NA	NA	Non	Non	Oui
8535	MZK0000864	2015	42	Femme	Non	IMV	Non	Oui	0	Oui	0	0	0	Oui	0	0	3	Non	Oui	Favorable	Oui	Non	TVB	Oui	Non	Non	Oui
2811	EHX0001214	2015	50	Femme	Oui	IMV	Oui	Oui	1	Non	0	0	0	Oui	0	0	0	Non	Non	NA	NA	NA	NA	NA	Non	Non	Oui
6649	KCR0001115	2015	42	Femme	Oui	AUTRE	Oui	Oui	0	Non	0	0	0	Oui	0	0	0	Non	Non	NA	NA	NA	NA	NA	Non	Non	Oui
7042	KRE0001209	2015	53	Femme	Oui	IMV	Non	Oui	1	Non	0	0	0	Oui	0	0	0	Non	Non	NA	NA	NA	NA	NA	Non	Non	Oui
16292	YWM0001196	2015	28	Homme	Oui	IMV	Oui	Oui	1	Non	0	0	0	Oui	0	0	1	Non	Non	NA	NA	NA	NA	NA	Non	Non	Oui
3983	GBI0000861	2015	49	Femme	Non	IMV	Non	Oui	8	Oui	0	1	4	Oui	0	0	3	Non	Oui	Favorable	Oui	Non	CRISE	Oui	Oui	Oui	Oui
910	BIN0000435	2015	40	Homme	Non	IMV	Oui	Non	1	Oui	0	1	0	Oui	0	0	1	Non	Oui	Pas d'évolution	Oui	Oui	CRISE	Oui	Oui	Non	Oui
11014	QVC0000738	2015	67	Femme	Non	IMV	Non	Oui	7	Oui	0	0	0	Oui	0	0	0	Non	Oui	Favorable	Oui	Oui	TVB	Oui	Non	Non	Oui
9749	OWV0000770	2015	19	Homme	Non	PHLEBO	Oui	Oui	2	Non	0	0	0	Oui	0	0	0	Non	Non	NA	NA	NA	NA	NA	Non	Non	Oui
13754	UZZ0000749	2015	54	Femme	Non	IMV	Non	Oui	9	Oui	0	0	1	Oui	0	0	0	Non	Oui	Favorable	Oui	Oui	TVB	Oui	Non	Oui	Oui
2228	DKN0000692	2015	33	Femme	Non	IMV	Non	Oui	1	Oui	0	1	1	Oui	0	0	6	Non	Oui	Pas d'évolution	Oui	Oui	TVB	Oui	Oui	Oui	Oui
12616	TGQ0000414	2015	28	Homme	Non	IMV/AUTRE	Non	Oui	9	Oui	0	1	3	Oui	2	1	8	Non	Oui	Pas d'évolution	Oui	Oui	TVB	Oui	Oui	Oui	Oui
2129	DGE0000691	2015	43	Femme	Non	IMV	Non	Oui	3	Oui	0	1	1	Oui	0	0	0	Non	Oui	Favorable	Oui	Non	TVB	Non	Oui	Oui	Oui
1134	BRK0000713	2015	45	Femme	Non	PHLEBO	Oui	Oui	5	Oui	0	0	0	Oui	0	1	0	Non	Oui	Favorable	Non	Oui	TVB	Oui	Non	Non	Oui
9333	OGD0000711	2015	57	Femme	Non	IMV	Oui	Oui	1	Oui	0	0	0	Oui	0	0	3	Non	Oui	Pas d'évolution	Non	Oui	TVB	Oui	Non	Non	Oui
10758	QKB0001501	2015	53	Homme	Oui	IMV	Non	Non	1	Non	0	0	0	Oui	0	0	0	Non	Non	NA	NA	NA	NA	NA	Non	Non	Oui
2797	EHS0000715	2015	41	Homme	Non	IMV	Oui	Oui	1	Oui	0	0	0	Oui	0	0	0	Non	Oui	Favorable	Oui	Non	TVB	Non	Non	Non	Oui
938	BJW0000703	2015	54	Femme	Non	IMV	Oui	Oui	1	Oui	0	0	0	Oui	0	0	2	Non	Oui	Pas d'évolution	Oui	Oui	En difficultée	Oui	Non	Non	Oui
698	BAT0001114	2015	35	Homme	Oui	SAUT	Oui	Oui	1	Non	0	0	0	Oui	0	0	0	Non	Non	NA	NA	NA	NA	NA	Non	Non	Oui
3692	FPO0002108	2015	37	Femme	Oui	IMV	Oui	Oui	1	Non	0	0	0	Oui	0	0	0	Non	Non	NA	NA	NA	NA	NA	Non	Non	Oui
7015	KPS0000615	2015	44	Femme	Non	IMV	Non	Oui	1	Oui	0	0	0	Oui	0	0	4	Non	Oui	Favorable	Oui	Oui	TVB	Oui	Non	Non	Oui
16794	ZRY0000619	2015	62	Femme	Non	IMV	Non	Non	2	Non	0	0	1	Oui	0	0	0	Non	Oui	Favorable	Oui	Oui	TVB	Non	Non	Oui	Oui
4109	GGB0000824	2015	23	Femme	Non	IMV	Non	Oui	2	Oui	0	0	0	Oui	1	0	0	Non	Oui	Favorable	Oui	Oui	TVB	Non	Non	Non	Oui
13506	UPQ0000620	2015	58	Femme	Non	IMV	Non	Non	6	Non	0	0	0	Oui	0	0	4	Non	Non	NA	NA	NA	NA	NA	Non	Non	Oui
7862	LZK0000706	2015	38	Homme	Non	IMV	Non	Oui	4	Oui	0	0	1	Oui	0	1	2	Non	Oui	Pas d'évolution	Oui	Oui	En difficultée	Oui	Non	Oui	Oui
536	ATN0000780	2015	43	Femme	Non	PHLEBO	Oui	Non	1	Non	0	1	3	Oui	1	0	5	Non	Non	NA	NA	NA	NA	NA	Oui	Oui	Oui
2948	EMT0000699	2015	50	Femme	Non	IMV	Oui	Non	2	Oui	0	1	0	Oui	0	0	2	Non	Oui	Favorable	Non	Oui	TVB	Oui	Oui	Non	Oui
7736	LTL0001248	2015	44	Femme	Non	IMV	Oui	Oui	4	Oui	5	0	0	Oui	0	0	2	Non	Oui	Favorable	Non	Non	TVB	Oui	Non	Non	Oui
6065	JFO0000716	2015	20	Homme	Non	IMV	Non	Oui	1	Oui	0	0	0	Oui	0	0	0	Non	Oui	Favorable	Non	Non	TVB	Non	Non	Non	Oui
3151	EVM0000829	2015	58	Femme	Non	IMV	Non	Oui	20	Oui	0	0	0	Oui	0	0	0	Non	Oui	Favorable	Oui	Oui	TVB	Non	Non	Non	Oui
15868	YGB0001249	2015	33	Femme	Oui	IMV	Oui	Oui	1	Non	0	0	0	Oui	0	0	1	Non	Non	NA	NA	NA	NA	NA	Non	Non	Oui
1254	BWN0000714	2015	52	Femme	Non	IMV	Non	Oui	2	Oui	0	0	0	Oui	0	0	4	Non	Oui	Favorable	Non	Oui	TVB	Non	Non	Non	Oui
13909	VGT0000751	2015	42	Homme	Non	IMV	Non	Oui	5	Oui	1	0	0	Oui	0	0	0	Non	Oui	Pas d'évolution	Oui	Oui	TVB	Non	Non	Non	Oui
3564	FKX0001237	2015	59	Femme	Oui	IMV	Oui	Oui	1	Non	0	0	0	Oui	0	0	0	Non	Non	NA	NA	NA	NA	NA	Non	Non	Oui
7007	KPD0001450	2015	65	Homme	Oui	AUTRE	Oui	Oui	0	Non	0	0	0	Oui	0	0	0	Non	Non	NA	NA	NA	NA	NA	Non	Non	Oui
11218	RES0000768	2015	62	Femme	Non	IMV	Oui	Non	1	Non	0	0	0	Oui	0	0	0	Non	Non	NA	NA	NA	NA	NA	Non	Non	Oui
2229	DKN0000822	2015	61	Femme	Oui	IMV	Non	Oui	0	Non	0	2	3	Oui	1	0	0	Non	Non	NA	NA	NA	NA	NA	Oui	Oui	Oui
16851	ZUJ0000760	2015	54	Homme	Non	IMV	Oui	Oui	0	Oui	0	0	0	Oui	0	0	0	Non	Oui	Favorable	Non	Non	TVB	Non	Non	Non	Oui
8943	NPW0000724	2015	62	Femme	Non	IMV	Non	Oui	1	Oui	2	4	3	Oui	0	0	4	Non	Oui	Pas d'évolution	Oui	Oui	En difficultée	Oui	Oui	Oui	Oui
10775	QKY0000755	2015	75	Homme	Non	IMV	Non	Oui	44	Oui	2	0	3	Oui	0	0	7	Non	Oui	Défavorable	Oui	Oui	En difficultée	Oui	Non	Oui	Oui
8391	MSN0000752	2015	20	Femme	Non	IMV	Oui	Oui	4	Oui	1	1	0	Oui	0	0	2	Non	Oui	Pas d'évolution	Oui	Oui	En difficultée	Oui	Oui	Non	Oui
10458	PZF0000240	2015	59	Femme	Non	IMV	Oui	Non	6	Oui	2	1	3	Oui	0	0	3	Non	Oui	Pas d'évolution	Oui	Oui	En difficultée	Oui	Oui	Oui	Oui
5789	IUF0000852	2015	55	Femme	Non	IMV	Oui	Oui	1	Oui	0	0	0	Oui	0	0	0	Non	Oui	Favorable	Non	Non	TVB	Non	Non	Non	Oui
16119	YPL0001226	2015	49	Femme	Oui	IMV	Non	Oui	4	Non	0	0	0	Oui	0	0	0	Non	Non	NA	NA	NA	NA	NA	Non	Non	Oui
15062	XBC0001220	2015	48	Homme	Non	PENDAISON	Oui	Oui	1	Oui	0	0	0	Oui	0	0	1	Non	Oui	Favorable	Oui	Non	TVB	Non	Non	Non	Oui
6721	KFB0000826	2015	53	Homme	Non	IMV	Oui	Oui	1	Non	0	1	1	Oui	0	0	2	Non	Oui	Pas d'évolution	Non	Oui	CRISE	Oui	Oui	Oui	Oui
509	ASK0000805	2015	59	Femme	Non	IMV	Non	Non	5	Oui	2	1	2	Oui	0	0	2	Non	Oui	Favorable	Non	Oui	En difficultée	Oui	Oui	Oui	Oui
11813	SBD0000763	2015	59	Homme	Non	IMV	Non	Oui	3	Oui	0	0	0	Oui	0	0	0	Non	Oui	Favorable	Oui	Oui	TVB	Non	Non	Non	Oui
8633	NDN0000841	2015	59	Femme	Non	IMV	Oui	Oui	6	Oui	0	0	0	Oui	0	0	2	Non	Oui	Favorable	Oui	Oui	TVB	Oui	Non	Non	Oui
14491	WDK0001027	2015	58	Femme	Non	PENDAISON	Non	Non	1	Non	0	0	0	Oui	0	0	4	Non	Non	NA	NA	NA	NA	NA	Non	Non	Oui
14178	VRW0000733	2015	41	Femme	Non	IMV	Oui	Oui	6	Oui	4	2	2	Oui	0	0	4	Non	Oui	Favorable	Oui	Non	TVB	Non	Oui	Oui	Oui
14297	VVV0000942	2015	32	Homme	Non	IMV	Oui	Non	0	Oui	0	0	0	Oui	0	0	0	Oui	Oui	Favorable	Oui	Non	TVB	Non	Non	Non	Oui
2992	EOQ0001179	2015	29	Femme	Oui	IMV	Non	Oui	1	Non	0	0	0	Oui	0	0	0	Non	Non	NA	NA	NA	NA	NA	Non	Non	Oui
14482	WCW0001180	2015	44	Homme	Oui	IMV	Oui	Oui	2	Non	0	0	0	Oui	0	0	0	Non	Non	NA	NA	NA	NA	NA	Non	Non	Oui
15281	XJP0001126	2015	39	Homme	Oui	IMV	Oui	Oui	1	Non	0	0	0	Oui	0	0	0	Non	Non	NA	NA	NA	NA	NA	Non	Non	Oui
7532	LKZ0000817	2015	41	Homme	Non	PENDAISON	Oui	Oui	2	Oui	1	2	14	Oui	3	1	10	Non	Oui	Pas d'évolution	Oui	Oui	CRISE	Oui	Oui	Oui	Oui
14340	VXV0000873	2015	78	Femme	Non	IMV/PHLEBO	Oui	Oui	23	Oui	0	0	0	Oui	0	0	0	Non	Oui	Favorable	Non	Non	TVB	Non	Non	Non	Oui
13256	UGE0000981	2015	18	Femme	Non	PHLEBO	Non	Oui	1	Oui	0	0	1	Oui	0	0	4	Non	Oui	Favorable	Oui	Oui	En difficultée	Oui	Non	Oui	Oui
6596	KAN0000815	2015	60	Femme	Non	IMV	Oui	Oui	9	Oui	0	0	0	Oui	1	0	1	Non	Oui	Favorable	Oui	Oui	CRISE	Non	Non	Non	Oui
6742	KFP0001066	2015	39	Homme	Oui	IMV	Oui	Oui	3	Non	0	0	0	Oui	1	0	0	Non	Non	NA	NA	NA	NA	NA	Non	Non	Oui
5	AAG0001213	2015	51	Femme	Non	IMV	Non	Oui	7	Oui	4	0	3	Oui	3	0	4	Non	Oui	Favorable	Non	Non	TVB	Non	Non	Oui	Oui
6894	KKU0000747	2015	60	Femme	Non	IMV	Oui	Oui	5	Oui	0	0	0	Oui	0	0	0	Non	Oui	Favorable	Non	Non	TVB	Non	Non	Non	Oui
16730	ZOX0000756	2015	30	Femme	Non	IMV/PENDAISON	Oui	Oui	4	Oui	0	0	0	Oui	0	0	2	Non	Oui	Favorable	Oui	Oui	TVB	Oui	Non	Non	Oui
2741	EFS0001093	2015	20	Femme	Oui	IMV	Non	Oui	4	Non	0	0	0	Oui	0	0	0	Non	Non	NA	NA	NA	NA	NA	Non	Non	Oui
5533	IKY0000883	2015	56	Femme	Non	IMV	Non	Oui	2	Oui	0	0	0	Oui	0	0	0	Non	Oui	Favorable	Non	Non	TVB	Non	Non	Non	Oui
1031	BNM0002059	2015	19	Femme	Oui	IMV	Non	Oui	0	Non	0	0	0	Oui	0	0	0	Non	Non	NA	NA	NA	NA	NA	Non	Non	Oui
2503	DVH0002061	2015	30	Femme	Oui	IMV	Non	Oui	3	Non	0	0	0	Oui	0	0	0	Non	Non	NA	NA	NA	NA	NA	Non	Non	Oui
3857	FWL0002068	2015	29	Homme	Oui	IMV	Oui	Oui	2	Non	0	0	0	Oui	0	0	0	Non	Non	NA	NA	NA	NA	NA	Non	Non	Oui
9968	PFP0002073	2015	40	Homme	Oui	AUTRE	Non	Oui	2	Non	0	0	0	Oui	0	0	0	Non	Non	NA	NA	NA	NA	NA	Non	Non	Oui
14728	WMM0002070	2015	54	Femme	Oui	IMV	Oui	Oui	9	Non	0	0	0	Oui	0	0	0	Non	Non	NA	NA	NA	NA	NA	Non	Non	Oui
4187	GJP0000839	2015	60	Femme	Non	IMV/PHLEBO	Oui	Oui	0	Oui	9	3	2	Oui	0	0	6	Non	Oui	Défavorable	Oui	Oui	En difficultée	Oui	Oui	Oui	Oui
15460	XQY0000819	2015	34	Homme	Non	IMV	Oui	Non	5	Oui	0	0	0	Oui	0	0	4	Non	Oui	Favorable	Oui	Non	TVB	Non	Non	Non	Oui
4288	GMW0002081	2015	52	Femme	Oui	IMV	Oui	Oui	2	Non	0	0	0	Oui	0	0	0	Non	Non	NA	NA	NA	NA	NA	Non	Non	Oui
13574	UTR0002084	2015	46	Homme	Oui	IMV	Oui	Oui	1	Non	0	0	0	Oui	0	0	0	Non	Non	NA	NA	NA	NA	NA	Non	Non	Oui
6474	JWL0002114	2015	62	Femme	Oui	IMV	Non	Oui	4	Non	0	0	1	Oui	0	0	1	Non	Non	NA	NA	NA	NA	NA	Non	Oui	Oui
3054	ERE0002087	2015	43	Femme	Oui	IMV	Non	Oui	2	Non	0	0	0	Oui	0	0	0	Non	Non	NA	NA	NA	NA	NA	Non	Non	Oui
5851	IWO0002098	2015	22	Femme	Oui	IMV	Oui	Oui	1	Non	0	0	0	Oui	0	0	0	Non	Non	NA	NA	NA	NA	NA	Non	Non	Oui
12280	SSH0001296	2015	43	Femme	Oui	IMV	Non	Non	1	Non	0	0	0	Oui	0	0	0	Non	Non	NA	NA	NA	NA	NA	Non	Non	Oui
15491	XSF0002112	2015	20	Femme	Oui	IMV	Non	Oui	1	Non	0	0	0	Oui	0	0	0	Non	Non	NA	NA	NA	NA	NA	Non	Non	Oui
15648	XXO0002079	2015	31	Femme	Oui	PHLEBO	Non	Oui	1	Non	0	0	0	Oui	0	0	1	Non	Non	NA	NA	NA	NA	NA	Non	Non	Oui
15965	YJN0000865	2015	47	Femme	Non	IMV	Non	Oui	26	Oui	0	0	0	Oui	0	0	0	Non	Oui	Favorable	Oui	Non	TVB	Non	Non	Non	Oui
2474	DUB0001035	2015	38	Femme	Non	IMV	Non	Non	13	Oui	0	0	0	Oui	0	0	0	Non	Oui	Favorable	Oui	Non	TVB	Non	Non	Non	Oui
328	AML0001036	2015	21	Femme	Non	PHLEBO	Non	Oui	8	Oui	0	0	0	Oui	0	0	0	Non	Oui	Favorable	Oui	Non	TVB	Non	Non	Non	Oui
13734	UZF0001003	2015	37	Femme	Non	IMV	Oui	Oui	1	Oui	0	0	0	Oui	0	0	0	Non	Oui	Favorable	Oui	Oui	TVB	Non	Non	Non	Oui
14475	WCQ0001058	2015	31	Femme	Non	IMV	Non	Oui	10	Oui	0	2	0	Oui	0	0	5	Non	Oui	Favorable	Oui	Oui	TVB	Oui	Oui	Non	Oui
6039	JEO0000795	2015	51	Homme	Non	IMV	Non	Oui	3	Oui	0	0	0	Oui	0	0	0	Non	Oui	Favorable	Oui	Oui	TVB	Non	Non	Non	Oui
14478	WCQ0001218	2015	40	Homme	Oui	IMV	Oui	Non	1	Non	3	0	0	Oui	0	0	3	Non	Non	NA	NA	NA	NA	NA	Non	Non	Oui
7416	LGI0001169	2015	27	Femme	Oui	IMV	Oui	Oui	0	Non	0	0	1	Oui	1	0	0	Non	Non	NA	NA	NA	NA	NA	Non	Oui	Oui
3399	FEP0001044	2015	35	Homme	Oui	IMV	Oui	Oui	0	Non	0	0	0	Oui	0	0	0	Non	Non	NA	NA	NA	NA	NA	Non	Non	Oui
4371	GQE0001041	2015	67	Femme	Oui	IMV	Oui	Oui	1	Non	0	0	0	Oui	0	0	0	Non	Non	NA	NA	NA	NA	NA	Non	Non	Oui
4570	GZG0001038	2015	47	Homme	Oui	IMV	Non	Oui	1	Non	0	0	0	Oui	0	0	0	Non	Non	NA	NA	NA	NA	NA	Non	Non	Oui
6630	KBT0001042	2015	48	Femme	Oui	IMV	Oui	Oui	2	Non	0	0	0	Oui	0	0	0	Non	Non	NA	NA	NA	NA	NA	Non	Non	Oui
16254	YUV0002099	2015	23	Femme	Oui	IMV	Non	Oui	3	Non	0	0	0	Oui	0	0	0	Non	Non	NA	NA	NA	NA	NA	Non	Non	Oui
5164	HWA0002120	2015	21	Femme	Oui	IMV	Non	Oui	1	Non	0	0	0	Oui	0	0	0	Non	Non	NA	NA	NA	NA	NA	Non	Non	Oui
13783	VAY0001399	2015	42	Femme	Non	IMV	Oui	Oui	4	Oui	1	1	2	Oui	2	0	5	Non	Oui	Favorable	Oui	Oui	TVB	Non	Oui	Oui	Oui
13382	ULD0001048	2015	20	Femme	Oui	IMV	Non	Oui	1	Non	0	0	0	Oui	1	0	1	Non	Non	NA	NA	NA	NA	NA	Non	Non	Oui
16212	YTB0001161	2015	33	Homme	Oui	IMV	Non	Oui	0	Non	0	0	0	Oui	0	0	0	Non	Non	NA	NA	NA	NA	NA	Non	Non	Oui
8458	MWE0001172	2015	62	Homme	Non	IMV	Non	Oui	2	Oui	1	5	3	Oui	0	0	4	Non	Oui	Pas d'évolution	Oui	Oui	CRISE	Oui	Oui	Oui	Oui
10880	QPN0001073	2015	20	Femme	Oui	IMV	Non	Oui	1	Non	0	1	0	Oui	1	0	0	Non	Non	NA	NA	NA	NA	NA	Oui	Non	Oui
5434	IGJ0000867	2015	36	Homme	Non	IMV	Non	Oui	2	Oui	0	2	0	Oui	0	0	1	Non	Oui	Pas d'évolution	Oui	Oui	En difficultée	Oui	Oui	Non	Oui
13758	VAH0001074	2015	41	Femme	Oui	IMV	Non	Oui	1	Non	0	0	0	Oui	0	0	1	Non	Non	NA	NA	NA	NA	NA	Non	Non	Oui
11343	RJL0001077	2015	46	Homme	Non	IMV	Oui	Oui	2	Oui	0	2	1	Oui	0	0	2	Non	Oui	Pas d'évolution	Oui	Oui	En difficultée	Non	Oui	Oui	Oui
530	ATF0001061	2015	42	Femme	Non	IMV	Oui	Non	1	Oui	0	0	0	Oui	0	0	4	Non	Oui	Favorable	Oui	Oui	TVB	Oui	Non	Non	Oui
6232	JMQ0001056	2015	57	Homme	Non	IMV	Oui	Oui	2	Non	1	0	0	Oui	0	0	4	Non	Non	NA	NA	NA	NA	NA	Non	Non	Oui
16365	YYV0001063	2015	43	Femme	Non	IMV	Oui	Non	3	Oui	0	0	3	Oui	0	0	0	Non	Oui	Favorable	Oui	Oui	TVB	Non	Non	Oui	Oui
2873	EJU0000799	2015	74	Femme	Non	IMV	Non	Oui	7	Oui	0	0	4	Oui	0	0	0	Non	Oui	Favorable	Oui	Non	TVB	Non	Non	Oui	Oui
23	AAX0000810	2015	62	Homme	Non	AUTRE	Non	Oui	10	Oui	0	1	0	Oui	1	0	0	Non	Oui	Pas d'évolution	Non	Oui	En difficultée	Non	Oui	Non	Oui
15501	XSM0000811	2015	54	Femme	Non	IMV/PHLEBO	Non	Oui	2	Oui	0	0	0	Oui	0	0	0	Non	Oui	Favorable	Non	Non	TVB	Non	Non	Non	Oui
11072	QXT0001380	2015	19	Homme	Oui	IMV	Oui	Non	0	Non	0	0	0	Oui	1	0	0	Non	Non	NA	NA	NA	NA	NA	Non	Non	Oui
2563	DXV0000846	2015	42	Homme	Non	IMV	Oui	Non	1	Oui	4	1	0	Oui	0	0	3	Non	Oui	Pas d'évolution	Non	Oui	En difficultée	Oui	Oui	Non	Oui
6352	JQZ0000823	2015	60	Homme	Non	PHLEBO	Non	Oui	10	Oui	0	0	0	Oui	0	0	0	Non	Oui	Favorable	Oui	Non	TVB	Non	Non	Non	Oui
16712	ZOC0001236	2015	28	Femme	Non	IMV/PHLEBO	Oui	Non	1	Oui	0	0	0	Oui	0	0	0	Non	Oui	Pas d'évolution	Oui	Oui	En difficultée	Non	Non	Non	Oui
12134	SML0000818	2015	51	Femme	Non	IMV	Non	Oui	2	Oui	0	1	0	Oui	0	0	2	Non	Oui	Favorable	Oui	Oui	En difficultée	Oui	Oui	Non	Oui
985	BLQ0000809	2015	34	Homme	Non	IMV	Non	Oui	0	Oui	0	0	0	Oui	0	0	0	Non	Oui	Favorable	Oui	Oui	TVB	Non	Non	Non	Oui
695	BAP0001015	2015	54	Femme	Non	IMV	Oui	Oui	1	Oui	0	0	0	Oui	0	0	0	Non	Oui	Favorable	Oui	Oui	TVB	Non	Non	Non	Oui
3080	ESN0001312	2015	36	Femme	Oui	IMV	Non	Oui	7	Non	0	0	0	Oui	0	0	0	Non	Non	NA	NA	NA	NA	NA	Non	Non	Oui
8755	NIQ0001313	2015	18	Femme	Oui	IMV	Non	Non	2	Non	0	0	0	Oui	0	0	0	Non	Non	NA	NA	NA	NA	NA	Non	Non	Oui
10715	QIJ0000773	2015	60	Femme	Non	PHLEBO	Non	Oui	6	Non	0	0	1	Oui	0	0	1	Non	Non	NA	NA	NA	NA	NA	Non	Oui	Oui
13166	UCE0000985	2015	45	Femme	Non	IMV	Oui	Oui	1	Non	0	0	2	Oui	0	0	4	Non	Oui	Favorable	Oui	Non	TVB	Non	Non	Oui	Oui
10716	QIJ0000773	2015	60	Femme	Non	PHLEBO	Non	Oui	33	Oui	1	0	1	Oui	0	0	0	Non	Oui	Favorable	Oui	Oui	TVB	Oui	Non	Oui	Oui
11444	RMQ0001019	2015	27	Femme	Non	IMV	Non	Oui	1	Oui	0	0	0	Oui	0	0	0	Non	Oui	Favorable	Oui	Non	TVB	Non	Non	Non	Oui
8082	MHB0000835	2015	39	Femme	Non	IMV	Non	Non	1	Oui	1	1	1	Oui	0	0	0	Non	Oui	Favorable	Oui	Oui	TVB	Non	Oui	Oui	Oui
10428	PXV0000990	2015	53	Homme	Non	IMV	Oui	Oui	1	Oui	0	2	0	Oui	0	0	4	Non	Oui	Pas d'évolution	Oui	Oui	En difficultée	Oui	Oui	Non	Oui
9624	ORT0002109	2015	32	Homme	Oui	PENDAISON	Oui	Non	1	Non	0	0	0	Oui	0	0	0	Non	Non	NA	NA	NA	NA	NA	Non	Non	Oui
14943	WVY0001059	2015	28	Femme	Non	IMV	Non	Oui	2	Non	0	0	0	Oui	1	0	4	Non	Non	NA	NA	NA	NA	NA	Non	Non	Oui
52	ABZ0001147	2015	52	Femme	Oui	AUTRE	Oui	Oui	1	Non	0	0	0	Oui	0	0	0	Non	Non	NA	NA	NA	NA	NA	Non	Non	Oui
15152	XEW0001111	2015	47	Homme	Non	IMV	Oui	Non	1	Oui	0	0	0	Oui	0	0	4	Non	Oui	Pas d'évolution	Non	Oui	TVB	Non	Non	Non	Oui
6969	KNQ0001099	2015	51	Femme	Non	IMV	Non	Oui	8	Oui	0	0	0	Oui	0	0	0	Non	Oui	Favorable	Oui	Oui	TVB	Non	Non	Non	Oui
7957	MCN0001023	2015	50	Femme	Non	IMV	Oui	Oui	1	Non	0	0	0	Oui	0	0	2	Non	Non	NA	NA	NA	NA	NA	Non	Non	Oui
3784	FTV0002097	2015	37	Homme	Oui	PHLEBO	Oui	Oui	1	Non	0	0	0	Oui	0	0	4	Non	Non	NA	NA	NA	NA	NA	Non	Non	Oui
14783	WOQ0001034	2015	50	Homme	Oui	IMV/PENDAISON/AUTRE	Oui	Oui	9	Non	0	0	2	Oui	0	0	4	Non	Non	NA	NA	NA	NA	NA	Non	Oui	Oui
6675	KDK0002145	2015	19	Homme	Oui	IMV	Non	Non	0	Non	0	0	0	Oui	0	0	4	Non	Non	NA	NA	NA	NA	NA	Non	Non	Oui
12785	TMJ0000943	2015	21	Femme	Oui	NOYADE	Non	Oui	12	Non	0	0	0	Oui	0	0	0	Non	Non	NA	NA	NA	NA	NA	Non	Non	Oui
11632	RUB0001375	2015	54	Femme	Non	IMV	Non	Oui	1	Oui	0	0	1	Oui	0	0	4	Non	Oui	Pas d'évolution	Oui	Oui	En difficultée	Oui	Non	Oui	Oui
6957	KND0000833	2015	56	Femme	Non	IMV	Non	Oui	34	Oui	0	0	0	Oui	0	0	0	Non	Oui	Favorable	Oui	Oui	TVB	Non	Non	Non	Oui
9499	OMG0002166	2015	22	Femme	Oui	IMV	Non	Oui	1	Non	0	0	0	Oui	0	0	0	Non	Non	NA	NA	NA	NA	NA	Non	Non	Oui
9318	OFO0000707	2015	50	Homme	Non	IMV	Oui	Oui	1	Non	0	0	1	Oui	1	0	0	Non	Oui	Favorable	Non	Non	TVB	Non	Non	Oui	Oui
11011	QUZ0000813	2015	37	Femme	Non	IMV	Non	Oui	1	Oui	0	0	0	Oui	0	0	0	Non	Oui	Favorable	Oui	Oui	TVB	Non	Non	Non	Oui
2973	ENS0000825	2015	60	Homme	Non	IMV	Oui	Oui	1	Oui	0	0	0	Oui	0	0	0	Non	Oui	Favorable	Non	Oui	TVB	Non	Non	Non	Oui
14480	WCS0000814	2015	27	Homme	Non	IMV	Non	Non	0	Oui	0	0	0	Oui	1	0	0	Non	Oui	Favorable	Oui	Oui	TVB	Non	Non	Non	Oui
5287	HZW0001098	2015	55	Femme	Non	IMV	Non	Oui	2	Oui	1	0	0	Oui	1	0	4	Non	Oui	Favorable	Oui	Non	TVB	Non	Non	Non	Oui
1996	DAK0000948	2015	42	Femme	Oui	AUTRE	Non	Oui	1	Non	0	0	0	Oui	0	0	0	Non	Non	NA	NA	NA	NA	NA	Non	Non	Oui
3516	FJB0000954	2015	58	Femme	Oui	IMV	Oui	Oui	6	Non	0	0	0	Oui	0	0	0	Non	Non	NA	NA	NA	NA	NA	Non	Non	Oui
5902	IYT0000946	2015	63	Homme	Oui	AUTRE	Non	Oui	9	Non	0	0	0	Oui	0	0	0	Non	Non	NA	NA	NA	NA	NA	Non	Non	Oui
8640	NDZ0001289	2015	28	Homme	Oui	IMV	Oui	Oui	1	Non	1	0	0	Oui	0	0	4	Non	Non	NA	NA	NA	NA	NA	Non	Non	Oui
8969	NQZ0000949	2015	46	Femme	Oui	IMV	Non	Oui	10	Non	0	0	0	Oui	0	0	4	Non	Non	NA	NA	NA	NA	NA	Non	Non	Oui
8984	NRM0000959	2015	53	Homme	Oui	IMV	Non	Non	2	Non	0	0	0	Oui	0	0	0	Non	Non	NA	NA	NA	NA	NA	Non	Non	Oui
11810	SBC0000958	2015	44	Femme	Oui	IMV	Oui	Non	1	Non	0	0	0	Oui	0	0	0	Non	Non	NA	NA	NA	NA	NA	Non	Non	Oui
14290	VVN0000951	2015	62	Femme	Oui	IMV	Non	Oui	2	Non	0	0	0	Oui	0	0	0	Non	Non	NA	NA	NA	NA	NA	Non	Non	Oui
5288	HZW0001474	2015	36	Femme	Oui	IMV	Oui	Oui	1	Non	0	0	0	Oui	1	0	0	Non	Non	NA	NA	NA	NA	NA	Non	Non	Oui
4427	GSP0002143	2015	23	Homme	Oui	IMV	Non	Oui	1	Non	0	0	0	Oui	0	0	0	Non	Non	NA	NA	NA	NA	NA	Non	Non	Oui
6723	KFB0001533	2015	55	Homme	Oui	IMV	Oui	Oui	53	Non	0	0	0	Oui	0	0	0	Non	Non	NA	NA	NA	NA	NA	Non	Non	Oui
14642	WJB0001532	2015	19	Homme	Oui	IMV	Non	Oui	3	Non	0	0	0	Oui	0	0	0	Non	Non	NA	NA	NA	NA	NA	Non	Non	Oui
10014	PHJ0001782	2015	63	Femme	Non	IMV	Non	Oui	3	Non	0	0	1	Oui	0	0	4	Non	Non	NA	NA	NA	NA	NA	Non	Oui	Oui
126	AEU0000806	2015	53	Homme	Non	IMV	Oui	Oui	1	Oui	0	0	1	Oui	0	0	0	Non	Oui	Favorable	Oui	Non	TVB	Non	Non	Oui	Oui
14108	VOW0001347	2015	45	Homme	Non	IMV	Non	Non	13	Oui	1	1	11	Oui	4	2	14	Non	Oui	Favorable	Non	Non	TVB	Non	Oui	Oui	Oui
8680	NFT0000131	2015	22	Homme	Non	IMV	Oui	Oui	3	Oui	2	1	0	Oui	0	0	4	Non	Oui	Pas d'évolution	Oui	Oui	En difficultée	Oui	Oui	Non	Oui
1557	CIF0001025	2015	55	Femme	Non	IMV	Non	Oui	1	Oui	0	0	0	Oui	0	0	1	Non	Oui	Pas d'évolution	Oui	Oui	En difficultée	Oui	Non	Non	Oui
9925	PDQ0001024	2015	39	Homme	Oui	IMV	Non	Oui	1	Non	0	0	0	Oui	0	0	0	Non	Non	NA	NA	NA	NA	NA	Non	Non	Oui
1828	CTV0001539	2015	59	Femme	Oui	IMV	Oui	Oui	10	Non	1	0	2	Oui	0	0	1	Non	Non	NA	NA	NA	NA	NA	Non	Oui	Oui
9219	OAZ0002199	2015	40	Femme	Oui	IMV	Non	Oui	1	Non	4	1	0	Oui	1	0	1	Non	Non	NA	NA	NA	NA	NA	Oui	Non	Oui
2294	DNH0002208	2015	24	Homme	Oui	IMV	Non	Oui	6	Non	3	0	0	Oui	0	0	0	Non	Non	NA	NA	NA	NA	NA	Non	Non	Oui
8147	MJM0002206	2015	54	Homme	Oui	IMV	Oui	Non	8	Non	0	0	0	Oui	0	0	0	Non	Non	NA	NA	NA	NA	NA	Non	Non	Oui
14823	WPS0002209	2015	62	Femme	Oui	IMV	Non	Non	4	Non	0	0	0	Oui	0	0	0	Non	Non	NA	NA	NA	NA	NA	Non	Non	Oui
8591	NCC0001239	2015	45	Homme	Non	IMV	Oui	Oui	24	Non	4	0	5	Oui	2	1	5	Non	Non	NA	NA	NA	NA	NA	Non	Oui	Oui
4162	GIG0001232	2015	34	Homme	Non	IMV	Oui	Oui	1	Oui	0	0	0	Oui	0	0	0	Non	Oui	Favorable	Oui	Oui	TVB	Non	Non	Non	Oui
2684	EDI0000953	2015	33	Homme	Oui	IMV	Oui	Oui	1	Non	0	0	0	Oui	0	0	0	Non	Non	NA	NA	NA	NA	NA	Non	Non	Oui
5464	IHN0000950	2015	49	Femme	Oui	IMV/PHLEBO	Oui	Oui	1	Non	0	0	0	Oui	0	0	0	Non	Non	NA	NA	NA	NA	NA	Non	Non	Oui
3061	ERK0002164	2015	34	Homme	Oui	IMV	Non	Oui	1	Non	0	0	0	Oui	0	0	0	Non	Non	NA	NA	NA	NA	NA	Non	Non	Oui
7904	MAV0001255	2015	48	Femme	Non	IMV	Oui	Oui	1	Non	1	0	0	Oui	1	0	12	Non	Non	NA	NA	NA	NA	NA	Non	Non	Oui
16774	ZQY0001045	2015	70	Femme	Oui	PHLEBO	Oui	Oui	0	Non	0	0	0	Oui	0	0	0	Non	Non	NA	NA	NA	NA	NA	Non	Non	Oui
5443	IGS0001212	2015	47	Femme	Non	IMV	Oui	Oui	4	Non	2	1	3	Oui	1	0	5	Non	Non	NA	NA	NA	NA	NA	Oui	Oui	Oui
15695	XZG0001134	2015	20	Femme	Non	PHLEBO	Non	Oui	2	Oui	0	0	0	Oui	0	0	0	Non	Oui	Favorable	Oui	Oui	TVB	Non	Non	Non	Oui
6728	KFG0001228	2015	61	Femme	Non	IMV	Oui	Oui	1	Oui	0	0	0	Oui	0	0	1	Non	Oui	Pas d'évolution	Non	Oui	En difficultée	Oui	Non	Non	Oui
1232	BVN0001393	2015	62	Homme	Oui	AUTRE	Non	Oui	21	Non	0	0	0	Oui	0	0	0	Non	Non	NA	NA	NA	NA	NA	Non	Non	Oui
14866	WSJ0001155	2015	52	Femme	Oui	IMV	Non	Non	5	Non	0	0	0	Oui	0	0	0	Non	Non	NA	NA	NA	NA	NA	Non	Non	Oui
12657	THQ0001649	2015	58	Femme	Non	IMV	Oui	Oui	1	Non	9	2	11	Oui	1	1	12	Non	Non	NA	NA	NA	NA	NA	Oui	Oui	Oui
11902	SEN0001406	2015	45	Homme	Oui	IMV	Oui	Oui	1	Non	0	0	0	Oui	0	0	0	Non	Non	NA	NA	NA	NA	NA	Non	Non	Oui
1475	CEX0001415	2015	51	Femme	Non	IMV	Oui	Oui	9	Oui	0	0	0	Oui	0	0	4	Non	Oui	Favorable	Oui	Oui	En difficultée	Oui	Non	Non	Oui
8977	NRG0001391	2015	56	Femme	Non	IMV	Oui	Oui	1	Oui	0	0	0	Oui	0	0	0	Non	Oui	Favorable	Non	Non	TVB	Non	Non	Non	Oui
1096	BQI0001378	2015	58	Femme	Oui	IMV	Non	Oui	12	Non	0	0	0	Oui	0	0	0	Non	Non	NA	NA	NA	NA	NA	Non	Non	Oui
2441	DSU0001412	2015	56	Femme	Oui	IMV	Oui	Oui	1	Non	3	0	0	Oui	0	0	4	Non	Non	NA	NA	NA	NA	NA	Non	Non	Oui
10503	QAR0002188	2015	34	Femme	Oui	IMV	Oui	Oui	0	Non	0	0	0	Oui	0	0	0	Non	Non	NA	NA	NA	NA	NA	Non	Non	Oui
11837	SBU0002171	2015	57	Homme	Oui	IMV	Non	Oui	1	Non	3	0	0	Oui	0	0	2	Non	Non	NA	NA	NA	NA	NA	Non	Non	Oui
8816	NKU0001384	2015	19	Homme	Oui	IMV	Non	Oui	2	Non	0	0	0	Oui	1	0	0	Non	Non	NA	NA	NA	NA	NA	Non	Non	Oui
16891	ZVU0002163	2015	33	Femme	Oui	IMV	Oui	Oui	1	Non	0	0	0	Oui	0	0	2	Non	Non	NA	NA	NA	NA	NA	Non	Non	Oui
7422	LGP0001445	2015	19	Homme	Non	IMV/PHLEBO	Oui	Oui	4	Non	0	0	1	Oui	0	0	1	Non	Non	NA	NA	NA	NA	NA	Non	Oui	Oui
2461	DTP0000881	2015	32	Femme	Non	PHLEBO/AUTRE	Non	Oui	0	Oui	0	0	0	Oui	0	0	0	Non	Oui	Favorable	Non	Oui	TVB	Non	Non	Non	Oui
15031	WZR0001330	2015	49	Homme	Non	IMV	Oui	Non	3	Oui	0	0	0	Oui	0	0	4	Non	Oui	Favorable	Non	Oui	En difficultée	Oui	Non	Non	Oui
1104	BQM0002169	2015	58	Homme	Oui	IMV	Oui	Oui	2	Non	0	0	0	Oui	0	0	0	Non	Non	NA	NA	NA	NA	NA	Non	Non	Oui
8069	MGO0001353	2015	33	Femme	Oui	IMV	Non	Oui	1	Non	0	0	0	Oui	0	0	0	Non	Non	NA	NA	NA	NA	NA	Non	Non	Oui
12145	SMT0001344	2015	79	Homme	Oui	IMV	Non	Oui	19	Non	0	0	0	Oui	0	0	2	Non	Non	NA	NA	NA	NA	NA	Non	Non	Oui
9948	PEP0001151	2015	23	Femme	Non	IMV	Non	Non	14	Oui	0	1	1	Oui	0	0	3	Non	Oui	Pas d'évolution	Oui	Oui	En difficultée	Oui	Oui	Oui	Oui
450	AQU0001204	2015	51	Homme	Non	PENDAISON	Oui	Oui	1	Oui	0	0	0	Oui	0	0	2	Non	Oui	Pas d'évolution	Non	Oui	En difficultée	Oui	Non	Non	Oui
10873	QPE0001171	2015	18	Femme	Non	IMV	Non	Oui	1	Non	5	0	0	Oui	1	0	5	Non	Non	NA	NA	NA	NA	NA	Non	Non	Oui
12347	SVA0000956	2015	42	Femme	Non	IMV/AUTRE	Oui	Oui	4	Oui	0	0	1	Oui	0	0	0	Non	Oui	Pas d'évolution	Oui	Oui	TVB	Non	Non	Oui	Oui
5676	IQH0000937	2015	44	Femme	Non	IMV	Non	Non	1	Non	0	2	0	Oui	0	0	6	Non	Oui	Pas d'évolution	Oui	Oui	En difficultée	Oui	Oui	Non	Oui
4817	HIJ0001722	2016	50	Femme	Non	IMV	Non	Oui	3	Oui	0	0	0	Oui	0	0	4	Non	Oui	Pas d'évolution	Non	Oui	En difficultée	Oui	Non	Non	Oui
11913	SFA0000929	2015	56	Femme	Non	IMV	Non	Non	1	Non	0	0	1	Oui	0	1	0	Non	Oui	Favorable	Non	Non	TVB	Non	Non	Oui	Oui
8713	NHF0000802	2015	28	Homme	Non	IMV	Non	Non	1	Oui	0	0	0	Oui	0	0	0	Non	Oui	Favorable	Non	Non	TVB	Non	Non	Non	Oui
1373	CBB0000847	2015	28	Homme	Non	IMV	Non	Oui	1	Oui	0	0	0	Oui	2	0	0	Non	Oui	Favorable	Oui	Oui	TVB	Non	Non	Non	Oui
7846	LYQ0001055	2015	34	Femme	Non	IMV	Non	Oui	5	Oui	7	2	4	Oui	1	0	4	Non	Oui	Pas d'évolution	Oui	Non	En difficultée	Oui	Oui	Oui	Oui
6185	JKQ0002170	2015	50	Femme	Oui	IMV	Oui	Oui	0	Non	0	0	0	Oui	0	0	0	Non	Non	NA	NA	NA	NA	NA	Non	Non	Oui
16910	ZWK0001764	2015	51	Homme	Non	IMV	Non	Oui	2	Oui	1	0	1	Oui	1	0	4	Non	Oui	Favorable	Oui	Oui	En difficultée	Non	Non	Oui	Oui
6714	KEX0000382	2015	52	Homme	Non	IMV	Oui	Non	6	Oui	0	2	7	Oui	0	0	5	Non	Oui	Favorable	Oui	Oui	TVB	Non	Oui	Oui	Oui
1957	CYU0001632	2015	19	Femme	Non	PHLEBO	Oui	Oui	1	Oui	1	0	0	Oui	0	0	1	Non	Oui	Favorable	Oui	Non	TVB	Non	Non	Non	Oui
8476	MWU0001217	2015	47	Femme	Non	IMV	Non	Oui	56	Oui	0	0	1	Oui	0	0	1	Non	Oui	Pas d'évolution	Non	Oui	En difficultée	Oui	Non	Oui	Oui
14422	WBA0000939	2015	42	Femme	Non	IMV	Non	Oui	1	Oui	0	0	0	Oui	0	0	0	Non	Oui	Favorable	Non	Non	TVB	Non	Non	Non	Oui
6414	JTW0001385	2015	51	Femme	Oui	IMV	Oui	Oui	10	Non	0	0	0	Oui	0	0	0	Non	Non	NA	NA	NA	NA	NA	Non	Non	Oui
10274	PRC0001409	2015	35	Femme	Non	IMV	Non	Non	1	Non	0	0	0	Oui	0	0	0	Non	Non	NA	NA	NA	NA	NA	Non	Non	Oui
11824	SBO0001642	2015	52	Homme	Oui	ARMEAFEU	Oui	Non	0	Non	0	0	0	Oui	0	0	0	Non	Non	NA	NA	NA	NA	NA	Non	Non	Oui
12513	TCW0001076	2015	73	Homme	Non	PHLEBO	Oui	Oui	4	Oui	2	3	0	Oui	2	0	3	Non	Oui	Pas d'évolution	Non	Oui	En difficultée	Oui	Oui	Non	Oui
6377	JSL0000857	2015	26	Homme	Non	IMV	Non	Non	0	Oui	0	0	0	Oui	0	0	2	Non	Oui	Défavorable	Oui	Oui	TVB	Oui	Non	Non	Oui
2738	EFN0000880	2015	61	Homme	Non	IMV	Oui	Oui	1	Oui	0	0	0	Non	0	0	2	Non	Oui	Favorable	Non	Oui	TVB	Oui	Non	Non	Oui
7469	LIG0000876	2015	52	Homme	Non	IMV	Oui	Non	5	Oui	0	0	0	Oui	0	0	3	Non	Oui	Pas d'évolution	Oui	Oui	En difficultée	Oui	Non	Non	Oui
9768	OXV0001366	2015	24	Homme	Non	IMV	Oui	Oui	5	Oui	0	0	0	Oui	0	0	0	Non	Oui	Favorable	Oui	Non	TVB	Non	Non	Non	Oui
1021	BMW0001357	2015	45	Homme	Non	AUTRE	Non	Oui	18	Oui	0	0	0	Oui	1	0	1	Non	Oui	Favorable	Non	Oui	TVB	Non	Non	Non	Oui
8239	MMV0001052	2015	53	Femme	Non	IMV	Oui	Oui	1	Oui	1	0	2	Oui	0	0	0	Non	Oui	Favorable	Non	Oui	En difficultée	Oui	Non	Oui	Oui
12808	TMW0001626	2015	52	Femme	Non	SAUT	Non	Oui	7	Oui	0	0	0	Oui	0	1	0	Non	Oui	Favorable	Non	Non	TVB	Non	Non	Non	Oui
12410	SYB0000798	2015	26	Femme	Non	IMV	Non	Oui	1	Oui	1	1	3	Oui	0	1	2	Non	Oui	Défavorable	Oui	Oui	En difficultée	Oui	Oui	Oui	Oui
11292	RHN0001310	2015	74	Femme	Oui	IMV	Non	Non	1	Non	0	0	0	Oui	0	0	5	Non	Non	NA	NA	NA	NA	NA	Non	Non	Oui
11510	RPN0001682	2016	46	Homme	Oui	IMV	Oui	Non	1	Non	1	3	9	Oui	1	0	5	Non	Non	NA	NA	NA	NA	NA	Oui	Oui	Oui
10396	PWD0001762	2015	76	Femme	Non	IMV	Non	Oui	4	Oui	3	4	0	Oui	0	0	5	Non	Oui	Favorable	Oui	Oui	TVB	Non	Oui	Non	Oui
11669	RVG0001105	2015	38	Homme	Non	PHLEBO	Oui	Oui	2	Oui	0	0	0	Oui	0	0	3	Non	Oui	Favorable	Non	Non	TVB	Non	Non	Non	Oui
791	BEE0001305	2015	48	Femme	Oui	IMV	Non	Oui	0	Non	3	1	0	Oui	1	0	4	Non	Non	NA	NA	NA	NA	NA	Oui	Non	Oui
11570	RRR0000851	2015	75	Homme	Non	IMV	Non	Oui	3	Oui	0	0	0	Oui	0	0	0	Non	Oui	Favorable	Non	Non	TVB	Non	Non	Non	Oui
5238	HYG0001293	2015	21	Homme	Oui	IMV	Oui	Oui	0	Non	0	0	0	Oui	0	0	0	Non	Non	NA	NA	NA	NA	NA	Non	Non	Oui
16251	YUQ0001323	2015	46	Homme	Oui	IMV	Oui	Oui	2	Non	0	0	0	Oui	0	0	0	Non	Non	NA	NA	NA	NA	NA	Non	Non	Oui
3434	FFW0001287	2015	27	Femme	Oui	IMV	Oui	Non	1	Non	0	0	0	Oui	0	0	0	Non	Non	NA	NA	NA	NA	NA	Non	Non	Oui
4170	GIQ0001538	2015	18	Femme	Oui	IMV	Non	Oui	3	Non	0	0	0	Oui	0	0	0	Non	Non	NA	NA	NA	NA	NA	Non	Non	Oui
13691	UXY0001243	2015	52	Homme	Oui	IMV	Non	Oui	8	Non	2	0	0	Oui	0	0	0	Non	Non	NA	NA	NA	NA	NA	Non	Non	Oui
9565	OOR0001338	2015	56	Femme	Non	IMV/PHLEBO	Oui	Non	2	Oui	3	1	1	Oui	0	0	4	Non	Oui	Défavorable	Oui	Oui	En difficultée	Oui	Oui	Oui	Oui
12773	TMA0001527	2015	52	Femme	Oui	IMV	Oui	Oui	79	Non	0	1	0	Oui	0	0	4	Non	Non	NA	NA	NA	NA	NA	Oui	Non	Oui
3514	FJB0000622	2015	41	Homme	Non	PHLEBO	Oui	Oui	0	Oui	0	0	0	Oui	1	0	0	Non	Oui	Favorable	Non	Oui	TVB	Non	Non	Non	Oui
4385	GQP0001372	2015	48	Femme	Non	IMV	Oui	Oui	1	Oui	0	0	0	Oui	0	0	4	Non	Oui	Pas d'évolution	Oui	Oui	En difficultée	Oui	Non	Non	Oui
7646	LPJ0002202	2015	39	Homme	Oui	IMV	Oui	Non	1	Non	0	0	0	Oui	0	0	0	Non	Non	NA	NA	NA	NA	NA	Non	Non	Oui
14934	WVL0001170	2015	41	Homme	Oui	AUTRE	Oui	Oui	5	Non	0	0	1	Oui	0	0	0	Non	Non	NA	NA	NA	NA	NA	Non	Oui	Oui
9977	PFU0001451	2015	52	Femme	Oui	IMV	Non	Oui	1	Non	0	0	0	Oui	0	0	0	Non	Non	NA	NA	NA	NA	NA	Non	Non	Oui
13198	UDK0001339	2015	59	Homme	Non	IMV	Non	Oui	11	Non	0	0	0	Oui	0	0	4	Non	Non	NA	NA	NA	NA	NA	Non	Non	Oui
15753	YBE0001285	2015	52	Homme	Oui	IMV	Non	Oui	8	Non	0	0	0	Oui	0	0	0	Non	Non	NA	NA	NA	NA	NA	Non	Non	Oui
10857	QON0001606	2015	43	Femme	Non	IMV	Oui	Oui	0	Non	8	4	2	Oui	0	0	7	Non	Non	NA	NA	NA	NA	NA	Oui	Oui	Oui
3768	FTD0001133	2015	45	Homme	Oui	IMV	Oui	Non	1	Non	0	0	0	Oui	0	0	0	Non	Non	NA	NA	NA	NA	NA	Non	Non	Oui
5465	IHO0001135	2015	23	Femme	Oui	IMV	Oui	Oui	2	Non	1	0	0	Oui	0	0	4	Non	Non	NA	NA	NA	NA	NA	Non	Non	Oui
13288	UHF0001573	2015	57	Femme	Non	IMV	Oui	Oui	6	Oui	0	2	1	Oui	0	0	7	Non	Oui	Pas d'évolution	Oui	Oui	En difficultée	Oui	Oui	Oui	Oui
4628	HBK0000848	2015	40	Femme	Non	IMV	Non	Oui	1	Oui	0	0	1	Oui	0	0	7	Non	Oui	Favorable	Oui	Oui	TVB	Oui	Non	Oui	Oui
6063	JFJ0001336	2015	33	Femme	Non	IMV	Oui	Non	1	Oui	0	0	1	Oui	0	0	6	Non	Oui	Favorable	Oui	Non	TVB	Non	Non	Oui	Oui
4116	GGO0001128	2015	46	Femme	Oui	IMV	Oui	Oui	5	Non	0	0	0	Oui	0	0	0	Non	Non	NA	NA	NA	NA	NA	Non	Non	Oui
7840	LYH0001079	2015	43	Homme	Oui	PHLEBO	Oui	Oui	3	Non	0	0	0	Oui	0	0	0	Non	Non	NA	NA	NA	NA	NA	Non	Non	Oui
8184	MKX0001355	2015	70	Homme	Non	IMV	Oui	Oui	3	Oui	5	0	3	Oui	0	0	5	Non	Oui	Pas d'évolution	Oui	Oui	En difficultée	Oui	Non	Oui	Oui
11820	SBI0001586	2015	40	Femme	Non	IMV	Non	Non	0	Oui	0	1	0	Oui	0	0	4	Non	Oui	Pas d'évolution	Oui	Oui	En difficultée	Oui	Oui	Non	Oui
10526	QBP0001660	2015	48	Femme	Non	IMV	Non	Oui	2	Non	0	0	0	Oui	0	0	4	Non	Non	NA	NA	NA	NA	NA	Non	Non	Oui
7319	LDA0001956	2016	19	Femme	Non	IMV	Non	Non	1	Non	1	0	8	Oui	1	0	0	Non	Oui	Favorable	Oui	Non	TVB	Non	Non	Oui	Oui
11228	RFB0001473	2015	27	Homme	Non	IMV	Oui	Oui	1	Oui	0	0	0	Oui	0	0	0	Non	Oui	Favorable	Non	Non	TVB	Non	Non	Non	Oui
6562	JZK0001769	2016	62	Femme	Non	IMV	Non	Oui	2	Oui	0	0	0	Oui	1	0	4	Non	Oui	Favorable	Non	Oui	En difficultée	Oui	Non	Non	Oui
13774	VAQ0001644	2015	18	Femme	Oui	IMV	Non	Oui	0	Non	0	0	0	Oui	0	0	4	Non	Non	NA	NA	NA	NA	NA	Non	Non	Oui
15548	XUB0000812	2015	58	Femme	Non	IMV	Oui	Non	1	Non	0	0	2	Oui	0	0	6	Non	Non	NA	NA	NA	NA	NA	Non	Oui	Oui
2412	DRS0001635	2015	47	Femme	Oui	IMV	Non	Non	0	Non	0	0	0	Oui	0	0	0	Non	Non	NA	NA	NA	NA	NA	Non	Non	Oui
10007	PHE0001554	2015	44	Femme	Oui	IMV	Non	Oui	1	Non	0	0	0	Oui	0	0	0	Non	Non	NA	NA	NA	NA	NA	Non	Non	Oui
10367	PUQ0001528	2015	48	Femme	Non	IMV	Non	Oui	1	Non	0	0	1	Oui	0	0	5	Non	Oui	Pas d'évolution	Non	Oui	CRISE	Oui	Non	Oui	Oui
14494	WDP0001961	2016	47	Femme	Non	IMV	Non	Oui	1	Oui	0	0	1	Oui	0	0	0	Non	Oui	Favorable	Oui	Oui	TVB	Non	Non	Oui	Oui
1455	CEE0001640	2015	28	Homme	Non	IMV	Oui	Oui	0	Non	0	1	4	Oui	3	0	8	Non	Non	NA	NA	NA	NA	NA	Oui	Oui	Oui
16181	YRU0001779	2015	44	Homme	Non	IMV	Oui	Oui	1	Oui	0	0	0	Oui	0	0	4	Non	Oui	Pas d'évolution	Non	Non	En difficultée	Oui	Non	Non	Oui
7448	LHL0001472	2015	42	Femme	Non	IMV	Oui	Oui	2	Non	0	0	0	Oui	0	0	4	Non	Non	NA	NA	NA	NA	NA	Non	Non	Oui
5335	IBY0001365	2015	19	Femme	Non	IMV	Non	Oui	1	Oui	0	0	1	Oui	0	0	0	Non	Oui	Favorable	Oui	Non	TVB	Non	Non	Oui	Oui
1735	CPZ0001007	2015	20	Homme	Non	IMV	Oui	Oui	1	Oui	0	0	0	Oui	1	0	0	Non	Oui	Pas d'évolution	Oui	Oui	TVB	Non	Non	Non	Oui
5141	HVH0002322	2016	18	Femme	Oui	IMV	Non	Oui	5	Non	0	0	0	Oui	1	0	0	Non	Non	NA	NA	NA	NA	NA	Non	Non	Oui
2040	DCI0001184	2015	58	Homme	Oui	IMV	Non	Non	5	Non	0	0	0	Oui	0	0	4	Non	Non	NA	NA	NA	NA	NA	Non	Non	Oui
7799	LWO0001002	2015	57	Femme	Oui	IMV	Non	Oui	1	Non	0	0	0	Oui	0	0	0	Non	Non	NA	NA	NA	NA	NA	Non	Non	Oui
14739	WMV0001613	2015	63	Femme	Non	IMV	Oui	Oui	14	Oui	0	0	0	Oui	0	0	4	Non	Oui	Favorable	Oui	Oui	TVB	Non	Non	Non	Oui
4807	HHX0001977	2016	53	Femme	Non	PHLEBO	Oui	Non	1	Oui	0	0	0	Oui	0	0	0	Non	Oui	Favorable	Non	Oui	TVB	Non	Non	Non	Oui
3028	EQC0001138	2015	21	Femme	Oui	IMV	Non	Oui	7	Non	0	0	0	Oui	0	0	1	Non	Non	NA	NA	NA	NA	NA	Non	Non	Oui
11320	RIN0001607	2015	29	Homme	Oui	IMV	Non	Oui	0	Non	0	0	0	Oui	0	0	0	Non	Non	NA	NA	NA	NA	NA	Non	Non	Oui
11922	SFK0001475	2015	22	Femme	Non	IMV	Oui	Oui	1	Non	0	0	0	Oui	1	0	4	Non	Non	NA	NA	NA	NA	NA	Non	Non	Oui
15713	XZT0001652	2015	73	Femme	Oui	IMV	Non	Oui	4	Non	0	0	0	Oui	0	0	4	Non	Non	NA	NA	NA	NA	NA	Non	Non	Oui
16378	YZG0001614	2015	33	Homme	Oui	IMV	Non	Oui	4	Non	0	0	0	Oui	0	0	0	Non	Non	NA	NA	NA	NA	NA	Non	Non	Oui
15599	XVY0001993	2016	51	Homme	Non	IMV	Oui	Oui	1	Non	0	0	2	Oui	0	0	5	Non	Non	NA	NA	NA	NA	NA	Non	Oui	Oui
3089	ESV0001624	2015	52	Femme	Non	IMV	Oui	Oui	3	Non	2	2	3	Oui	0	0	8	Non	Non	NA	NA	NA	NA	NA	Oui	Oui	Oui
1762	CRH0000023	2015	57	Femme	Non	IMV	Oui	Non	1	Oui	0	2	1	Oui	0	0	3	Non	Oui	Pas d'évolution	Oui	Oui	En difficultée	Oui	Oui	Oui	Oui
5271	HZF0001708	2015	62	Homme	Non	AUTRE	Oui	Oui	30	Oui	0	1	0	Oui	2	0	11	Non	Oui	Pas d'évolution	Oui	Oui	En difficultée	Oui	Oui	Non	Oui
9864	PBL0001084	2015	35	Homme	Non	AUTRE	Oui	Non	3	Oui	0	0	0	Oui	0	1	0	Non	Oui	Favorable	Non	Non	TVB	Non	Non	Non	Oui
7691	LRH0001101	2015	44	Femme	Non	IMV	Non	Oui	26	Oui	0	0	0	Oui	0	0	0	Non	Oui	Favorable	Non	Non	TVB	Non	Non	Non	Oui
357	ANJ0001713	2016	46	Femme	Oui	IMV	Non	Oui	1	Non	0	0	0	Oui	0	0	0	Non	Non	NA	NA	NA	NA	NA	Non	Non	Oui
4294	GNB0001698	2016	62	Femme	Non	IMV	Non	Non	0	Oui	0	0	1	Oui	0	0	8	Non	Oui	Favorable	Oui	Oui	En difficultée	Oui	Non	Oui	Oui
12723	TJV0001049	2015	29	Homme	Non	IMV	Oui	Oui	1	Oui	0	0	0	Oui	0	0	0	Non	Oui	Favorable	Oui	Oui	TVB	Non	Non	Non	Oui
2867	EJO0001097	2015	18	Femme	Non	IMV	Non	Oui	7	Oui	0	0	0	Oui	0	0	0	Non	Oui	Favorable	Non	Non	TVB	Non	Non	Non	Oui
14994	WYS0001946	2016	61	Femme	Non	IMV	Oui	Oui	2	Non	0	0	0	Oui	0	0	1	Non	Non	NA	NA	NA	NA	NA	Non	Non	Oui
2592	DZD0001979	2016	49	Femme	Non	IMV	Non	Oui	1	Oui	0	0	0	Oui	0	0	3	Non	Oui	Favorable	Non	Oui	En difficultée	Oui	Non	Non	Oui
5124	HUQ0001963	2016	53	Femme	Non	IMV	Non	Oui	1	Oui	0	0	0	Oui	0	0	4	Non	Oui	Favorable	Oui	Non	TVB	Non	Non	Non	Oui
3171	EWB0002339	2016	51	Femme	Non	PHLEBO	Oui	Oui	1	Oui	0	0	0	Oui	0	0	4	Non	Oui	Favorable	Non	Non	TVB	Oui	Non	Non	Oui
11324	RIU0001070	2015	22	Femme	Oui	IMV	Non	Oui	12	Non	1	0	1	Oui	0	0	4	Non	Non	NA	NA	NA	NA	NA	Non	Oui	Oui
5516	IKE0001675	2015	40	Homme	Non	PHLEBO	Non	Oui	46	Non	0	0	0	Oui	1	0	9	Non	Non	NA	NA	NA	NA	NA	Non	Non	Oui
15502	XSM0001064	2015	44	Femme	Non	IMV	Non	Oui	1	Oui	0	0	0	Oui	0	0	0	Non	Oui	Favorable	Oui	Non	TVB	Non	Non	Non	Oui
14557	WGD0001598	2015	56	Femme	Non	IMV	Oui	Oui	1	Oui	2	0	0	Oui	0	0	3	Non	Oui	Pas d'évolution	Non	Oui	En difficultée	Oui	Non	Non	Oui
16542	ZGN0001078	2015	41	Femme	Oui	PHLEBO	Non	Oui	8	Non	0	0	0	Oui	0	0	0	Non	Non	NA	NA	NA	NA	NA	Non	Non	Oui
4446	GTN0000870	2015	31	Femme	Non	IMV	Non	Non	1	Non	0	0	2	Oui	1	0	5	Non	Oui	Favorable	Non	Oui	TVB	Non	Non	Oui	Oui
8698	NGS0001158	2015	47	Femme	Non	PHLEBO	Non	Non	0	Non	0	0	0	Oui	1	0	4	Non	Non	NA	NA	NA	NA	NA	Non	Non	Oui
1591	CJU0001917	2016	45	Femme	Non	IMV	Non	Oui	2	Oui	0	0	1	Oui	0	0	4	Non	Oui	Défavorable	Oui	Oui	CRISE	Oui	Non	Oui	Oui
1717	CPE0001655	2015	30	Femme	Non	PENDAISON	Non	Oui	2	Oui	0	0	0	Oui	0	0	0	Non	Oui	Favorable	Non	Non	TVB	Non	Non	Non	Oui
7962	MCS0001148	2015	31	Femme	Non	IMV	Non	Oui	7	Oui	2	0	2	Oui	0	0	5	Non	Oui	Pas d'évolution	Oui	Oui	En difficultée	Oui	Non	Oui	Oui
6306	JPG0001580	2016	49	Homme	Non	IMV	Oui	Oui	2	Oui	0	0	0	Oui	0	0	0	Non	Oui	Favorable	Non	Non	TVB	Non	Non	Non	Oui
1356	CAM0000998	2015	57	Homme	Oui	IMV	Oui	Oui	1	Non	0	0	0	Oui	0	0	0	Non	Non	NA	NA	NA	NA	NA	Non	Non	Oui
9495	OMD0001008	2015	18	Femme	Oui	IMV	Non	Oui	3	Non	0	0	0	Oui	0	0	0	Non	Non	NA	NA	NA	NA	NA	Non	Non	Oui
14644	WJC0001707	2016	39	Femme	Non	IMV	Non	Oui	4	Non	0	0	0	Oui	0	0	4	Non	Non	NA	NA	NA	NA	NA	Non	Non	Oui
15181	XFS0002367	2016	34	Homme	Oui	IMV	Non	Oui	2	Non	0	0	0	Oui	0	0	0	Non	Non	NA	NA	NA	NA	NA	Non	Non	Oui
5267	HZC0001383	2015	25	Homme	Non	IMV	Oui	Oui	2	Oui	0	0	0	Oui	0	0	0	Non	Oui	Favorable	Oui	Oui	En difficultée	Non	Non	Non	Oui
1969	CZH0000999	2015	18	Homme	Oui	IMV	Non	Oui	1	Non	0	0	0	Oui	0	0	0	Non	Non	NA	NA	NA	NA	NA	Non	Non	Oui
9521	OMY0000991	2015	53	Homme	Oui	IMV	Non	Oui	6	Non	0	0	0	Oui	0	0	0	Non	Non	NA	NA	NA	NA	NA	Non	Non	Oui
16611	ZJT0001013	2015	30	Homme	Oui	PHLEBO	Oui	Oui	1	Non	0	0	0	Oui	0	0	0	Non	Non	NA	NA	NA	NA	NA	Non	Non	Oui
16632	ZKT0001691	2016	58	Femme	Non	IMV	Non	Oui	5	Non	0	0	0	Oui	0	0	4	Non	Non	NA	NA	NA	NA	NA	Non	Non	Oui
13016	TWO0001768	2016	47	Homme	Non	IMV	Oui	Oui	8	Oui	4	1	0	Oui	2	10	0	Non	Oui	Favorable	Oui	Oui	TVB	Non	Oui	Non	Oui
13067	TYM0001396	2015	58	Femme	Non	IMV	Non	Oui	30	Oui	0	0	0	Oui	0	0	4	Non	Oui	Favorable	Oui	Oui	En difficultée	Oui	Non	Non	Oui
4161	GIF0002341	2016	30	Homme	Oui	IMV	Oui	Oui	2	Non	0	0	0	Oui	0	0	0	Non	Non	NA	NA	NA	NA	NA	Non	Non	Oui
8177	MKM0001846	2015	57	Homme	Non	IMV	Non	Oui	57	Oui	0	0	0	Oui	1	0	0	Non	Oui	Favorable	Oui	Non	TVB	Non	Non	Non	Oui
1414	CCR0001000	2015	52	Femme	Oui	IMV	Non	Oui	1	Non	0	0	0	Oui	0	0	0	Non	Non	NA	NA	NA	NA	NA	Non	Non	Oui
15757	YBM0002258	2016	48	Homme	Oui	IMV	Non	Oui	1	Non	1	0	0	Oui	0	0	0	Non	Non	NA	NA	NA	NA	NA	Non	Non	Oui
13019	TWP0000849	2015	23	Homme	Non	IMV	Oui	Non	0	Oui	3	2	1	Oui	4	0	2	Non	Oui	Défavorable	Non	Oui	CRISE	Oui	Oui	Oui	Oui
813	BFE0001200	2015	55	Femme	Non	AUTRE	Non	Oui	3	Non	6	1	2	Oui	1	0	8	Non	Oui	Pas d'évolution	Oui	Oui	CRISE	Oui	Oui	Oui	Oui
8996	NRV0000978	2015	28	Femme	Oui	IMV	Oui	Oui	1	Non	0	0	0	Oui	0	0	4	Non	Non	NA	NA	NA	NA	NA	Non	Non	Oui
11206	RDX0002249	2016	47	Femme	Non	IMV	Non	Non	3	Oui	0	0	0	Oui	0	0	0	Non	Oui	Favorable	Oui	Non	TVB	Non	Non	Non	Oui
9938	PEB0000988	2015	51	Femme	Oui	IMV	Non	Oui	1	Non	0	0	0	Oui	0	0	0	Non	Non	NA	NA	NA	NA	NA	Non	Non	Oui
5099	HTU0002379	2016	45	Femme	Non	IMV	Non	Non	1	Oui	4	3	8	Oui	2	1	6	Non	Oui	Favorable	Oui	Oui	En difficultée	Oui	Oui	Oui	Oui
7442	LHK0001395	2015	31	Homme	Non	IMV	Oui	Oui	1	Oui	0	1	11	Oui	1	0	5	Non	Oui	Pas d'évolution	Non	Oui	En difficultée	Oui	Oui	Oui	Oui
13028	TXC0000986	2015	49	Homme	Oui	IMV	Oui	Oui	1	Non	0	0	0	Oui	0	0	1	Non	Non	NA	NA	NA	NA	NA	Non	Non	Oui
468	ARE0000973	2015	33	Femme	Oui	IMV	Non	Non	1	Non	0	0	0	Oui	0	0	0	Non	Non	NA	NA	NA	NA	NA	Non	Non	Oui
3653	FOF0001318	2015	18	Homme	Oui	IMV	Non	Oui	4	Non	0	0	0	Oui	0	0	0	Non	Non	NA	NA	NA	NA	NA	Non	Non	Oui
4904	HMA0001316	2015	48	Femme	Oui	IMV	Oui	Oui	0	Non	0	0	0	Oui	1	0	0	Non	Non	NA	NA	NA	NA	NA	Non	Non	Oui
11132	RAT0000987	2015	56	Femme	Oui	IMV	Oui	Oui	1	Non	1	1	4	Oui	0	0	4	Non	Non	NA	NA	NA	NA	NA	Oui	Oui	Oui
3117	EUB0001302	2015	35	Homme	Oui	IMV	Oui	Oui	1	Non	0	0	0	Oui	0	0	0	Non	Non	NA	NA	NA	NA	NA	Non	Non	Oui
7427	LGW0001322	2015	68	Femme	Oui	IMV	Oui	Oui	1	Non	0	0	0	Oui	0	0	3	Non	Non	NA	NA	NA	NA	NA	Non	Non	Oui
8226	MML0001157	2015	34	Homme	Oui	IMV	Oui	Oui	1	Non	0	0	0	Oui	0	0	0	Non	Non	NA	NA	NA	NA	NA	Non	Non	Oui
10277	PRF0001326	2015	22	Homme	Oui	IMV	Oui	Oui	12	Non	0	0	0	Oui	0	0	0	Non	Non	NA	NA	NA	NA	NA	Non	Non	Oui
10440	PYP0001970	2016	29	Homme	Non	IMV	Oui	Oui	19	Non	0	0	0	Oui	0	0	0	Non	Non	NA	NA	NA	NA	NA	Non	Non	Oui
4892	HLN0001370	2015	47	Homme	Non	IMV	Non	Non	1	Non	0	0	1	Oui	1	0	4	Non	Oui	Favorable	Oui	Oui	En difficultée	Non	Non	Oui	Oui
14314	VWV0002317	2016	20	Femme	Oui	IMV	Non	Oui	1	Non	0	0	1	Oui	0	0	0	Non	Non	NA	NA	NA	NA	NA	Non	Oui	Oui
875	BHJ0001028	2015	44	Femme	Oui	IMV	Non	Oui	1	Non	0	0	0	Oui	0	0	2	Non	Non	NA	NA	NA	NA	NA	Non	Non	Oui
4156	GIB0001132	2015	44	Femme	Oui	IMV	Oui	Oui	19	Non	0	0	0	Oui	0	0	2	Non	Non	NA	NA	NA	NA	NA	Non	Non	Oui
6927	KLY0001845	2016	21	Homme	Non	IMV	Non	Oui	0	Non	0	0	0	Oui	4	0	5	Non	Non	NA	NA	NA	NA	NA	Non	Non	Oui
9325	OFS0001308	2015	29	Homme	Oui	IMV	Oui	Oui	1	Non	0	0	0	Oui	2	1	0	Non	Non	NA	NA	NA	NA	NA	Non	Non	Oui
1066	BPF0001346	2015	27	Femme	Oui	IMV	Non	Non	1	Non	0	0	0	Oui	1	0	4	Non	Non	NA	NA	NA	NA	NA	Non	Non	Oui
6756	KGE0001362	2015	51	Homme	Oui	IMV	Oui	Non	3	Non	0	0	0	Oui	0	0	0	Non	Non	NA	NA	NA	NA	NA	Non	Non	Oui
16675	ZMS0000974	2015	43	Femme	Oui	IMV	Oui	Oui	1	Non	0	0	0	Oui	0	0	0	Non	Non	NA	NA	NA	NA	NA	Non	Non	Oui
5972	JBS0002296	2016	50	Femme	Oui	IMV	Oui	Oui	2	Non	0	0	0	Oui	0	0	0	Non	Non	NA	NA	NA	NA	NA	Non	Non	Oui
16305	YWT0002323	2016	18	Femme	Oui	IMV	Non	Oui	5	Non	0	0	0	Oui	0	0	0	Non	Non	NA	NA	NA	NA	NA	Non	Non	Oui
4403	GRN0001354	2015	49	Homme	Oui	PHLEBO	Non	Oui	8	Non	1	0	1	Oui	0	0	4	Non	Non	NA	NA	NA	NA	NA	Non	Oui	Oui
1408	CCF0001373	2015	84	Homme	Oui	PHLEBO	Non	Oui	1	Non	0	0	0	Oui	3	2	0	Non	Non	NA	NA	NA	NA	NA	Non	Non	Oui
3763	FSZ0001392	2015	41	Femme	Non	IMV	Oui	Non	11	Oui	3	1	0	Oui	0	0	8	Non	Oui	Favorable	Oui	Non	En difficultée	Oui	Oui	Non	Oui
320	AMH0002260	2016	48	Femme	Oui	IMV	Oui	Non	0	Non	0	0	0	Oui	0	0	0	Non	Non	NA	NA	NA	NA	NA	Non	Non	Oui
683	BAE0002256	2016	59	Homme	Oui	IMV	Non	Non	2	Non	0	0	0	Oui	0	0	0	Non	Non	NA	NA	NA	NA	NA	Non	Non	Oui
2722	EEX0001329	2015	40	Homme	Oui	IMV	Oui	Non	1	Non	0	0	0	Oui	0	0	0	Non	Non	NA	NA	NA	NA	NA	Non	Non	Oui
3124	EUL0001468	2015	33	Homme	Oui	PENDAISON	Non	Non	0	Non	0	0	0	Oui	0	0	0	Non	Non	NA	NA	NA	NA	NA	Non	Non	Oui
3233	EXY0002231	2016	87	Homme	Oui	IMV	Non	Non	5	Non	0	0	0	Oui	0	0	3	Non	Non	NA	NA	NA	NA	NA	Non	Non	Oui
6261	JNR0001295	2015	45	Femme	Oui	IMV	Oui	Oui	2	Non	0	0	0	Oui	0	0	0	Non	Non	NA	NA	NA	NA	NA	Non	Non	Oui
15405	XPB0001349	2015	59	Homme	Oui	IMV	Non	Oui	8	Non	0	0	0	Oui	1	0	0	Non	Non	NA	NA	NA	NA	NA	Non	Non	Oui
15831	YEG0001461	2015	36	Homme	Oui	IMV	Oui	Oui	1	Non	0	0	0	Oui	0	0	0	Non	Non	NA	NA	NA	NA	NA	Non	Non	Oui
2818	EIC0002253	2016	66	Femme	Oui	IMV	Oui	Oui	1	Non	0	0	0	Oui	0	0	0	Non	Non	NA	NA	NA	NA	NA	Non	Non	Oui
5497	IIY0002245	2016	45	Homme	Oui	IMV	Oui	Oui	2	Non	0	0	0	Oui	0	0	0	Non	Non	NA	NA	NA	NA	NA	Non	Non	Oui
11258	RGE0001467	2015	35	Homme	Oui	IMV	Oui	Oui	0	Non	0	0	0	Oui	0	0	0	Non	Non	NA	NA	NA	NA	NA	Non	Non	Oui
13080	TZB0002581	2016	28	Homme	Oui	PENDAISON	Oui	Oui	0	Non	0	0	0	Oui	0	0	0	Non	Non	NA	NA	NA	NA	NA	Non	Non	Oui
13326	UIX0002242	2016	24	Homme	Oui	IMV	Oui	Oui	2	Non	0	0	0	Oui	0	0	0	Non	Non	NA	NA	NA	NA	NA	Non	Non	Oui
16203	YSV0002247	2016	60	Femme	Oui	IMV	Oui	Oui	3	Non	0	0	0	Oui	0	0	0	Non	Non	NA	NA	NA	NA	NA	Non	Non	Oui
16605	ZJK0001361	2015	22	Femme	Non	IMV	Non	Oui	1	Non	0	0	0	Oui	0	0	8	Non	Non	NA	NA	NA	NA	NA	Non	Non	Oui
12416	SYH0001374	2015	50	Femme	Non	ARMEAFEU	Oui	Non	8	Oui	0	0	0	Oui	0	0	4	Non	Oui	Favorable	Oui	Oui	TVB	Non	Non	Non	Oui
443	AQO0002538	2016	50	Homme	Oui	IMV	Oui	Non	13	Non	0	0	1	Oui	0	0	4	Non	Non	NA	NA	NA	NA	NA	Non	Oui	Oui
14993	WYQ0001376	2015	38	Femme	Non	IMV	Non	Oui	1	Oui	3	1	0	Oui	0	0	4	Non	Oui	Pas d'évolution	Oui	Oui	En difficultée	Oui	Oui	Non	Oui
3790	FTY0001442	2015	24	Femme	Non	IMV	Non	Oui	1	Oui	1	0	0	Oui	0	0	0	Non	Oui	Pas d'évolution	Non	Oui	En difficultée	Non	Non	Non	Oui
10832	QNJ0000011	2015	23	Femme	Non	IMV	Oui	Non	1	Oui	0	0	0	Oui	0	0	0	Non	Oui	Favorable	Oui	Oui	TVB	Non	Non	Non	Oui
10290	PRT0001479	2015	35	Homme	Non	PHLEBO	Non	Oui	20	Oui	0	0	0	Oui	0	0	4	Non	Oui	Pas d'évolution	Oui	Oui	En difficultée	Oui	Non	Non	Oui
3177	EWD0000292	2016	49	Homme	Non	PENDAISON	Oui	Oui	1	Oui	0	0	0	Oui	0	0	0	Non	Oui	Favorable	Non	Oui	En difficultée	Oui	Non	Non	Oui
7367	LEX0001455	2015	58	Homme	Non	PHLEBO	Non	Oui	4	Oui	0	0	1	Oui	0	0	4	Non	Oui	Pas d'évolution	Non	Oui	En difficultée	Oui	Non	Oui	Oui
4571	GZG0001454	2015	32	Homme	Oui	IMV/PENDAISON	Oui	Oui	4	Non	0	0	2	Oui	0	0	5	Non	Non	NA	NA	NA	NA	NA	Non	Oui	Oui
6693	KEF0001513	2015	45	Homme	Non	IMV	Oui	Non	1	Oui	1	2	1	Oui	0	0	6	Non	Oui	Favorable	Oui	Oui	En difficultée	Oui	Oui	Oui	Oui
14276	VVC0001352	2015	25	Homme	Non	IMV	Oui	Oui	4	Oui	1	0	0	Oui	0	0	1	Non	Oui	Favorable	Oui	Oui	TVB	Non	Non	Non	Oui
11108	QZB0002251	2016	45	Femme	Non	IMV	Oui	Oui	2	Oui	0	0	0	Oui	0	0	0	Non	Oui	Favorable	Oui	Oui	TVB	Non	Non	Non	Oui
9762	OXQ0002259	2016	40	Homme	Oui	PENDAISON	Oui	Oui	12	Non	0	0	0	Oui	0	0	0	Non	Non	NA	NA	NA	NA	NA	Non	Non	Oui
2731	EFF0001509	2015	20	Homme	Oui	IMV	Oui	Oui	2	Non	0	0	0	Oui	0	0	0	Non	Non	NA	NA	NA	NA	NA	Non	Non	Oui
12509	TCR0001476	2015	18	Femme	Oui	IMV	Non	Oui	1	Non	0	0	0	Oui	0	0	0	Non	Non	NA	NA	NA	NA	NA	Non	Non	Oui
5971	JBR0001363	2015	28	Femme	Non	IMV/PHLEBO	Non	Oui	1	Non	1	0	1	Oui	1	0	3	Non	Oui	Pas d'évolution	Oui	Oui	TVB	Non	Non	Oui	Oui
6663	KDE0001458	2015	48	Femme	Non	IMV	Oui	Non	1	Oui	0	0	0	Oui	0	0	7	Non	Oui	Défavorable	Non	Oui	En difficultée	Oui	Non	Non	Oui
13135	UBE0001407	2015	22	Femme	Non	IMV	Non	Oui	1	Oui	0	0	0	Oui	0	0	0	Non	Oui	Favorable	Non	Non	TVB	Non	Non	Non	Oui
1941	CYK0001920	2016	42	Femme	Non	IMV	Non	Oui	1	Non	0	0	0	Oui	0	0	9	Non	Non	NA	NA	NA	NA	NA	Non	Non	Oui
4364	GPU0001466	2015	82	Homme	Oui	IMV	Oui	Oui	3	Non	0	0	0	Oui	0	0	0	Non	Non	NA	NA	NA	NA	NA	Non	Non	Oui
11884	SDM0002261	2016	25	Homme	Oui	IMV	Non	Oui	4	Non	0	0	0	Oui	0	0	0	Non	Non	NA	NA	NA	NA	NA	Non	Non	Oui
6617	KBJ0001536	2015	29	Femme	Non	PHLEBO	Non	Oui	2	Non	0	0	1	Oui	0	0	7	Non	Oui	Pas d'évolution	Oui	Oui	En difficultée	Oui	Non	Oui	Oui
3697	FPX0001464	2015	23	Femme	Oui	IMV	Oui	Non	9	Non	2	2	10	Oui	0	0	7	Non	Non	NA	NA	NA	NA	NA	Oui	Oui	Oui
13804	VBV0001591	2016	61	Homme	Non	NOYADE	Oui	Oui	1	Oui	0	0	0	Oui	0	0	0	Non	Oui	Favorable	Oui	Non	TVB	Non	Non	Non	Oui
7925	MBL0001881	2016	44	Femme	Non	PHLEBO	Oui	Oui	1	Oui	0	0	0	Oui	0	0	3	Non	Oui	Pas d'évolution	Oui	Oui	En difficultée	Oui	Non	Non	Oui
1042	BOA0001500	2015	43	Homme	Oui	IMV	Oui	Non	1	Non	0	0	0	Oui	0	0	0	Non	Non	NA	NA	NA	NA	NA	Non	Non	Oui
3865	FWV0002191	2015	27	Femme	Oui	IMV	Non	Oui	1	Non	0	0	0	Oui	0	0	3	Non	Non	NA	NA	NA	NA	NA	Non	Non	Oui
5246	HYM0002198	2015	31	Femme	Oui	IMV	Oui	Non	6	Non	0	0	0	Oui	0	0	0	Non	Non	NA	NA	NA	NA	NA	Non	Non	Oui
12081	SKP0002193	2015	18	Homme	Oui	IMV	Non	Oui	0	Non	0	0	0	Oui	0	0	0	Non	Non	NA	NA	NA	NA	NA	Non	Non	Oui
11356	RJV0002395	2016	55	Femme	Oui	IMV	Oui	Oui	1	Non	0	0	0	Oui	0	0	0	Non	Non	NA	NA	NA	NA	NA	Non	Non	Oui
11833	SBT0002334	2016	22	Femme	Oui	IMV	Oui	Oui	0	Non	0	0	0	Oui	0	0	0	Non	Non	NA	NA	NA	NA	NA	Non	Non	Oui
13584	UUA0002210	2015	52	Homme	Oui	IMV	Non	Oui	1	Non	1	0	0	Oui	0	0	2	Non	Non	NA	NA	NA	NA	NA	Non	Non	Oui
12840	TOA0002850	2016	59	Femme	Oui	IMV	Non	Oui	43	Non	2	1	13	Oui	3	0	0	Non	Non	NA	NA	NA	NA	NA	Oui	Oui	Oui
5351	ICR0001877	2016	52	Femme	Non	IMV	Oui	Non	1	Oui	0	0	1	Oui	0	0	4	Non	Oui	Pas d'évolution	Oui	Oui	En difficultée	Oui	Non	Oui	Oui
10371	PUW0001050	2015	75	Femme	Non	IMV	Oui	Oui	1	Oui	0	1	0	Oui	1	0	3	Non	Oui	Pas d'évolution	Non	Oui	En difficultée	Oui	Oui	Non	Oui
398	AOQ0001981	2016	53	Homme	Non	IMV	Oui	Non	4	Oui	0	0	0	Oui	0	0	4	Non	Oui	Favorable	Non	Non	En difficultée	Oui	Non	Non	Oui
12247	SRD0002397	2016	22	Femme	Oui	IMV	Non	Oui	1	Non	0	0	1	Oui	0	0	1	Non	Non	NA	NA	NA	NA	NA	Non	Oui	Oui
15518	XTC0002500	2016	44	Homme	Non	IMV	Oui	Non	1	Oui	4	1	3	Oui	1	0	6	Non	Oui	Pas d'évolution	Oui	Oui	En difficultée	Oui	Oui	Oui	Oui
9798	OZC0003350	2016	52	Homme	Non	PHLEBO	Oui	Non	1	Oui	0	1	2	Oui	0	0	0	Non	Oui	Pas d'évolution	Non	Oui	CRISE	Oui	Oui	Oui	Oui
632	AXP0000044	2015	49	Homme	Non	IMV	Oui	Non	5	Oui	0	1	0	Oui	0	0	6	Non	Oui	Favorable	Oui	Oui	TVB	Non	Oui	Non	Oui
16118	YPJ0002374	2016	20	Femme	Non	PHLEBO	Non	Oui	1	Oui	0	1	0	Oui	0	0	0	Non	Oui	Favorable	Oui	Oui	TVB	Non	Oui	Non	Oui
4065	GEV0001988	2016	41	Femme	Non	IMV	Non	Oui	3	Oui	0	0	0	Oui	0	0	3	Non	Oui	Favorable	Oui	Oui	TVB	Oui	Non	Non	Oui
7421	LGO0002751	2016	60	Femme	Non	IMV	Oui	Oui	1	Oui	0	0	1	Oui	0	0	0	Non	Oui	Favorable	Non	Oui	TVB	Non	Non	Oui	Oui
11471	RNZ0002217	2015	57	Femme	Oui	IMV	Oui	Oui	6	Non	0	0	1	Oui	0	0	0	Non	Non	NA	NA	NA	NA	NA	Non	Oui	Oui
8146	MJM0001962	2016	45	Femme	Non	IMV	Oui	Oui	1	Oui	0	0	0	Oui	1	0	0	Non	Oui	Pas d'évolution	Oui	Oui	En difficultée	Oui	Non	Non	Oui
10300	PSF0002175	2016	24	Femme	Non	IMV	Oui	Oui	1	Oui	0	0	0	Oui	0	0	0	Non	Oui	Favorable	Oui	Non	TVB	Oui	Non	Non	Oui
5977	JBT0001601	2016	21	Homme	Non	NOYADE	Oui	Oui	0	Oui	0	0	0	Oui	0	0	0	Non	Oui	Favorable	Non	Non	TVB	Non	Non	Non	Oui
13652	UWP0002211	2015	39	Femme	Oui	IMV	Oui	Oui	1	Non	0	0	0	Oui	0	0	0	Non	Non	NA	NA	NA	NA	NA	Non	Non	Oui
6122	JHW0001836	2016	56	Femme	Non	IMV	Non	Oui	1	Oui	0	0	0	Oui	1	0	0	Non	Oui	Favorable	Oui	Oui	TVB	Non	Non	Non	Oui
5770	ITM0002221	2015	37	Homme	Oui	IMV	Non	Oui	0	Non	0	0	0	Oui	0	0	0	Non	Non	NA	NA	NA	NA	NA	Non	Non	Oui
3563	FKW0003261	2016	48	Homme	Non	IMV	Oui	Oui	0	Non	1	1	6	Oui	1	0	8	Non	Non	NA	NA	NA	NA	NA	Oui	Oui	Oui
1509	CGF0002226	2016	51	Femme	Non	IMV	Oui	Oui	7	Oui	0	0	0	Oui	0	0	0	Non	Oui	Favorable	Oui	Non	TVB	Non	Non	Non	Oui
16802	ZSF0002409	2016	29	Homme	Non	IMV	Oui	Oui	8	Oui	0	0	0	Oui	0	0	4	Oui	Oui	Pas d'évolution	Non	Oui	En difficultée	Oui	Non	Non	Oui
15257	XIK0000146	2016	46	Homme	Non	IMV	Oui	Non	1	Oui	0	0	0	Oui	0	0	0	Non	Oui	Favorable	Oui	Oui	En difficultée	Non	Non	Non	Oui
14703	WLP0001878	2016	42	Femme	Non	IMV	Non	Oui	1	Oui	4	1	5	Oui	0	0	4	Non	Oui	Défavorable	Oui	Oui	En difficultée	Oui	Oui	Oui	Oui
1938	CYH0002348	2016	20	Femme	Non	IMV	Oui	Non	1	Non	2	2	4	Oui	0	0	8	Non	Non	NA	NA	NA	NA	NA	Oui	Oui	Oui
16147	YQO0001983	2016	34	Homme	Non	IMV	Oui	Oui	6	Oui	0	0	0	Oui	0	0	0	Non	Oui	Favorable	Oui	Oui	TVB	Oui	Non	Non	Oui
6111	JHN0002197	2016	25	Homme	Non	IMV	Oui	Oui	1	Oui	0	0	0	Oui	0	0	5	Non	Oui	Favorable	Non	Non	TVB	Non	Non	Non	Oui
8744	NIF0002481	2016	49	Homme	Non	IMV	Oui	Non	11	Oui	0	0	0	Oui	0	0	0	Non	Oui	Favorable	Oui	Oui	En difficultée	Oui	Non	Non	Oui
1700	COI0003263	2016	46	Femme	Non	IMV	Non	Oui	1	Oui	0	0	0	Oui	0	0	4	Non	Oui	Pas d'évolution	Oui	Oui	En difficultée	Oui	Non	Non	Oui
6768	KGV0002203	2015	57	Homme	Oui	IMV/PENDAISON/ARMEAFEU	Non	Oui	17	Non	0	0	0	Oui	0	0	4	Non	Non	NA	NA	NA	NA	NA	Non	Non	Oui
10117	PKP0002365	2016	37	Femme	Non	IMV	Oui	Oui	0	Non	0	0	0	Oui	0	0	2	Non	Non	NA	NA	NA	NA	NA	Non	Non	Oui
13579	UTX0002194	2015	39	Femme	Oui	PENDAISON	Oui	Oui	1	Non	0	0	0	Oui	0	0	0	Non	Non	NA	NA	NA	NA	NA	Non	Non	Oui
5470	IHR0001687	2016	49	Femme	Non	IMV	Non	Oui	1	Oui	6	0	0	Oui	0	0	9	Non	Oui	Pas d'évolution	Oui	Oui	En difficultée	Oui	Non	Non	Oui
4866	HKT0002201	2015	18	Femme	Oui	IMV	Non	Oui	1	Non	0	0	0	Oui	0	0	4	Non	Non	NA	NA	NA	NA	NA	Non	Non	Oui
8499	MXW0002454	2016	30	Femme	Oui	IMV	Non	Oui	2	Non	0	0	0	Oui	0	0	4	Non	Non	NA	NA	NA	NA	NA	Non	Non	Oui
7843	LYM0001954	2016	19	Femme	Non	IMV	Non	Oui	4	Oui	0	0	0	Oui	0	0	4	Non	Oui	Favorable	Non	Oui	TVB	Non	Non	Non	Oui
11281	RGW0001696	2016	45	Femme	Non	IMV	Oui	Non	0	Non	0	0	6	Oui	2	2	4	Non	Oui	Favorable	Oui	Non	TVB	Non	Non	Oui	Oui
4085	GFI0001340	2015	51	Femme	Non	IMV	Oui	Oui	2	Oui	2	1	2	Oui	0	0	8	Non	Oui	Pas d'évolution	Oui	Oui	CRISE	Oui	Oui	Oui	Oui
915	BIS0002025	2016	65	Femme	Non	IMV	Non	Oui	16	Oui	0	4	7	Oui	0	0	8	Non	Oui	Favorable	Oui	Oui	En difficultée	Oui	Oui	Oui	Oui
2975	ENU0002212	2015	43	Femme	Oui	IMV/PHLEBO	Oui	Oui	1	Non	0	0	0	Oui	0	0	0	Non	Non	NA	NA	NA	NA	NA	Non	Non	Oui
3757	FSP0001535	2015	59	Femme	Non	IMV	Non	Oui	1	Non	0	0	0	Oui	0	0	4	Non	Non	NA	NA	NA	NA	NA	Non	Non	Oui
9139	NXX0001371	2015	56	Femme	Non	IMV	Non	Oui	22	Oui	0	0	0	Oui	0	0	0	Non	Oui	Favorable	Oui	Oui	TVB	Non	Non	Non	Oui
13171	UCI0002361	2016	41	Femme	Oui	IMV	Oui	Oui	6	Non	0	0	0	Oui	0	0	4	Non	Non	NA	NA	NA	NA	NA	Non	Non	Oui
15986	YKF0002629	2016	29	Femme	Non	IMV	Non	Non	0	Non	0	0	0	Oui	0	0	0	Non	Non	NA	NA	NA	NA	NA	Non	Non	Oui
7587	LMV0002484	2016	65	Femme	Non	IMV	Oui	Oui	12	Oui	0	0	1	Oui	0	0	7	Non	Oui	Favorable	Non	Oui	TVB	Oui	Non	Oui	Oui
6371	JSG0001678	2016	50	Femme	Non	PHLEBO	Oui	Non	1	Non	0	0	0	Oui	0	0	8	Non	Non	NA	NA	NA	NA	NA	Non	Non	Oui
9389	OII0002043	2016	52	Femme	Non	IMV	Non	Oui	1	Non	0	0	1	Oui	0	0	5	Non	Non	NA	NA	NA	NA	NA	Non	Oui	Oui
14790	WOX0003016	2016	45	Femme	Non	IMV	Non	Oui	6	Oui	0	1	0	Oui	1	0	8	Non	Oui	Pas d'évolution	Non	Oui	En difficultée	Oui	Oui	Non	Oui
4635	HBQ0002453	2016	26	Homme	Non	IMV/PHLEBO	Non	Oui	6	Oui	0	0	0	Oui	1	0	0	Non	Oui	Favorable	Non	Non	TVB	Oui	Non	Non	Oui
7186	KXF0002225	2015	50	Femme	Oui	IMV	Oui	Oui	1	Non	0	0	0	Oui	0	0	0	Non	Non	NA	NA	NA	NA	NA	Non	Non	Oui
14628	WIR0002219	2015	56	Femme	Oui	IMV	Non	Oui	5	Non	0	0	0	Oui	0	0	0	Non	Non	NA	NA	NA	NA	NA	Non	Non	Oui
14897	WTT0002215	2015	30	Femme	Oui	IMV	Non	Oui	1	Non	0	0	0	Oui	0	0	0	Non	Non	NA	NA	NA	NA	NA	Non	Non	Oui
16391	YZZ0002827	2016	67	Homme	Oui	PHLEBO	Non	Oui	0	Non	0	0	0	Oui	0	0	0	Oui	Non	NA	NA	NA	NA	NA	Non	Non	Oui
13405	ULZ0002951	2016	47	Homme	Oui	PENDAISON	Non	Oui	1	Non	0	0	1	Oui	0	0	5	Non	Non	NA	NA	NA	NA	NA	Non	Oui	Oui
13643	UWM0001718	2015	46	Homme	Non	IMV	Oui	Oui	1	Oui	0	0	0	Oui	0	0	4	Non	Oui	Pas d'évolution	Non	Oui	En difficultée	Oui	Non	Non	Oui
16260	YUZ0001542	2015	43	Femme	Non	IMV	Non	Oui	3	Oui	0	0	0	Oui	0	0	0	Non	Oui	Favorable	Non	Oui	En difficultée	Non	Non	Non	Oui
14610	WHX0001975	2016	64	Femme	Non	IMV	Oui	Oui	4	Oui	0	0	0	Oui	0	0	0	Non	Oui	Pas d'évolution	Oui	Oui	En difficultée	Non	Non	Non	Oui
14233	VTU0002553	2016	28	Homme	Non	IMV	Non	Oui	1	Oui	0	0	0	Oui	0	0	7	Non	Oui	Favorable	Non	Oui	En difficultée	Non	Non	Non	Oui
175	AGZ0001541	2015	20	Homme	Non	IMV	Non	Oui	0	Non	0	0	0	Oui	3	0	4	Non	Non	NA	NA	NA	NA	NA	Non	Non	Oui
6527	JYE0003257	2016	53	Femme	Non	IMV	Oui	Non	1	Oui	5	2	0	Oui	1	0	6	Non	Oui	Pas d'évolution	Oui	Oui	En difficultée	Oui	Oui	Non	Oui
4250	GLU0002076	2016	38	Femme	Non	IMV	Non	Oui	11	Oui	0	0	0	Oui	0	0	1	Non	Oui	Pas d'évolution	Oui	Oui	En difficultée	Oui	Non	Non	Oui
4414	GSA0002393	2016	44	Homme	Non	IMV	Oui	Oui	8	Oui	0	0	0	Oui	0	0	7	Non	Oui	Défavorable	Oui	Oui	CRISE	Oui	Non	Non	Oui
16190	YSG0001690	2016	61	Femme	Non	PENDAISON	Non	Oui	1	Non	0	0	0	Oui	0	0	4	Non	Non	NA	NA	NA	NA	NA	Non	Non	Oui
6839	KJA0002549	2016	70	Homme	Non	IMV	Non	Non	1	Oui	0	0	0	Oui	1	1	0	Non	Oui	Pas d'évolution	Oui	Oui	En difficultée	Oui	Non	Non	Oui
13882	VFL0002592	2016	21	Femme	Non	IMV	Non	Non	1	Oui	0	0	0	Oui	0	0	4	Non	Oui	Favorable	Non	Non	TVB	Oui	Non	Non	Oui
6921	KLX0002363	2016	30	Homme	Non	ARMEAFEU	Non	Oui	29	Non	3	0	0	Oui	0	0	6	Non	Non	NA	NA	NA	NA	NA	Non	Non	Oui
13889	VFW0002774	2016	56	Femme	Oui	IMV	Non	Non	1	Non	0	0	1	Oui	0	0	0	Non	Non	NA	NA	NA	NA	NA	Non	Oui	Oui
2906	ELE0001482	2015	46	Homme	Non	IMV/AUTRE	Non	Oui	1	Oui	3	2	2	Oui	0	0	5	Non	Oui	Favorable	Non	Oui	TVB	Non	Oui	Oui	Oui
9990	PGF0001478	2015	53	Femme	Non	IMV	Oui	Non	6	Oui	0	0	0	Oui	0	0	0	Non	Oui	Favorable	Oui	Non	TVB	Non	Non	Non	Oui
15364	XND0002498	2016	31	Homme	Non	IMV	Oui	Oui	14	Oui	0	0	0	Oui	0	0	0	Non	Oui	Favorable	Oui	Non	TVB	Non	Non	Non	Oui
13188	UDA0002911	2016	58	Homme	Oui	IMV	Oui	Non	0	Non	0	0	0	Oui	0	0	0	Non	Non	NA	NA	NA	NA	NA	Non	Non	Oui
3956	GAG0002683	2016	21	Homme	Non	IMV	Non	Oui	1	Non	0	0	0	Oui	0	0	0	Non	Non	NA	NA	NA	NA	NA	Non	Non	Oui
6654	KCV0002187	2015	53	Homme	Oui	IMV	Oui	Oui	1	Non	0	0	0	Oui	0	0	4	Non	Non	NA	NA	NA	NA	NA	Non	Non	Oui
11535	RQK0001950	2016	40	Homme	Non	IMV	Oui	Non	4	Non	0	0	1	Oui	0	0	0	Non	Oui	Pas d'évolution	Non	Oui	En difficultée	Oui	Non	Oui	Oui
1176	BTE0002776	2016	51	Femme	Non	IMV	Oui	Oui	1	Oui	1	0	1	Oui	0	0	0	Non	Oui	Pas d'évolution	Non	Oui	En difficultée	Oui	Non	Oui	Oui
624	AXI0002174	2015	41	Homme	Oui	IMV	Oui	Oui	2	Non	0	0	0	Oui	0	0	0	Non	Non	NA	NA	NA	NA	NA	Non	Non	Oui
3432	FFV0002176	2015	36	Femme	Oui	IMV/PHLEBO	Oui	Oui	1	Non	1	0	0	Oui	0	0	0	Non	Non	NA	NA	NA	NA	NA	Non	Non	Oui
12309	STJ0002185	2015	49	Homme	Oui	IMV	Oui	Non	2	Non	0	0	0	Oui	0	0	0	Non	Non	NA	NA	NA	NA	NA	Non	Non	Oui
16606	ZJM0002181	2015	60	Femme	Oui	IMV	Non	Non	1	Non	0	0	0	Oui	0	0	1	Non	Non	NA	NA	NA	NA	NA	Non	Non	Oui
13729	UZC0001684	2016	35	Homme	Non	IMV	Oui	Oui	1	Non	0	2	1	Oui	0	0	4	Non	Non	NA	NA	NA	NA	NA	Oui	Oui	Oui
7092	KTP0002931	2016	45	Femme	Oui	IMV	Non	Non	1	Non	0	0	2	Oui	0	0	3	Non	Non	NA	NA	NA	NA	NA	Non	Oui	Oui
13737	UZI0002826	2016	30	Femme	Non	IMV	Non	Oui	10	Non	0	0	0	Oui	0	0	1	Non	Non	NA	NA	NA	NA	NA	Non	Non	Oui
5381	IEI0001647	2015	32	Femme	Oui	IMV	Non	Oui	7	Non	3	0	1	Oui	0	0	4	Non	Non	NA	NA	NA	NA	NA	Non	Oui	Oui
7320	LDA0001956	2016	19	Femme	Non	PHLEBO	Non	Non	0	Non	0	1	8	Oui	0	0	4	Non	Oui	Favorable	Oui	Oui	TVB	Non	Oui	Oui	Oui
7627	LOK0002189	2015	86	Femme	Oui	PHLEBO	Non	Oui	1	Non	0	0	0	Oui	0	0	0	Non	Non	NA	NA	NA	NA	NA	Non	Non	Oui
11826	SBP0001551	2015	53	Femme	Oui	IMV	Oui	Oui	0	Non	0	0	0	Oui	0	0	0	Non	Non	NA	NA	NA	NA	NA	Non	Non	Oui
14031	VLU0001549	2015	41	Femme	Oui	IMV	Oui	Non	1	Non	0	0	0	Oui	0	0	0	Non	Non	NA	NA	NA	NA	NA	Non	Non	Oui
3807	FUP0001716	2015	30	Homme	Non	IMV	Oui	Non	22	Oui	6	1	1	Oui	1	0	4	Non	Oui	Pas d'évolution	Oui	Oui	En difficultée	Oui	Oui	Oui	Oui
15858	YFO0002654	2016	51	Femme	Non	AUTRE	Oui	Non	0	Non	0	0	1	Non	0	0	1	Non	Non	NA	NA	NA	NA	NA	Non	Non	Oui
15859	YFO0002654	2016	51	Femme	Non	AUTRE	Oui	Non	0	Non	0	0	0	Oui	1	0	4	Non	Non	NA	NA	NA	NA	NA	Non	Non	Oui
5376	IDZ0002825	2016	52	Homme	Non	IMV	Non	Oui	20	Non	2	0	0	Oui	0	0	4	Non	Non	NA	NA	NA	NA	NA	Non	Non	Oui
11241	RFQ0001490	2015	19	Femme	Non	IMV	Non	Oui	7	Oui	0	0	0	Oui	1	0	1	Non	Oui	Favorable	Oui	Oui	TVB	Non	Non	Non	Oui
338	AMX0002755	2016	42	Femme	Non	IMV	Non	Oui	1	Non	0	0	0	Oui	0	0	1	Non	Non	NA	NA	NA	NA	NA	Non	Non	Oui
1967	CZF0001555	2015	28	Homme	Non	PENDAISON	Oui	Oui	7	Oui	0	1	0	Oui	0	0	0	Non	Oui	Favorable	Non	Oui	En difficultée	Non	Oui	Non	Oui
9037	NTV0001556	2015	51	Femme	Non	IMV	Oui	Oui	1	Non	0	1	0	Oui	0	0	5	Non	Non	NA	NA	NA	NA	NA	Oui	Non	Oui
8173	MKH0001625	2015	32	Femme	Non	IMV/PHLEBO	Oui	Oui	1	Oui	0	0	0	Oui	0	0	0	Non	Oui	Favorable	Non	Non	TVB	Non	Non	Non	Oui
4770	HGO0002152	2016	37	Femme	Non	IMV	Non	Non	1	Oui	0	0	0	Oui	1	0	1	Non	Oui	Favorable	Non	Oui	En difficultée	Non	Non	Non	Oui
2402	DRF0002539	2016	44	Femme	Non	IMV	Oui	Non	5	Oui	0	0	0	Oui	0	0	4	Non	Oui	Favorable	Oui	Oui	En difficultée	Oui	Non	Non	Oui
5817	IVH0003155	2016	63	Homme	Non	IMV	Oui	Oui	14	Oui	2	4	17	Oui	0	0	8	Non	Oui	Pas d'évolution	Oui	Oui	En difficultée	Oui	Oui	Oui	Oui
15604	XWE0002664	2016	19	Femme	Non	PHLEBO	Non	Oui	5	Oui	0	1	0	Oui	0	0	6	Non	Oui	Pas d'évolution	Oui	Oui	En difficultée	Oui	Oui	Non	Oui
11856	SCP0001758	2016	34	Homme	Non	IMV	Oui	Oui	12	Oui	0	0	0	Oui	0	0	0	Non	Oui	Favorable	Oui	Non	TVB	Non	Non	Non	Oui
1433	CDJ0002856	2016	55	Femme	Non	IMV	Oui	Oui	3	Oui	0	0	1	Oui	1	0	3	Non	Oui	Favorable	Non	Non	TVB	Non	Non	Oui	Oui
14302	VWB0001973	2016	41	Femme	Non	IMV	Oui	Oui	6	Oui	1	0	1	Oui	0	0	1	Non	Oui	Pas d'évolution	Oui	Oui	En difficultée	Oui	Non	Oui	Oui
13485	UOY0001972	2016	22	Femme	Non	IMV	Oui	Non	3	Oui	5	0	3	Oui	0	0	3	Non	Oui	Favorable	Oui	Oui	TVB	Non	Non	Oui	Oui
15736	YAU0002589	2016	40	Femme	Non	IMV	Oui	Oui	0	Non	2	3	7	Oui	0	0	8	Non	Non	NA	NA	NA	NA	NA	Oui	Oui	Oui
5758	ITE0002548	2016	31	Femme	Non	IMV	Non	Non	7	Oui	0	0	0	Oui	0	0	4	Non	Oui	Favorable	Non	Oui	En difficultée	Oui	Non	Non	Oui
12830	TNM0002750	2016	47	Homme	Non	IMV	Oui	Oui	1	Oui	0	0	0	Oui	0	0	0	Non	Oui	Favorable	Oui	Oui	En difficultée	Oui	Non	Non	Oui
11709	RWS0002543	2016	26	Femme	Non	IMV	Non	Non	1	Non	0	0	0	Oui	0	0	4	Non	Non	NA	NA	NA	NA	NA	Non	Non	Oui
14270	VUY0003014	2016	32	Femme	Oui	IMV	Non	Oui	1	Non	0	0	0	Oui	0	0	2	Non	Non	NA	NA	NA	NA	NA	Non	Non	Oui
1908	CWX0001925	2016	40	Femme	Non	IMV	Non	Oui	1	Non	1	0	2	Oui	0	0	9	Non	Oui	Favorable	Oui	Oui	En difficultée	Oui	Non	Oui	Oui
5791	IUH0001615	2015	27	Femme	Oui	PENDAISON	Non	Non	1	Non	0	0	0	Oui	0	1	0	Non	Non	NA	NA	NA	NA	NA	Non	Non	Oui
13656	UWS0002183	2015	50	Homme	Oui	IMV	Oui	Oui	4	Non	0	0	0	Oui	0	0	0	Non	Non	NA	NA	NA	NA	NA	Non	Non	Oui
16417	ZAW0002172	2015	23	Homme	Oui	LESION	Oui	Oui	2	Non	0	0	0	Oui	0	0	0	Non	Non	NA	NA	NA	NA	NA	Non	Non	Oui
15312	XKT0002669	2016	44	Homme	Non	IMV	Oui	Non	1	Non	0	0	1	Oui	1	0	1	Non	Non	NA	NA	NA	NA	NA	Non	Oui	Oui
11786	SAB0002472	2016	25	Femme	Non	IMV	Non	Oui	37	Oui	0	0	0	Oui	0	0	0	Non	Oui	Favorable	Oui	Oui	TVB	Non	Non	Non	Oui
827	BFP0001605	2015	47	Femme	Oui	IMV	Oui	Non	3	Non	0	0	0	Oui	0	0	1	Non	Non	NA	NA	NA	NA	NA	Non	Non	Oui
7741	LTU0001636	2015	49	Homme	Oui	IMV	Non	Oui	2	Non	0	0	0	Oui	1	0	0	Non	Non	NA	NA	NA	NA	NA	Non	Non	Oui
10811	QMU0003278	2016	30	Homme	Non	PHLEBO	Oui	Oui	22	Oui	1	2	0	Oui	1	3	5	Non	Oui	Favorable	Non	Oui	En difficultée	Oui	Oui	Non	Oui
1581	CJO0001604	2015	35	Femme	Oui	IMV	Non	Oui	1	Non	0	0	0	Oui	0	0	0	Non	Non	NA	NA	NA	NA	NA	Non	Non	Oui
5420	IFW0001590	2016	40	Femme	Oui	IMV	Non	Oui	0	Non	0	0	0	Oui	0	0	0	Non	Non	NA	NA	NA	NA	NA	Non	Non	Oui
16816	ZSX0001699	2015	44	Femme	Non	IMV	Non	Oui	1	Non	0	0	0	Oui	0	0	4	Non	Non	NA	NA	NA	NA	NA	Non	Non	Oui
2484	DUQ0001669	2016	23	Femme	Non	IMV	Oui	Oui	4	Oui	0	2	2	Oui	0	0	0	Non	Oui	Favorable	Oui	Non	TVB	Non	Oui	Oui	Oui
9322	OFQ0002782	2016	57	Homme	Non	IMV	Non	Non	1	Non	0	0	2	Oui	1	0	4	Non	Non	NA	NA	NA	NA	NA	Non	Oui	Oui
16579	ZHZ0001587	2016	38	Femme	Oui	PHLEBO	Oui	Non	0	Non	0	0	0	Oui	0	0	0	Non	Non	NA	NA	NA	NA	NA	Non	Non	Oui
15461	XQY0000819	2016	34	Homme	Non	IMV	Oui	Oui	1	Oui	0	3	1	Oui	3	1	3	Non	Oui	Pas d'évolution	Oui	Oui	En difficultée	Non	Oui	Oui	Oui
2613	DZV0002517	2016	44	Femme	Non	IMV	Oui	Non	1	Oui	0	0	0	Oui	0	0	0	Non	Oui	Favorable	Non	Oui	En difficultée	Oui	Non	Non	Oui
13111	UAO0002608	2016	57	Femme	Non	PHLEBO	Oui	Non	0	Oui	0	0	0	Oui	0	0	5	Non	Oui	Pas d'évolution	Oui	Oui	En difficultée	Oui	Non	Non	Oui
2344	DPD0002775	2016	51	Femme	Non	IMV	Non	Oui	3	Oui	0	1	3	Oui	0	0	5	Non	Oui	Pas d'évolution	Oui	Oui	En difficultée	Oui	Oui	Oui	Oui
13417	UMI0002783	2016	42	Femme	Non	IMV	Oui	Oui	1	Oui	0	1	3	Oui	0	0	4	Non	Oui	Pas d'évolution	Oui	Oui	En difficultée	Oui	Oui	Oui	Oui
9004	NSG0002764	2016	33	Homme	Non	IMV	Oui	Non	1	Non	0	0	0	Oui	0	0	1	Non	Non	NA	NA	NA	NA	NA	Non	Non	Oui
10738	QJB0001571	2016	53	Femme	Oui	IMV	Oui	Oui	1	Non	0	0	0	Oui	0	0	0	Non	Non	NA	NA	NA	NA	NA	Non	Non	Oui
10717	QIJ0003375	2016	43	Femme	Non	IMV	Non	Non	1	Non	6	2	4	Oui	0	0	2	Non	Oui	Pas d'évolution	Oui	Oui	En difficultée	Oui	Oui	Oui	Oui
4307	GNO0001589	2016	43	Femme	Oui	IMV	Non	Oui	0	Non	0	0	0	Oui	0	0	0	Non	Non	NA	NA	NA	NA	NA	Non	Non	Oui
15388	XOM0001575	2016	19	Femme	Oui	IMV	Oui	Oui	1	Non	0	0	0	Oui	1	0	0	Non	Non	NA	NA	NA	NA	NA	Non	Non	Oui
6239	JMX0003176	2016	19	Femme	Non	IMV/PHLEBO	Non	Non	1	Oui	0	1	5	Oui	3	2	7	Non	Oui	Pas d'évolution	Oui	Oui	En difficultée	Non	Oui	Oui	Oui
7379	LFM0002816	2016	57	Femme	Non	IMV	Non	Oui	1	Oui	0	0	0	Oui	0	0	1	Non	Oui	Pas d'évolution	Non	Oui	En difficultée	Oui	Non	Non	Oui
15826	YDU0002806	2016	78	Femme	Non	IMV	Non	Oui	3	Oui	0	0	0	Oui	0	0	1	Non	Oui	Pas d'évolution	Oui	Oui	En difficultée	Oui	Non	Non	Oui
7027	KQJ0003167	2016	40	Homme	Non	IMV	Oui	Oui	1	Non	0	0	0	Oui	0	0	2	Non	Non	NA	NA	NA	NA	NA	Non	Non	Oui
12512	TCU0001670	2016	50	Femme	Oui	IMV	Oui	Oui	1	Non	0	0	0	Oui	0	0	0	Non	Non	NA	NA	NA	NA	NA	Non	Non	Oui
16219	YTI0003265	2016	55	Homme	Non	IMV	Oui	Non	1	Oui	3	0	2	Oui	0	0	2	Non	Oui	Défavorable	Oui	Non	En difficultée	Oui	Non	Oui	Oui
13968	VJJ0002929	2016	45	Femme	Non	IMV	Non	Oui	0	Oui	0	0	0	Oui	0	0	4	Non	Oui	Favorable	Oui	Oui	En difficultée	Oui	Non	Non	Oui
5105	HTZ0001697	2016	53	Femme	Oui	IMV	Oui	Oui	1	Non	0	0	0	Oui	0	0	0	Non	Non	NA	NA	NA	NA	NA	Non	Non	Oui
15626	XWV0001593	2016	47	Homme	Non	IMV	Oui	Oui	1	Oui	0	1	2	Oui	0	0	8	Non	Oui	Pas d'évolution	Non	Oui	En difficultée	Oui	Oui	Oui	Oui
16546	ZGQ0001485	2015	42	Femme	Non	IMV	Non	Non	4	Oui	0	0	0	Oui	0	0	4	Non	Oui	Favorable	Oui	Oui	En difficultée	Oui	Non	Non	Oui
13270	UGT0001989	2016	24	Homme	Non	PHLEBO	Oui	Oui	0	Oui	0	0	0	Oui	0	0	0	Non	Oui	Favorable	Non	Non	TVB	Non	Non	Non	Oui
12491	TBV0001693	2016	48	Femme	Oui	IMV	Oui	Oui	1	Non	0	0	0	Oui	0	0	0	Non	Non	NA	NA	NA	NA	NA	Non	Non	Oui
12298	SSX0003076	2016	47	Femme	Non	IMV	Oui	Oui	1	Oui	6	3	2	Oui	0	0	9	Non	Oui	Favorable	Non	Oui	TVB	Oui	Oui	Oui	Oui
847	BGH0001676	2016	31	Homme	Oui	IMV	Oui	Oui	0	Non	0	0	0	Oui	0	0	5	Non	Non	NA	NA	NA	NA	NA	Non	Non	Oui
3270	EZN0001595	2015	71	Homme	Oui	IMV	Non	Oui	5	Non	0	0	0	Oui	0	0	0	Non	Non	NA	NA	NA	NA	NA	Non	Non	Oui
7753	LUH0003823	2016	65	Femme	Non	IMV	Non	Non	1	Non	0	0	0	Oui	0	0	4	Non	Non	NA	NA	NA	NA	NA	Non	Non	Oui
10449	PYX0001602	2015	26	Femme	Oui	IMV	Non	Oui	1	Non	0	0	0	Oui	0	0	0	Non	Non	NA	NA	NA	NA	NA	Non	Non	Oui
12283	SSK0001544	2015	53	Femme	Oui	IMV	Non	Oui	1	Non	0	0	0	Oui	0	0	1	Non	Non	NA	NA	NA	NA	NA	Non	Non	Oui
9509	OMK0001422	2016	47	Femme	Non	IMV	Non	Non	1	Oui	1	2	7	Oui	1	0	4	Non	Oui	Favorable	Oui	Oui	En difficultée	Non	Oui	Oui	Oui
735	BCD0001734	2016	41	Femme	Oui	IMV	Non	Oui	2	Non	0	0	0	Oui	0	0	0	Non	Non	NA	NA	NA	NA	NA	Non	Non	Oui
2580	DYL0001694	2016	35	Homme	Oui	IMV	Non	Oui	0	Non	0	0	0	Oui	0	0	4	Non	Non	NA	NA	NA	NA	NA	Non	Non	Oui
3456	FGR0001738	2016	20	Femme	Oui	IMV	Non	Oui	1	Non	0	0	0	Oui	0	0	0	Non	Non	NA	NA	NA	NA	NA	Non	Non	Oui
10971	QTI0001463	2015	38	Homme	Non	IMV	Oui	Oui	3	Non	0	0	0	Oui	1	0	4	Non	Non	NA	NA	NA	NA	NA	Non	Non	Oui
11845	SCG0001688	2016	23	Femme	Oui	IMV	Non	Non	1	Non	0	0	0	Oui	0	0	0	Non	Non	NA	NA	NA	NA	NA	Non	Non	Oui
11878	SDH0001735	2016	65	Femme	Oui	IMV	Non	Oui	3	Non	0	0	0	Oui	0	0	0	Non	Non	NA	NA	NA	NA	NA	Non	Non	Oui
6526	JYE0002793	2016	43	Femme	Non	IMV	Oui	Oui	4	Oui	1	0	1	Oui	0	0	0	Non	Oui	Pas d'évolution	Oui	Oui	En difficultée	Non	Non	Oui	Oui
13784	VAY0001399	2016	43	Femme	Non	IMV	Oui	Oui	1	Oui	1	2	2	Oui	1	0	5	Non	Oui	Pas d'évolution	Oui	Oui	En difficultée	Oui	Oui	Oui	Oui
1803	CSQ0001672	2016	18	Femme	Oui	IMV	Non	Oui	1	Non	0	1	0	Oui	0	0	0	Non	Non	NA	NA	NA	NA	NA	Oui	Non	Oui
9939	PEB0001410	2015	21	Femme	Non	IMV	Non	Oui	11	Oui	0	0	0	Oui	0	0	0	Non	Oui	Favorable	Oui	Oui	TVB	Non	Non	Non	Oui
286	ALC0002728	2016	20	Homme	Non	IMV	Non	Oui	6	Oui	0	0	0	Oui	0	0	3	Non	Oui	Favorable	Oui	Non	TVB	Oui	Non	Non	Oui
16382	YZL0002702	2016	35	Femme	Non	IMV	Oui	Non	1	Non	0	0	0	Oui	0	0	4	Non	Non	NA	NA	NA	NA	NA	Non	Non	Oui
16232	YUA0002510	2016	58	Femme	Non	IMV	Non	Oui	0	Oui	0	0	0	Oui	0	0	0	Non	Oui	Pas d'évolution	Oui	Oui	En difficultée	Oui	Non	Non	Oui
15569	XUV0001673	2015	54	Homme	Oui	PENDAISON	Oui	Non	24	Non	0	0	0	Oui	0	0	4	Non	Non	NA	NA	NA	NA	NA	Non	Non	Oui
16231	YTX0002722	2016	53	Homme	Non	IMV/AUTRE	Non	Oui	21	Oui	0	1	15	Oui	4	0	10	Non	Oui	Favorable	Oui	Oui	En difficultée	Oui	Oui	Oui	Oui
8657	NEY0003264	2016	51	Femme	Non	IMV	Non	Oui	1	Non	1	1	1	Oui	0	0	6	Non	Non	NA	NA	NA	NA	NA	Oui	Oui	Oui
2732	EFF0003726	2016	48	Homme	Non	LESION	Oui	Oui	31	Oui	0	0	0	Oui	0	0	0	Non	Oui	Favorable	Oui	Oui	En difficultée	Non	Non	Non	Oui
12556	TEH0001744	2016	33	Femme	Oui	IMV	Non	Oui	1	Non	0	0	1	Oui	0	0	0	Non	Non	NA	NA	NA	NA	NA	Non	Oui	Oui
13819	VCQ0002605	2016	79	Femme	Non	IMV	Oui	Oui	2	Oui	0	0	2	Oui	0	1	5	Non	Oui	Favorable	Oui	Non	TVB	Oui	Non	Oui	Oui
11572	RRS0001755	2016	45	Femme	Oui	IMV	Oui	Non	1	Non	1	1	0	Oui	0	0	1	Non	Non	NA	NA	NA	NA	NA	Oui	Non	Oui
1172	BTB0001741	2016	21	Homme	Oui	IMV	Oui	Oui	1	Non	0	0	0	Oui	0	1	0	Non	Non	NA	NA	NA	NA	NA	Non	Non	Oui
7663	LQC0001994	2016	31	Femme	Oui	IMV	Non	Oui	1	Non	0	0	0	Oui	1	0	0	Non	Non	NA	NA	NA	NA	NA	Non	Non	Oui
6503	JXR0002434	2016	59	Femme	Non	IMV	Non	Oui	14	Non	0	0	3	Oui	0	0	3	Non	Non	NA	NA	NA	NA	NA	Non	Oui	Oui
8428	MUR0002681	2016	29	Femme	Non	IMV	Oui	Oui	1	Oui	0	0	0	Oui	0	0	4	Non	Oui	Favorable	Non	Oui	TVB	Oui	Non	Non	Oui
16074	YNI0002623	2016	60	Homme	Non	PHLEBO	Non	Oui	0	Oui	0	1	1	Oui	1	0	3	Non	Oui	Favorable	Oui	Oui	TVB	Oui	Oui	Oui	Oui
43	ABR0002615	2016	43	Homme	Non	IMV	Oui	Oui	1	Oui	0	0	1	Oui	0	0	5	Non	Oui	Favorable	Oui	Oui	TVB	Oui	Non	Oui	Oui
11563	RRM0002815	2016	37	Femme	Non	NOYADE	Oui	Non	0	Oui	0	0	0	Oui	0	0	0	Non	Oui	Pas d'évolution	Non	Non	TVB	Non	Non	Non	Oui
13979	VJS0001705	2016	35	Femme	Oui	PHLEBO	Non	Non	1	Non	0	0	0	Oui	1	0	0	Non	Non	NA	NA	NA	NA	NA	Non	Non	Oui
12433	SZI0001671	2016	42	Homme	Oui	IMV	Oui	Oui	1	Non	0	0	1	Oui	0	0	0	Non	Non	NA	NA	NA	NA	NA	Non	Oui	Oui
13471	UOF0003008	2016	30	Homme	Non	PENDAISON	Oui	Non	0	Non	0	0	0	Oui	0	0	2	Non	Non	NA	NA	NA	NA	NA	Non	Non	Oui
3667	FOR0001484	2015	20	Homme	Non	IMV	Oui	Oui	1	Non	0	0	1	Oui	0	0	4	Non	Non	NA	NA	NA	NA	NA	Non	Oui	Oui
1547	CHS0002821	2016	49	Homme	Non	IMV	Non	Oui	41	Non	4	5	2	Oui	1	0	4	Non	Oui	Favorable	Oui	Oui	En difficultée	Oui	Oui	Oui	Oui
16569	ZHQ0001749	2015	77	Femme	Oui	IMV	Oui	Oui	27	Non	0	0	0	Oui	1	0	0	Non	Non	NA	NA	NA	NA	NA	Non	Non	Oui
10385	PVM0001736	2016	51	Homme	Oui	IMV	Oui	Oui	4	Non	0	0	0	Oui	0	0	0	Non	Non	NA	NA	NA	NA	NA	Non	Non	Oui
11111	QZF0003353	2016	72	Femme	Oui	IMV	Non	Non	1	Non	0	0	0	Oui	0	0	0	Non	Non	NA	NA	NA	NA	NA	Non	Non	Oui
10015	PHJ0001782	2016	63	Femme	Non	IMV	Oui	Oui	4	Oui	3	1	2	Oui	0	0	4	Non	Oui	Pas d'évolution	Oui	Oui	En difficultée	Oui	Oui	Oui	Oui
15653	XXQ0002238	2016	41	Homme	Non	IMV	Non	Oui	1	Oui	1	0	3	Oui	0	0	8	Non	Oui	Favorable	Oui	Oui	TVB	Oui	Non	Oui	Oui
542	ATU0002680	2016	60	Femme	Non	IMV	Non	Non	0	Oui	0	0	0	Oui	0	0	5	Non	Oui	Favorable	Oui	Oui	TVB	Oui	Non	Non	Oui
8901	NOG0002985	2016	46	Femme	Non	IMV	Non	Non	1	Oui	1	0	0	Oui	0	0	0	Non	Oui	Pas d'évolution	Oui	Oui	En difficultée	Non	Non	Non	Oui
4740	HFK0003172	2016	51	Homme	Non	IMV	Oui	Non	1	Non	4	0	0	Oui	0	0	4	Non	Non	NA	NA	NA	NA	NA	Non	Non	Oui
16728	ZOW0003018	2016	42	Femme	Non	PENDAISON	Oui	Oui	0	Non	2	0	0	Oui	1	0	1	Non	Non	NA	NA	NA	NA	NA	Non	Non	Oui
16435	ZBX0003383	2016	72	Femme	Oui	NOYADE	Non	Oui	6	Non	0	0	2	Oui	0	0	8	Non	Non	NA	NA	NA	NA	NA	Non	Oui	Oui
11496	ROS0001621	2016	52	Femme	Non	IMV	Oui	Non	1	Oui	0	0	0	Oui	0	0	3	Non	Oui	Favorable	Oui	Oui	TVB	Non	Non	Non	Oui
3474	FHH0003049	2016	48	Femme	Non	IMV	Non	Oui	3	Non	0	0	0	Oui	0	0	1	Non	Non	NA	NA	NA	NA	NA	Non	Non	Oui
11871	SDC0001740	2016	40	Homme	Oui	PHLEBO	Oui	Oui	1	Non	0	0	0	Oui	0	0	0	Non	Non	NA	NA	NA	NA	NA	Non	Non	Oui
8070	MGQ0002996	2016	34	Homme	Non	IMV	Non	Oui	1	Oui	2	2	36	Oui	2	0	15	Non	Oui	Favorable	Oui	Oui	TVB	Oui	Oui	Oui	Oui
15465	XRC0001748	2016	38	Femme	Oui	IMV	Oui	Oui	1	Non	0	0	0	Oui	1	0	0	Non	Non	NA	NA	NA	NA	NA	Non	Non	Oui
7760	LUQ0001995	2016	45	Femme	Non	IMV	Non	Oui	29	Oui	0	0	0	Oui	0	0	0	Non	Oui	Favorable	Oui	Non	TVB	Non	Non	Non	Oui
11915	SFA0002781	2016	48	Homme	Non	PENDAISON	Oui	Oui	0	Oui	0	0	0	Oui	0	0	4	Non	Oui	Favorable	Oui	Non	TVB	Oui	Non	Non	Oui
5627	IOT0003193	2016	37	Femme	Oui	IMV	Non	Non	0	Non	0	0	0	Oui	0	0	0	Non	Non	NA	NA	NA	NA	NA	Non	Non	Oui
16956	ZYN0003160	2016	26	Homme	Oui	SAUT	Oui	Oui	3	Non	0	0	1	Oui	1	1	9	Non	Non	NA	NA	NA	NA	NA	Non	Oui	Oui
5653	IPP0002987	2016	54	Homme	Non	IMV	Oui	Non	1	Oui	2	2	4	Oui	0	0	5	Non	Oui	Pas d'évolution	Oui	Oui	En difficultée	Non	Oui	Oui	Oui
15726	YAD0000932	2015	56	Femme	Non	IMV	Oui	Non	1	Oui	1	1	0	Oui	0	0	4	Non	Oui	Pas d'évolution	Non	Oui	En difficultée	Non	Oui	Non	Oui
4973	HOW0001584	2016	56	Femme	Oui	IMV	Non	Oui	1	Non	0	0	0	Oui	0	0	4	Non	Non	NA	NA	NA	NA	NA	Non	Non	Oui
4995	HPW0001665	2016	55	Homme	Oui	IMV	Non	Non	1	Non	0	0	0	Oui	0	0	0	Non	Non	NA	NA	NA	NA	NA	Non	Non	Oui
15870	YGB0003057	2016	20	Femme	Non	IMV	Oui	Oui	1	Non	0	0	0	Oui	0	0	1	Non	Non	NA	NA	NA	NA	NA	Non	Non	Oui
16083	YNU0003080	2016	34	Homme	Non	IMV	Oui	Non	1	Oui	0	0	1	Oui	1	0	8	Non	Oui	Pas d'évolution	Oui	Oui	En difficultée	Oui	Non	Oui	Oui
9725	OWF0003050	2016	48	Femme	Non	IMV	Non	Oui	1	Non	0	0	1	Oui	0	0	2	Non	Non	NA	NA	NA	NA	NA	Non	Oui	Oui
1940	CYJ0002984	2016	65	Femme	Non	IMV	Non	Oui	0	Non	0	0	0	Oui	0	0	1	Non	Non	NA	NA	NA	NA	NA	Non	Non	Oui
8796	NKB0003174	2016	55	Homme	Oui	IMV	Oui	Oui	1	Non	0	0	0	Oui	0	0	0	Non	Non	NA	NA	NA	NA	NA	Non	Non	Oui
4811	HIC0003054	2016	28	Femme	Non	IMV	Oui	Oui	1	Non	0	0	0	Oui	0	0	1	Non	Non	NA	NA	NA	NA	NA	Non	Non	Oui
14323	VXD0001968	2016	40	Femme	Non	IMV	Oui	Oui	1	Oui	2	1	0	Oui	0	0	7	Non	Oui	Pas d'évolution	Non	Oui	En difficultée	Non	Oui	Non	Oui
5375	IDZ0001639	2015	61	Femme	Non	IMV	Non	Oui	1	Oui	0	0	0	Oui	0	0	3	Non	Oui	Favorable	Oui	Oui	TVB	Non	Non	Non	Oui
435	AQG0001766	2016	63	Homme	Non	IMV	Oui	Oui	7	Oui	0	0	0	Oui	1	0	0	Non	Oui	Favorable	Oui	Non	TVB	Non	Non	Non	Oui
3647	FNX0003468	2016	40	Homme	Oui	IMV	Oui	Oui	3	Non	0	0	0	Oui	0	0	0	Non	Non	NA	NA	NA	NA	NA	Non	Non	Oui
15778	YCE0003405	2016	19	Femme	Oui	IMV	Non	Oui	0	Non	0	0	0	Oui	0	0	0	Non	Non	NA	NA	NA	NA	NA	Non	Non	Oui
5734	ISG0002773	2016	47	Homme	Non	IMV	Non	Oui	78	Non	0	0	1	Oui	0	0	0	Non	Non	NA	NA	NA	NA	NA	Non	Oui	Oui
15556	XUG0002747	2016	29	Homme	Non	PHLEBO	Non	Oui	4	Oui	0	0	0	Oui	0	0	3	Non	Oui	Favorable	Oui	Oui	TVB	Oui	Non	Non	Oui
1278	BXS0001623	2015	48	Femme	Non	IMV	Oui	Oui	1	Non	0	0	0	Oui	0	0	4	Non	Non	NA	NA	NA	NA	NA	Non	Non	Oui
1419	CCU0002983	2016	37	Homme	Non	IMV	Non	Non	1	Non	0	0	0	Oui	0	0	1	Non	Non	NA	NA	NA	NA	NA	Non	Non	Oui
1534	CHC0003512	2016	38	Homme	Oui	IMV	Oui	Non	1	Non	0	0	0	Oui	0	0	3	Non	Non	NA	NA	NA	NA	NA	Non	Non	Oui
13246	UFS0002893	2016	43	Femme	Non	IMV	Oui	Non	1	Non	8	0	1	Oui	0	0	4	Non	Non	NA	NA	NA	NA	NA	Non	Oui	Oui
16838	ZTQ0001775	2016	49	Femme	Non	IMV	Oui	Non	1	Non	4	4	18	Oui	4	0	11	Non	Non	NA	NA	NA	NA	NA	Oui	Oui	Oui
6519	JYC0001868	2016	49	Femme	Non	IMV	Non	Oui	1	Oui	1	1	6	Non	2	3	7	Non	Oui	Pas d'évolution	Oui	Oui	En difficultée	Oui	Oui	Oui	Oui
3431	FFT0001832	2016	31	Homme	Oui	IMV	Non	Oui	1	Non	0	0	0	Oui	0	0	1	Non	Non	NA	NA	NA	NA	NA	Non	Non	Oui
15427	XQC0001760	2016	51	Femme	Oui	IMV	Oui	Oui	1	Non	2	0	0	Oui	1	0	4	Non	Non	NA	NA	NA	NA	NA	Non	Non	Oui
462	ARB0003530	2016	41	Homme	Non	IMV	Oui	Non	3	Non	0	0	2	Oui	0	0	4	Non	Oui	Pas d'évolution	Non	Oui	CRISE	Oui	Non	Oui	Oui
14138	VQH0003490	2016	50	Femme	Non	IMV/PHLEBO	Non	Oui	1	Oui	0	0	1	Oui	0	0	4	Non	Oui	Favorable	Oui	Non	TVB	Oui	Non	Oui	Oui
10763	QKG0001714	2016	56	Homme	Non	IMV	Oui	Non	1	Oui	0	0	0	Oui	1	0	0	Non	Oui	Favorable	Non	Oui	TVB	Non	Non	Non	Oui
2216	DKC0003317	2016	45	Femme	Non	IMV	Oui	Oui	4	Oui	0	0	0	Oui	0	0	0	Non	Oui	Pas d'évolution	Oui	Oui	En difficultée	Oui	Non	Non	Oui
5278	HZP0001958	2016	27	Femme	Non	IMV	Non	Non	1	Non	0	0	0	Oui	0	0	2	Non	Non	NA	NA	NA	NA	NA	Non	Non	Oui
16703	ZNS0002966	2016	43	Homme	Non	IMV	Oui	Non	1	Non	0	0	0	Oui	0	0	1	Non	Non	NA	NA	NA	NA	NA	Non	Non	Oui
1151	BRZ0001557	2015	69	Femme	Oui	AUTRE	Oui	Oui	0	Non	0	0	1	Oui	0	0	3	Non	Non	NA	NA	NA	NA	NA	Non	Oui	Oui
6997	KOV0001765	2015	24	Homme	Oui	IMV	Oui	Oui	21	Non	3	1	2	Oui	1	0	4	Non	Non	NA	NA	NA	NA	NA	Oui	Oui	Oui
16931	ZXK0003048	2016	23	Homme	Non	IMV/PENDAISON	Non	Non	2	Oui	0	2	2	Oui	0	0	5	Non	Oui	Défavorable	Oui	Oui	CRISE	Oui	Oui	Oui	Oui
11528	RPY0001967	2016	45	Homme	Non	IMV/AUTRE	Non	Oui	2	Oui	0	0	0	Oui	0	0	3	Non	Oui	Favorable	Non	Non	TVB	Non	Non	Non	Oui
3791	FTY0001689	2016	52	Femme	Oui	IMV	Oui	Oui	0	Non	0	0	0	Oui	0	0	1	Non	Non	NA	NA	NA	NA	NA	Non	Non	Oui
15474	XRJ0001767	2016	27	Femme	Oui	IMV	Oui	Oui	1	Non	0	0	0	Oui	0	0	0	Non	Non	NA	NA	NA	NA	NA	Non	Non	Oui
7809	LXD0003830	2016	73	Femme	Non	IMV	Oui	Oui	1	Oui	0	0	1	Oui	0	1	4	Non	Oui	Favorable	Oui	Oui	TVB	Oui	Non	Oui	Oui
12021	SIJ0003555	2016	39	Homme	Non	PENDAISON	Non	Non	9	Oui	0	0	2	Oui	0	0	4	Non	Oui	Pas d'évolution	Oui	Oui	CRISE	Oui	Non	Oui	Oui
14848	WRD0003249	2016	23	Femme	Non	IMV/PENDAISON	Non	Oui	4	Oui	0	0	0	Oui	1	0	5	Non	Oui	Pas d'évolution	Oui	Oui	En difficultée	Oui	Non	Non	Oui
11453	RNB0003614	2016	43	Homme	Non	IMV	Non	Non	1	Oui	0	0	0	Oui	0	0	0	Non	Oui	Favorable	Oui	Non	TVB	Non	Non	Non	Oui
5176	HWK0001853	2016	29	Homme	Oui	IMV	Non	Oui	0	Non	0	0	0	Oui	0	0	0	Non	Non	NA	NA	NA	NA	NA	Non	Non	Oui
11740	RXW0003000	2016	36	Femme	Non	IMV	Oui	Non	1	Non	0	0	0	Oui	0	0	4	Non	Non	NA	NA	NA	NA	NA	Non	Non	Oui
12064	SKC0003007	2016	37	Femme	Non	IMV	Oui	Oui	1	Oui	2	2	3	Oui	0	0	2	Non	Oui	Pas d'évolution	Oui	Oui	En difficultée	Non	Oui	Oui	Oui
13905	VGQ0002044	2016	46	Femme	Non	IMV	Non	Oui	1	Oui	0	0	0	Oui	0	0	0	Non	Oui	Favorable	Oui	Non	TVB	Non	Non	Non	Oui
3310	FAW0002727	2016	54	Femme	Non	IMV	Non	Oui	1	Non	0	0	1	Oui	1	0	0	Non	Oui	Favorable	Oui	Oui	En difficultée	Oui	Non	Oui	Oui
2097	DES0003325	2016	30	Femme	Non	IMV	Non	Non	1	Oui	0	1	2	Oui	0	0	1	Non	Oui	Favorable	Non	Oui	En difficultée	Oui	Oui	Oui	Oui
8170	MKE0002040	2016	23	Femme	Non	IMV	Non	Oui	1	Oui	0	1	1	Oui	0	0	0	Non	Oui	Favorable	Oui	Non	TVB	Non	Oui	Oui	Oui
9327	OFV0001657	2015	19	Femme	Non	IMV	Non	Oui	18	Oui	0	0	0	Oui	1	0	0	Non	Oui	Favorable	Oui	Oui	TVB	Non	Non	Non	Oui
3554	FKL0002338	2016	62	Femme	Non	IMV	Non	Oui	1	Oui	0	0	0	Oui	0	0	0	Non	Oui	Favorable	Non	Non	TVB	Non	Non	Non	Oui
3311	FAW0002727	2016	54	Femme	Non	IMV	Non	Oui	1	Non	0	0	0	Oui	0	0	0	Non	Non	NA	NA	NA	NA	NA	Non	Non	Oui
445	AQP0002754	2016	45	Femme	Non	IMV	Oui	Oui	0	Non	0	0	2	Oui	0	0	4	Non	Non	NA	NA	NA	NA	NA	Non	Oui	Oui
461	ARA0003301	2016	53	Femme	Non	IMV	Non	Oui	1	Non	0	1	0	Oui	0	0	5	Non	Non	NA	NA	NA	NA	NA	Oui	Non	Oui
16758	ZQJ0002625	2016	44	Homme	Non	IMV	Oui	Oui	50	Oui	0	0	0	Oui	0	0	4	Non	Oui	Favorable	Oui	Oui	TVB	Oui	Non	Non	Oui
452	AQW0000394	2016	31	Femme	Non	IMV	Non	Non	4	Non	0	0	0	Oui	0	0	7	Non	Non	NA	NA	NA	NA	NA	Non	Non	Oui
478	ARJ0002630	2016	77	Femme	Non	IMV	Oui	Oui	1	Oui	1	0	1	Oui	2	1	1	Non	Oui	Favorable	Non	Non	TVB	Non	Non	Oui	Oui
4678	HDI0002690	2016	53	Femme	Non	IMV/PHLEBO	Oui	Oui	1	Oui	3	1	3	Oui	0	0	5	Non	Oui	Favorable	Non	Oui	En difficultée	Oui	Oui	Oui	Oui
15586	XVK0002421	2016	56	Femme	Non	IMV	Non	Oui	0	Oui	1	0	0	Oui	0	0	4	Non	Oui	Pas d'évolution	Oui	Oui	En difficultée	Oui	Non	Non	Oui
14802	WPC0002790	2016	37	Femme	Non	IMV	Non	Non	1	Oui	0	0	0	Oui	0	0	4	Non	Oui	Favorable	Oui	Oui	TVB	Non	Non	Non	Oui
5300	IAI0003223	2016	64	Homme	Non	IMV	Non	Non	1	Oui	0	0	0	Oui	0	0	1	Non	Oui	Pas d'évolution	Non	Oui	En difficultée	Oui	Non	Non	Oui
8841	NLR0003567	2016	27	Femme	Non	SAUT	Non	Non	1	Oui	1	0	0	Oui	0	0	0	Non	Oui	Favorable	Oui	Oui	TVB	Non	Non	Non	Oui
10473	PZN0003633	2016	43	Homme	Oui	IMV	Oui	Oui	1	Non	0	0	0	Oui	0	0	4	Non	Non	NA	NA	NA	NA	NA	Non	Non	Oui
5009	HQK0001871	2016	33	Homme	Oui	IMV	Oui	Oui	5	Non	0	1	7	Oui	1	0	4	Non	Non	NA	NA	NA	NA	NA	Oui	Oui	Oui
15672	XYH0003093	2016	53	Femme	Non	IMV	Oui	Oui	1	Non	0	0	1	Oui	0	0	0	Non	Oui	Favorable	Oui	Non	TVB	Non	Non	Oui	Oui
546	AUI0002328	2016	20	Femme	Oui	IMV	Non	Oui	2	Non	0	0	1	Oui	0	0	4	Non	Non	NA	NA	NA	NA	NA	Non	Oui	Oui
13356	UKB0000325	2016	28	Homme	Non	IMV	Oui	Oui	4	Non	1	0	7	Oui	1	0	14	Non	Non	NA	NA	NA	NA	NA	Non	Oui	Oui
7433	LHB0002717	2016	68	Femme	Non	IMV	Non	Oui	13	Oui	0	0	0	Oui	0	0	7	Non	Oui	Favorable	Non	Oui	TVB	Oui	Non	Non	Oui
13115	UAT0002752	2016	37	Homme	Non	IMV	Non	Oui	0	Oui	0	0	0	Oui	0	0	4	Non	Oui	Favorable	Oui	Non	TVB	Non	Non	Non	Oui
10095	PJU0002333	2016	20	Homme	Oui	IMV	Non	Non	1	Non	0	0	0	Oui	1	0	0	Non	Non	NA	NA	NA	NA	NA	Non	Non	Oui
9805	OZM0001854	2016	31	Homme	Non	IMV	Oui	Non	1	Oui	1	1	0	Oui	1	0	0	Non	Oui	Pas d'évolution	Oui	Oui	En difficultée	Oui	Oui	Non	Oui
16178	YRT0002366	2016	58	Femme	Non	IMV	Oui	Oui	1	Oui	0	0	0	Oui	0	0	8	Non	Oui	Favorable	Oui	Non	TVB	Non	Non	Non	Oui
8661	NFB0002358	2016	41	Femme	Non	IMV	Non	Non	0	Non	0	0	0	Oui	0	0	2	Non	Non	NA	NA	NA	NA	NA	Non	Non	Oui
14205	VSU0003582	2016	51	Femme	Oui	IMV	Non	Oui	1	Non	0	1	2	Oui	0	0	3	Non	Non	NA	NA	NA	NA	NA	Oui	Oui	Oui
1896	CWI0003613	2016	27	Femme	Oui	IMV	Non	Oui	43	Non	3	2	3	Oui	1	0	4	Oui	Non	NA	NA	NA	NA	NA	Oui	Oui	Oui
723	BBR0003302	2016	54	Femme	Non	IMV	Non	Oui	1	Non	0	0	0	Oui	0	0	4	Non	Non	NA	NA	NA	NA	NA	Non	Non	Oui
2269	DMN0003294	2016	63	Femme	Non	IMV	Oui	Oui	0	Non	0	0	0	Oui	0	0	4	Non	Non	NA	NA	NA	NA	NA	Non	Non	Oui
13615	UVL0002304	2016	43	Homme	Oui	IMV	Oui	Oui	1	Non	0	0	0	Oui	1	0	7	Non	Non	NA	NA	NA	NA	NA	Non	Non	Oui
13639	UWH0003311	2016	55	Homme	Non	IMV	Oui	Oui	5	Non	4	0	0	Oui	1	0	5	Non	Non	NA	NA	NA	NA	NA	Non	Non	Oui
5148	HVL0001959	2016	26	Homme	Non	IMV	Non	Oui	1	Oui	0	0	1	Oui	0	0	7	Non	Oui	Pas d'évolution	Non	Oui	En difficultée	Oui	Non	Oui	Oui
425	APY0003096	2016	25	Femme	Non	IMV	Oui	Oui	1	Oui	1	0	1	Oui	0	0	4	Non	Oui	Favorable	Oui	Oui	TVB	Non	Non	Oui	Oui
7219	KYT0002964	2016	59	Homme	Non	IMV	Oui	Oui	1	Oui	4	2	1	Oui	2	0	7	Non	Oui	Défavorable	Oui	Oui	CRISE	Oui	Oui	Oui	Oui
1168	BSX0003532	2016	65	Homme	Non	IMV/PHLEBO	Non	Oui	5	Non	1	3	3	Oui	0	0	8	Non	Oui	Pas d'évolution	Non	Oui	En difficultée	Oui	Oui	Oui	Oui
8746	NIJ0001987	2016	29	Homme	Non	PHLEBO	Non	Oui	10	Oui	0	1	3	Oui	0	0	3	Non	Oui	Favorable	Oui	Oui	En difficultée	Oui	Oui	Oui	Oui
2720	EEU0003109	2016	30	Femme	Non	IMV	Non	Non	1	Oui	0	1	1	Oui	0	0	4	Non	Oui	Favorable	Oui	Oui	En difficultée	Non	Oui	Oui	Oui
11270	RGL0002142	2016	59	Homme	Non	IMV	Non	Non	1	Oui	0	0	0	Oui	0	0	3	Non	Oui	Favorable	Oui	Oui	En difficultée	Oui	Non	Non	Oui
14039	VLY0002153	2016	44	Femme	Non	IMV	Oui	Oui	5	Oui	0	0	0	Oui	0	0	0	Non	Oui	Favorable	Non	Oui	TVB	Non	Non	Non	Oui
3859	FWO0003066	2016	30	Homme	Non	IMV	Oui	Oui	1	Oui	2	0	0	Oui	0	0	4	Non	Oui	Pas d'évolution	Oui	Oui	CRISE	Oui	Non	Non	Oui
12443	SZV0001922	2016	33	Femme	Oui	IMV	Oui	Non	1	Non	0	0	0	Oui	1	0	0	Non	Non	NA	NA	NA	NA	NA	Non	Non	Oui
9765	OXR0003784	2016	41	Homme	Non	IMV	Non	Oui	1	Non	0	0	1	Oui	0	0	8	Non	Non	NA	NA	NA	NA	NA	Non	Oui	Oui
3560	FKT0002875	2016	62	Femme	Non	IMV	Non	Oui	0	Oui	0	0	0	Oui	0	0	1	Non	Oui	Favorable	Oui	Oui	En difficultée	Oui	Non	Non	Oui
8548	NAA0002936	2016	54	Femme	Non	IMV	Oui	Oui	1	Oui	0	0	0	Oui	0	0	0	Non	Oui	Favorable	Oui	Non	TVB	Non	Non	Non	Oui
10909	QQT0002327	2016	29	Femme	Oui	IMV	Non	Oui	0	Non	0	0	0	Oui	0	0	0	Non	Non	NA	NA	NA	NA	NA	Non	Non	Oui
15118	XDP0003348	2016	39	Femme	Non	IMV	Non	Oui	3	Non	0	0	0	Oui	1	1	4	Non	Non	NA	NA	NA	NA	NA	Non	Non	Oui
4441	GTH0000259	2016	38	Femme	Non	IMV	Oui	Oui	0	Oui	1	1	1	Oui	0	0	0	Non	Oui	Pas d'évolution	Non	Oui	En difficultée	Non	Oui	Oui	Oui
6238	JMW0003077	2016	65	Femme	Non	IMV	Non	Oui	7	Oui	0	0	1	Oui	0	0	4	Non	Oui	Pas d'évolution	Oui	Oui	En difficultée	Oui	Non	Oui	Oui
10356	PUH0002742	2016	47	Femme	Non	IMV	Oui	Oui	1	Oui	0	2	1	Oui	1	0	7	Non	Oui	Pas d'évolution	Oui	Oui	CRISE	Oui	Oui	Oui	Oui
9319	OFP0002724	2016	37	Femme	Non	IMV	Oui	Non	3	Oui	3	0	1	Oui	0	0	5	Non	Oui	Favorable	Oui	Oui	En difficultée	Oui	Non	Oui	Oui
15467	XRD0002744	2016	44	Femme	Non	IMV	Oui	Non	1	Oui	0	0	0	Oui	0	0	4	Non	Oui	Favorable	Oui	Oui	TVB	Non	Non	Non	Oui
16056	YMU0002967	2016	38	Femme	Non	IMV	Non	Oui	2	Oui	0	0	0	Oui	2	0	5	Non	Oui	Favorable	Oui	Non	TVB	Oui	Non	Non	Oui
4639	HBY0002822	2016	38	Homme	Non	IMV	Non	Non	0	Oui	0	0	0	Oui	0	0	4	Non	Oui	Pas d'évolution	Oui	Oui	En difficultée	Oui	Non	Non	Oui
5746	ISP0002766	2016	41	Femme	Non	SAUT	Non	Oui	1	Oui	0	0	0	Oui	0	0	7	Non	Oui	Favorable	Oui	Non	TVB	Oui	Non	Non	Oui
7976	MDB0003194	2016	24	Homme	Non	IMV	Oui	Oui	3	Non	0	0	1	Oui	0	0	5	Non	Non	NA	NA	NA	NA	NA	Non	Oui	Oui
275	AKQ0002804	2016	20	Homme	Non	LESION	Non	Oui	0	Oui	0	0	0	Oui	0	0	0	Non	Oui	Favorable	Non	Non	TVB	Non	Non	Non	Oui
8230	MMP0002104	2016	57	Homme	Oui	PENDAISON	Non	Oui	10	Non	0	0	0	Oui	0	0	0	Non	Non	NA	NA	NA	NA	NA	Non	Non	Oui
14336	VXQ0001843	2016	34	Homme	Oui	IMV	Oui	Oui	1	Non	0	0	0	Oui	0	0	0	Non	Non	NA	NA	NA	NA	NA	Non	Non	Oui
15328	XLJ0003110	2016	58	Femme	Oui	IMV	Non	Oui	1	Non	0	0	0	Oui	1	0	0	Non	Non	NA	NA	NA	NA	NA	Non	Non	Oui
16496	ZEH0001834	2016	55	Femme	Oui	IMV	Oui	Non	1	Non	0	0	0	Oui	0	0	0	Non	Non	NA	NA	NA	NA	NA	Non	Non	Oui
12531	TDQ0002834	2016	60	Femme	Non	IMV	Non	Oui	17	Oui	0	0	7	Oui	0	0	8	Non	Oui	Favorable	Non	Non	TVB	Oui	Non	Oui	Oui
3752	FSM0003131	2016	42	Femme	Non	PHLEBO	Non	Non	5	Oui	0	1	11	Oui	0	0	2	Non	Oui	Pas d'évolution	Oui	Oui	En difficultée	Oui	Oui	Oui	Oui
3165	EVY0003326	2016	21	Femme	Non	PHLEBO	Non	Oui	0	Oui	0	1	0	Oui	0	0	4	Non	Oui	Pas d'évolution	Oui	Oui	En difficultée	Oui	Oui	Non	Oui
8237	MMU0002759	2016	51	Femme	Non	IMV	Oui	Oui	2	Oui	0	0	0	Oui	0	0	4	Non	Oui	Pas d'évolution	Oui	Oui	En difficultée	Oui	Non	Non	Oui
16518	ZFE0003179	2016	18	Femme	Non	IMV	Non	Oui	6	Oui	0	0	0	Oui	0	0	8	Non	Oui	Favorable	Non	Oui	TVB	Oui	Non	Non	Oui
10331	PTQ0003801	2016	78	Femme	Oui	IMV	Non	Oui	10	Non	0	0	0	Oui	0	0	0	Non	Non	NA	NA	NA	NA	NA	Non	Non	Oui
14147	VQL0003846	2016	52	Femme	Oui	IMV	Oui	Oui	1	Non	0	0	1	Oui	0	0	0	Non	Non	NA	NA	NA	NA	NA	Non	Oui	Oui
8414	MTW0002301	2016	23	Femme	Oui	IMV	Non	Oui	1	Non	2	0	1	Oui	0	0	4	Non	Non	NA	NA	NA	NA	NA	Non	Oui	Oui
9051	NUI0003363	2016	46	Femme	Oui	IMV	Non	Oui	1	Non	0	0	3	Oui	1	0	3	Non	Non	NA	NA	NA	NA	NA	Non	Oui	Oui
12662	THU0001980	2016	71	Femme	Non	IMV	Non	Non	1	Oui	0	0	0	Oui	0	0	0	Non	Oui	Favorable	Oui	Oui	TVB	Non	Non	Non	Oui
14150	VQO0002486	2016	64	Homme	Non	IMV	Non	Oui	2	Oui	0	0	0	Oui	0	0	4	Non	Oui	Favorable	Oui	Oui	TVB	Non	Non	Non	Oui
5424	IGA0003024	2016	51	Femme	Non	IMV	Oui	Oui	1	Oui	0	0	0	Oui	0	0	0	Non	Oui	Favorable	Non	Oui	En difficultée	Oui	Non	Non	Oui
13586	UUC0002294	2016	45	Homme	Oui	IMV	Oui	Oui	1	Non	0	0	0	Oui	0	0	4	Non	Non	NA	NA	NA	NA	NA	Non	Non	Oui
4350	GPE0001223	2016	37	Femme	Non	IMV	Oui	Oui	1	Oui	0	0	0	Oui	1	0	3	Non	Oui	Favorable	Oui	Oui	TVB	Oui	Non	Non	Oui
5857	IXA0003577	2016	56	Femme	Non	IMV	Non	Oui	1	Oui	0	0	0	Oui	0	0	4	Non	Oui	Pas d'évolution	Oui	Oui	En difficultée	Oui	Non	Non	Oui
16720	ZOM0003403	2016	58	Homme	Oui	IMV	Non	Oui	1	Non	0	0	0	Oui	0	0	0	Non	Non	NA	NA	NA	NA	NA	Non	Non	Oui
12360	SVT0001986	2016	57	Femme	Non	IMV	Non	Oui	4	Non	0	0	2	Oui	0	0	1	Non	Oui	Favorable	Oui	Oui	En difficultée	Oui	Non	Oui	Oui
10524	QBL0003178	2016	40	Femme	Non	IMV	Oui	Oui	5	Non	0	0	1	Oui	2	0	0	Non	Oui	Favorable	Oui	Non	TVB	Non	Non	Oui	Oui
14555	WGA0003347	2016	45	Femme	Non	IMV	Non	Oui	2	Oui	0	1	2	Oui	0	0	4	Non	Oui	Favorable	Oui	Oui	TVB	Non	Oui	Oui	Oui
4880	HLC0002372	2016	58	Femme	Non	IMV	Oui	Oui	6	Non	0	0	2	Oui	0	0	8	Non	Oui	Pas d'évolution	Oui	Oui	CRISE	Oui	Non	Oui	Oui
1044	BOC0003339	2016	31	Homme	Non	PHLEBO	Non	Oui	0	Non	0	0	1	Oui	0	0	4	Non	Non	NA	NA	NA	NA	NA	Non	Oui	Oui
13318	UIP0003180	2016	28	Homme	Non	IMV	Non	Non	3	Oui	0	0	0	Oui	0	0	0	Non	Oui	Favorable	Oui	Oui	TVB	Non	Non	Non	Oui
15558	XUJ0003318	2016	73	Homme	Non	IMV	Oui	Oui	1	Oui	0	0	0	Oui	0	1	7	Non	Oui	Pas d'évolution	Non	Oui	En difficultée	Oui	Non	Non	Oui
3446	FGG0003465	2016	18	Femme	Non	IMV	Oui	Oui	2	Non	0	0	0	Oui	1	0	4	Non	Non	NA	NA	NA	NA	NA	Non	Non	Oui
7852	LYV0002324	2016	23	Femme	Oui	IMV	Non	Oui	1	Non	0	0	0	Oui	0	0	0	Non	Non	NA	NA	NA	NA	NA	Non	Non	Oui
10511	QAZ0003433	2016	63	Femme	Non	IMV	Oui	Oui	1	Non	0	0	0	Oui	0	0	4	Non	Non	NA	NA	NA	NA	NA	Non	Non	Oui
13371	UKR0001770	2016	19	Femme	Oui	IMV	Non	Non	0	Non	0	0	0	Oui	0	0	0	Non	Non	NA	NA	NA	NA	NA	Non	Non	Oui
15041	XAC0003161	2016	41	Homme	Non	IMV	Non	Oui	3	Oui	0	0	1	Oui	0	0	0	Non	Oui	Favorable	Oui	Non	En difficultée	Non	Non	Oui	Oui
4175	GIW0002600	2016	36	Femme	Non	PHLEBO	Oui	Oui	2	Oui	0	0	0	Oui	0	0	0	Non	Oui	Favorable	Non	Non	TVB	Non	Non	Non	Oui
711	BBI0002272	2016	29	Homme	Oui	IMV	Oui	Oui	1	Non	0	0	0	Oui	1	0	0	Non	Non	NA	NA	NA	NA	NA	Non	Non	Oui
3963	GAL0002700	2016	41	Homme	Oui	IMV	Oui	Oui	0	Non	0	0	0	Oui	1	0	0	Non	Non	NA	NA	NA	NA	NA	Non	Non	Oui
5495	IIW0001955	2016	64	Homme	Non	IMV	Non	Non	1	Oui	2	0	1	Oui	0	0	0	Non	Oui	Favorable	Oui	Oui	TVB	Non	Non	Oui	Oui
1775	CRK0003790	2016	61	Femme	Oui	IMV	Non	Non	1	Non	2	1	2	Oui	0	0	2	Non	Non	NA	NA	NA	NA	NA	Oui	Oui	Oui
6821	KIN0003698	2016	41	Femme	Oui	IMV	Oui	Oui	31	Non	0	0	4	Oui	0	0	5	Non	Non	NA	NA	NA	NA	NA	Non	Oui	Oui
8366	MRR0003084	2016	44	Femme	Non	IMV	Oui	Oui	1	Oui	0	1	0	Oui	0	0	6	Non	Oui	Favorable	Oui	Oui	En difficultée	Oui	Oui	Non	Oui
12007	SHZ0000393	2016	22	Homme	Non	IMV	Non	Non	1	Oui	0	0	0	Oui	1	0	0	Non	Oui	Favorable	Non	Oui	TVB	Non	Non	Non	Oui
5174	HWI0002965	2016	51	Homme	Oui	IMV	Non	Oui	1	Oui	0	0	0	Oui	0	0	9	Non	Oui	Favorable	Oui	Non	TVB	Oui	Non	Non	Oui
5355	IDA0003012	2016	67	Homme	Non	IMV	Oui	Oui	1	Oui	0	0	0	Oui	0	0	1	Non	Oui	Favorable	Oui	Oui	TVB	Oui	Non	Non	Oui
533	ATH0003267	2016	48	Femme	Non	AUTRE	Non	Oui	1	Oui	0	0	0	Oui	0	0	8	Non	Oui	Favorable	Oui	Non	TVB	Oui	Non	Non	Oui
11806	SAT0003566	2016	44	Homme	Oui	IMV/NOYADE	Oui	Non	0	Non	0	0	0	Oui	0	0	0	Non	Non	NA	NA	NA	NA	NA	Non	Non	Oui
13773	VAP0002240	2016	42	Femme	Oui	IMV	Non	Oui	4	Non	0	0	0	Oui	0	0	2	Non	Non	NA	NA	NA	NA	NA	Non	Non	Oui
12691	TIO0002346	2016	43	Femme	Non	IMV	Oui	Oui	1	Oui	1	0	2	Oui	0	0	1	Non	Oui	Favorable	Oui	Oui	En difficultée	Oui	Non	Oui	Oui
13857	VEG0003552	2016	57	Homme	Oui	IMV	Non	Non	1	Non	0	0	1	Oui	0	0	0	Non	Non	NA	NA	NA	NA	NA	Non	Oui	Oui
4546	GYF0002480	2016	52	Femme	Non	IMV	Non	Oui	1	Oui	0	0	0	Oui	0	0	0	Non	Oui	Favorable	Oui	Oui	En difficultée	Non	Non	Non	Oui
15891	YGU0002347	2016	25	Femme	Oui	IMV	Oui	Oui	1	Non	0	0	0	Oui	0	0	0	Non	Non	NA	NA	NA	NA	NA	Non	Non	Oui
13871	VEW0002873	2016	31	Femme	Non	IMV	Non	Oui	2	Oui	0	1	1	Oui	0	0	1	Non	Oui	Favorable	Oui	Oui	En difficultée	Oui	Oui	Oui	Oui
8922	NOW0002309	2016	32	Femme	Non	IMV/PHLEBO	Non	Oui	2	Oui	0	0	0	Oui	0	0	0	Non	Oui	Favorable	Oui	Oui	TVB	Non	Non	Non	Oui
9780	OYI0002239	2016	41	Femme	Non	IMV	Oui	Oui	3	Oui	0	0	0	Oui	0	0	4	Non	Oui	Favorable	Oui	Oui	En difficultée	Oui	Non	Non	Oui
15126	XDV0002707	2016	55	Femme	Non	IMV	Oui	Oui	1	Oui	0	0	0	Oui	1	0	0	Non	Oui	Favorable	Non	Oui	En difficultée	Non	Non	Non	Oui
5811	IVD0003804	2016	40	Femme	Non	IMV	Non	Oui	11	Oui	1	1	7	Oui	1	1	7	Non	Oui	Pas d'évolution	Oui	Oui	En difficultée	Oui	Oui	Oui	Oui
8438	MVF0002383	2016	24	Femme	Oui	IMV	Non	Oui	4	Non	0	0	0	Oui	1	0	0	Non	Non	NA	NA	NA	NA	NA	Non	Non	Oui
8570	NBA0003931	2016	32	Homme	Non	IMV/AUTRE	Oui	Non	1	Oui	0	0	1	Oui	0	0	8	Non	Oui	Pas d'évolution	Oui	Oui	En difficultée	Oui	Non	Oui	Oui
10418	PXK0003930	2016	19	Femme	Non	IMV/PHLEBO	Non	Oui	1	Oui	0	0	1	Oui	0	0	8	Non	Oui	Favorable	Non	Non	TVB	Oui	Non	Oui	Oui
2621	EAE0003354	2016	58	Femme	Non	IMV	Oui	Oui	4	Oui	0	4	4	Oui	3	0	6	Non	Oui	Pas d'évolution	Oui	Oui	En difficultée	Oui	Oui	Oui	Oui
2694	EDV0003123	2016	39	Femme	Non	IMV	Non	Non	7	Oui	5	6	38	Oui	2	1	6	Non	Oui	Pas d'évolution	Oui	Oui	En difficultée	Oui	Oui	Oui	Oui
5868	IXE0002377	2016	52	Femme	Non	IMV	Non	Oui	0	Oui	0	0	0	Oui	0	0	0	Non	Oui	Favorable	Oui	Non	TVB	Non	Non	Non	Oui
6101	JGT0003163	2016	42	Homme	Non	IMV	Non	Non	1	Oui	0	0	0	Oui	0	0	8	Non	Oui	Pas d'évolution	Oui	Oui	En difficultée	Oui	Non	Non	Oui
6337	JQH0002312	2016	27	Homme	Non	SAUT	Non	Oui	1	Non	2	0	3	Oui	2	0	2	Non	Non	NA	NA	NA	NA	NA	Non	Oui	Oui
6145	JIW0003417	2016	39	Femme	Non	IMV	Oui	Oui	1	Oui	0	0	0	Oui	0	0	4	Non	Oui	Pas d'évolution	Oui	Oui	En difficultée	Oui	Non	Non	Oui
14645	WJF0002432	2016	52	Femme	Non	IMV	Non	Oui	5	Non	0	0	0	Oui	0	0	5	Non	Non	NA	NA	NA	NA	NA	Non	Non	Oui
9292	OEB0003151	2016	48	Homme	Non	IMV	Oui	Oui	1	Non	0	0	2	Oui	0	0	0	Non	Oui	Favorable	Oui	Non	TVB	Non	Non	Oui	Oui
13895	VFZ0003758	2016	39	Homme	Non	IMV	Non	Non	6	Oui	0	0	1	Oui	0	0	3	Non	Oui	Favorable	Oui	Non	TVB	Oui	Non	Oui	Oui
3102	ETJ0003811	2016	54	Femme	Oui	IMV	Oui	Oui	1	Non	0	1	2	Oui	0	0	3	Non	Non	NA	NA	NA	NA	NA	Oui	Oui	Oui
6086	JFZ0002195	2016	42	Femme	Non	IMV	Oui	Non	7	Non	5	2	3	Oui	1	0	9	Non	Oui	Favorable	Oui	Oui	En difficultée	Oui	Oui	Oui	Oui
15934	YIP0003932	2016	44	Femme	Non	IMV	Oui	Oui	2	Non	0	0	0	Oui	1	0	7	Non	Non	NA	NA	NA	NA	NA	Non	Non	Oui
8598	NCH0002433	2016	30	Femme	Non	PENDAISON	Oui	Oui	1	Oui	0	0	0	Oui	0	0	0	Non	Oui	Favorable	Oui	Oui	TVB	Oui	Non	Non	Oui
7521	LKN0002281	2016	34	Femme	Oui	IMV	Non	Oui	0	Non	0	0	0	Oui	0	0	0	Non	Non	NA	NA	NA	NA	NA	Non	Non	Oui
12984	TUT0002345	2016	28	Femme	Oui	IMV	Non	Oui	1	Non	0	0	0	Oui	0	0	0	Non	Non	NA	NA	NA	NA	NA	Non	Non	Oui
15057	XAX0003546	2016	47	Homme	Non	IMV	Oui	Non	1	Non	3	0	1	Oui	0	0	4	Non	Non	NA	NA	NA	NA	NA	Non	Oui	Oui
12951	TTM0002343	2016	43	Femme	Non	IMV	Oui	Oui	29	Oui	0	0	0	Oui	0	0	0	Non	Oui	Favorable	Oui	Oui	TVB	Non	Non	Non	Oui
14188	VSG0004382	2016	51	Homme	Non	IMV	Oui	Non	11	Oui	1	0	1	Oui	1	1	4	Non	Oui	Défavorable	Oui	Oui	CRISE	Oui	Non	Oui	Oui
12260	SRS0003019	2016	20	Femme	Non	IMV	Non	Non	7	Oui	0	0	0	Oui	0	1	0	Non	Oui	Favorable	Non	Oui	TVB	Non	Non	Non	Oui
15424	XPZ0003030	2016	68	Homme	Non	IMV	Oui	Oui	60	Oui	0	0	0	Oui	0	0	5	Non	Oui	Pas d'évolution	Oui	Oui	En difficultée	Oui	Non	Non	Oui
1654	CMK0002026	2016	36	Femme	Non	IMV	Non	Oui	2	Oui	0	0	0	Oui	0	0	5	Non	Oui	Favorable	Oui	Oui	En difficultée	Non	Non	Non	Oui
6529	JYF0002387	2016	30	Femme	Oui	IMV	Non	Oui	1	Non	0	0	0	Oui	0	0	2	Non	Non	NA	NA	NA	NA	NA	Non	Non	Oui
14009	VLF0003844	2016	54	Homme	Non	PENDAISON	Oui	Oui	6	Non	0	0	0	Oui	0	0	9	Non	Non	NA	NA	NA	NA	NA	Non	Non	Oui
15149	XER0003502	2016	21	Femme	Oui	IMV	Non	Oui	1	Non	0	0	2	Oui	0	0	0	Non	Non	NA	NA	NA	NA	NA	Non	Oui	Oui
5265	HZB0002636	2016	54	Femme	Non	IMV	Oui	Oui	1	Oui	5	0	22	Oui	3	2	3	Non	Oui	Pas d'évolution	Oui	Oui	En difficultée	Oui	Non	Oui	Oui
11254	RGB0004420	2016	21	Homme	Non	IMV	Non	Non	1	Oui	0	1	1	Oui	4	1	4	Non	Oui	Favorable	Non	Oui	En difficultée	Oui	Oui	Oui	Oui
9173	NZG0002429	2016	57	Homme	Oui	PENDAISON	Non	Oui	5	Non	0	0	0	Oui	0	0	0	Non	Non	NA	NA	NA	NA	NA	Non	Non	Oui
1340	BZZ0003031	2016	42	Homme	Non	IMV	Non	Oui	4	Oui	0	0	2	Oui	0	0	4	Non	Oui	Pas d'évolution	Oui	Oui	En difficultée	Oui	Non	Oui	Oui
11665	RVD0003553	2016	25	Homme	Oui	IMV	Non	Oui	0	Non	0	0	1	Oui	0	0	8	Non	Non	NA	NA	NA	NA	NA	Non	Oui	Oui
3518	FJC0003298	2016	40	Femme	Non	IMV	Oui	Non	23	Oui	0	0	1	Oui	0	0	7	Non	Oui	Favorable	Non	Oui	En difficultée	Oui	Non	Oui	Oui
11774	RZL0003365	2016	53	Femme	Non	IMV	Oui	Oui	0	Oui	0	0	0	Oui	0	0	7	Non	Oui	Favorable	Non	Non	TVB	Oui	Non	Non	Oui
118	AEI0002894	2016	35	Femme	Non	IMV	Non	Oui	8	Oui	0	1	0	Oui	1	0	4	Non	Oui	Pas d'évolution	Oui	Oui	En difficultée	Oui	Oui	Non	Oui
16148	YQO0003642	2016	36	Femme	Non	IMV	Non	Oui	21	Oui	0	0	0	Oui	0	0	0	Non	Oui	Favorable	Oui	Oui	En difficultée	Non	Non	Non	Oui
7218	KYR0002927	2016	47	Homme	Oui	IMV	Non	Oui	1	Non	0	3	8	Oui	1	0	2	Non	Non	NA	NA	NA	NA	NA	Oui	Oui	Oui
7988	MDK0002391	2016	42	Femme	Oui	IMV/PENDAISON	Oui	Non	1	Non	0	0	0	Oui	0	0	0	Non	Non	NA	NA	NA	NA	NA	Non	Non	Oui
7910	MBB0003118	2016	32	Homme	Non	IMV	Oui	Non	1	Oui	1	0	1	Oui	2	0	0	Non	Oui	Favorable	Non	Oui	En difficultée	Non	Non	Oui	Oui
5313	IAY0002271	2016	49	Homme	Oui	IMV	Non	Oui	1	Non	0	0	1	Oui	0	0	2	Non	Non	NA	NA	NA	NA	NA	Non	Oui	Oui
7555	LLU0002443	2016	31	Femme	Oui	IMV	Non	Oui	11	Non	1	0	1	Oui	0	0	4	Non	Non	NA	NA	NA	NA	NA	Non	Oui	Oui
6217	JLP0002999	2016	50	Femme	Non	IMV	Oui	Oui	1	Oui	0	0	0	Oui	1	0	3	Non	Oui	Défavorable	Oui	Oui	CRISE	Oui	Non	Non	Oui
64	ACO0003374	2016	43	Homme	Non	IMV	Oui	Oui	1	Oui	0	0	0	Oui	0	0	7	Non	Oui	Favorable	Non	Non	TVB	Oui	Non	Non	Oui
708	BBG0002407	2016	47	Homme	Oui	PENDAISON	Non	Oui	4	Non	0	0	0	Oui	0	0	0	Non	Non	NA	NA	NA	NA	NA	Non	Non	Oui
2510	DVS0003345	2016	61	Femme	Non	IMV	Oui	Oui	6	Non	0	0	0	Oui	0	0	4	Non	Non	NA	NA	NA	NA	NA	Non	Non	Oui
16466	ZDD0002386	2016	51	Femme	Oui	IMV	Non	Non	1	Non	0	0	0	Oui	2	0	2	Non	Non	NA	NA	NA	NA	NA	Non	Non	Oui
8556	NAL0000093	2016	44	Femme	Non	IMV	Oui	Oui	1	Oui	0	2	0	Oui	0	0	4	Non	Oui	Favorable	Non	Oui	En difficultée	Oui	Oui	Non	Oui
9930	PDU0003126	2016	50	Homme	Non	AUTRE	Non	Non	32	Oui	0	0	0	Oui	0	0	6	Non	Oui	Favorable	Oui	Oui	TVB	Oui	Non	Non	Oui
13453	UNM0003028	2016	60	Femme	Non	IMV	Oui	Oui	1	Oui	0	0	0	Oui	0	0	7	Non	Oui	Favorable	Oui	Oui	TVB	Oui	Non	Non	Oui
6274	JNY0004740	2016	67	Femme	Oui	IMV	Non	Oui	0	Non	0	0	1	Oui	0	0	2	Non	Non	NA	NA	NA	NA	NA	Non	Oui	Oui
13114	UAT0002752	2016	36	Homme	Non	IMV	Non	Oui	1	Oui	0	0	0	Oui	0	0	0	Non	Oui	Favorable	Oui	Non	TVB	Non	Non	Non	Oui
5295	IAH0003149	2016	48	Femme	Non	IMV	Non	Oui	4	Oui	0	0	0	Oui	0	0	4	Non	Oui	Pas d'évolution	Oui	Oui	En difficultée	Oui	Non	Non	Oui
381	ANZ0002882	2016	42	Homme	Non	IMV	Non	Non	1	Oui	0	0	0	Oui	1	0	0	Non	Oui	Favorable	Non	Oui	En difficultée	Non	Non	Non	Oui
4564	GYX0003799	2016	37	Femme	Oui	IMV	Oui	Oui	5	Non	0	0	0	Oui	0	0	0	Non	Non	NA	NA	NA	NA	NA	Non	Non	Oui
5215	HXP0002350	2016	19	Femme	Oui	IMV	Non	Oui	1	Non	0	0	0	Oui	0	0	0	Non	Non	NA	NA	NA	NA	NA	Non	Non	Oui
9782	OYJ0003181	2016	42	Homme	Non	LESION	Oui	Oui	1	Oui	0	2	3	Oui	0	0	10	Non	Oui	Favorable	Oui	Oui	TVB	Oui	Oui	Oui	Oui
4819	HIJ0001722	2016	51	Femme	Non	IMV	Oui	Oui	1	Oui	1	2	0	Oui	0	0	1	Non	Oui	Pas d'évolution	Non	Oui	En difficultée	Non	Oui	Non	Oui
4818	HIJ0001722	2016	50	Femme	Non	IMV	Oui	Oui	2	Oui	0	0	0	Oui	0	0	4	Non	Oui	Pas d'évolution	Non	Oui	En difficultée	Oui	Non	Non	Oui
305	ALP0002382	2016	35	Homme	Oui	PENDAISON	Non	Oui	0	Non	0	0	0	Oui	0	0	0	Non	Non	NA	NA	NA	NA	NA	Non	Non	Oui
4578	GZK0003108	2016	32	Homme	Non	AUTRE	Non	Oui	37	Non	0	0	0	Oui	1	1	4	Non	Non	NA	NA	NA	NA	NA	Non	Non	Oui
7813	LXG0002418	2016	20	Homme	Oui	IMV/PHLEBO	Oui	Oui	2	Non	0	0	0	Oui	0	0	2	Non	Non	NA	NA	NA	NA	NA	Non	Non	Oui
12271	SSB0004017	2016	46	Femme	Oui	IMV	Oui	Non	1	Non	0	0	0	Oui	0	0	2	Non	Non	NA	NA	NA	NA	NA	Non	Non	Oui
16053	YMS0003786	2016	44	Femme	Non	IMV	Non	Oui	2	Non	0	0	0	Oui	0	0	5	Non	Non	NA	NA	NA	NA	NA	Non	Non	Oui
14571	WGO0003448	2016	40	Femme	Non	IMV	Non	Oui	6	Non	1	2	4	Oui	0	0	4	Non	Oui	Favorable	Oui	Oui	En difficultée	Oui	Oui	Oui	Oui
14599	WHK0003276	2016	58	Femme	Non	IMV	Oui	Oui	4	Oui	0	0	0	Oui	0	0	1	Non	Oui	Favorable	Non	Oui	TVB	Oui	Non	Non	Oui
8042	MFK0004068	2016	45	Femme	Non	IMV	Non	Oui	1	Oui	2	0	1	Oui	0	0	0	Non	Oui	Favorable	Oui	Oui	TVB	Non	Non	Oui	Oui
302	ALN0003798	2016	49	Femme	Non	IMV	Oui	Oui	19	Oui	4	1	0	Oui	0	0	4	Non	Oui	Pas d'évolution	Oui	Oui	En difficultée	Oui	Oui	Non	Oui
3599	FMA0003874	2016	48	Femme	Oui	IMV	Oui	Oui	1	Non	0	0	1	Oui	0	0	0	Non	Non	NA	NA	NA	NA	NA	Non	Oui	Oui
1429	CDB0003319	2016	49	Homme	Non	IMV	Oui	Non	1	Oui	4	2	9	Oui	5	25	5	Non	Oui	Pas d'évolution	Oui	Oui	En difficultée	Non	Oui	Oui	Oui
15715	XZU0003858	2016	30	Femme	Oui	IMV/AUTRE	Oui	Oui	1	Non	0	0	0	Oui	2	0	1	Non	Non	NA	NA	NA	NA	NA	Non	Non	Oui
11380	RLB0003479	2016	41	Homme	Non	IMV	Non	Oui	1	Oui	0	1	0	Oui	2	0	0	Non	Oui	Favorable	Oui	Oui	TVB	Non	Oui	Non	Oui
9993	PGG0002457	2016	51	Femme	Non	IMV	Oui	Non	1	Oui	0	0	0	Oui	0	0	0	Non	Oui	Favorable	Non	Non	TVB	Non	Non	Non	Oui
22	AAW0003611	2016	66	Femme	Non	IMV	Non	Oui	1	Non	0	0	0	Oui	0	0	4	Non	Non	NA	NA	NA	NA	NA	Non	Non	Oui
6543	JYW0002478	2016	45	Homme	Oui	IMV	Oui	Oui	0	Non	0	0	0	Oui	0	0	0	Non	Non	NA	NA	NA	NA	NA	Non	Non	Oui
8016	MEI0002477	2016	19	Femme	Oui	IMV	Non	Oui	1	Non	0	0	0	Oui	0	0	0	Non	Non	NA	NA	NA	NA	NA	Non	Non	Oui
8985	NRN0002515	2016	59	Homme	Oui	IMV	Non	Oui	18	Non	0	0	0	Oui	0	0	0	Non	Non	NA	NA	NA	NA	NA	Non	Non	Oui
10714	QII0002464	2016	18	Homme	Oui	IMV	Non	Oui	0	Non	0	0	0	Oui	0	0	1	Non	Non	NA	NA	NA	NA	NA	Non	Non	Oui
5098	HTS0002483	2016	39	Femme	Non	IMV	Non	Oui	7	Oui	0	0	1	Oui	0	0	0	Non	Oui	Pas d'évolution	Oui	Oui	TVB	Oui	Non	Oui	Oui
12350	SVB0003393	2016	74	Femme	Non	IMV	Non	Non	1	Oui	0	2	6	Oui	0	0	5	Non	Oui	Favorable	Non	Oui	TVB	Non	Oui	Oui	Oui
495	ART0005685	2016	66	Femme	Non	IMV	Non	Oui	1	Oui	4	2	1	Oui	1	0	4	Non	Oui	Favorable	Oui	Oui	TVB	Non	Oui	Oui	Oui
16438	ZBZ0003504	2016	47	Femme	Non	IMV	Oui	Oui	124	Oui	0	1	1	Oui	1	0	4	Non	Oui	Pas d'évolution	Oui	Oui	En difficultée	Oui	Oui	Oui	Oui
8672	NFP0003701	2016	20	Homme	Oui	IMV	Non	Non	1	Non	0	0	0	Oui	0	0	0	Non	Non	NA	NA	NA	NA	NA	Non	Non	Oui
16936	ZXR0002156	2015	32	Femme	Oui	IMV	Non	Non	1	Non	0	0	0	Oui	0	0	2	Non	Non	NA	NA	NA	NA	NA	Non	Non	Oui
3163	EVX0002508	2016	65	Homme	Oui	IMV	Oui	Oui	1	Non	0	0	0	Oui	0	0	0	Non	Non	NA	NA	NA	NA	NA	Non	Non	Oui
2371	DQA0003349	2016	61	Femme	Non	IMV	Non	Oui	2	Oui	0	0	0	Oui	0	2	4	Non	Oui	Favorable	Oui	Oui	En difficultée	Oui	Non	Non	Oui
6739	KFM0002362	2016	29	Femme	Oui	PENDAISON	Non	Oui	1	Non	4	0	0	Oui	0	0	0	Non	Non	NA	NA	NA	NA	NA	Non	Non	Oui
14778	WOL0003284	2016	50	Femme	Non	AUTRE	Oui	Oui	7	Oui	2	0	0	Oui	1	0	4	Non	Oui	Défavorable	Oui	Oui	CRISE	Oui	Non	Non	Oui
1192	BTV0003872	2016	63	Homme	Oui	ARMEAFEU	Oui	Oui	25	Non	0	0	0	Oui	0	0	0	Non	Non	NA	NA	NA	NA	NA	Non	Non	Oui
5623	ION0003559	2016	50	Femme	Non	IMV	Non	Oui	1	Non	0	0	0	Oui	0	0	4	Non	Non	NA	NA	NA	NA	NA	Non	Non	Oui
5906	IYX0002485	2016	23	Homme	Oui	IMV	Oui	Non	1	Non	0	0	0	Oui	0	0	0	Non	Non	NA	NA	NA	NA	NA	Non	Non	Oui
11627	RTO0002406	2016	45	Femme	Oui	IMV	Non	Oui	4	Non	0	0	0	Oui	0	0	4	Non	Non	NA	NA	NA	NA	NA	Non	Non	Oui
12907	TQS0003884	2016	18	Homme	Oui	IMV	Oui	Non	1	Non	0	0	0	Oui	2	0	1	Non	Non	NA	NA	NA	NA	NA	Non	Non	Oui
14462	WCG0003773	2016	36	Homme	Non	IMV	Oui	Oui	1	Non	0	0	0	Oui	0	0	0	Oui	Non	NA	NA	NA	NA	NA	Non	Non	Oui
14463	WCG0003773	2016	36	Homme	Non	IMV	Oui	Non	1	Non	0	0	0	Oui	1	0	4	Oui	Non	NA	NA	NA	NA	NA	Non	Non	Oui
16904	ZWF0002507	2016	56	Femme	Oui	IMV	Non	Oui	1	Non	0	0	0	Oui	1	0	0	Non	Non	NA	NA	NA	NA	NA	Non	Non	Oui
3208	EXB0002438	2016	21	Femme	Oui	IMV	Oui	Oui	1	Non	0	0	1	Oui	0	0	4	Non	Non	NA	NA	NA	NA	NA	Non	Oui	Oui
1793	CSJ0002545	2016	26	Homme	Oui	IMV	Non	Oui	1	Non	0	0	0	Oui	0	0	0	Non	Non	NA	NA	NA	NA	NA	Non	Non	Oui
2326	DOP0002575	2016	54	Femme	Oui	IMV	Oui	Oui	1	Non	0	0	0	Oui	0	0	0	Non	Non	NA	NA	NA	NA	NA	Non	Non	Oui
3613	FMK0002603	2016	55	Homme	Oui	IMV	Oui	Oui	1	Non	0	0	0	Oui	0	0	4	Non	Non	NA	NA	NA	NA	NA	Non	Non	Oui
4168	GIP0002579	2016	48	Femme	Oui	IMV	Non	Oui	2	Non	0	0	0	Oui	0	0	0	Non	Non	NA	NA	NA	NA	NA	Non	Non	Oui
12335	SUN0002411	2016	24	Homme	Oui	IMV	Oui	Oui	1	Non	2	0	0	Oui	0	0	0	Non	Non	NA	NA	NA	NA	NA	Non	Non	Oui
4001	GCA0003329	2016	53	Femme	Non	IMV/LESION	Oui	Oui	0	Non	0	0	3	Oui	4	1	4	Non	Non	NA	NA	NA	NA	NA	Non	Oui	Oui
4857	HKI0002392	2016	33	Homme	Oui	IMV	Oui	Non	1	Non	0	0	0	Oui	2	0	0	Non	Non	NA	NA	NA	NA	NA	Non	Non	Oui
11910	SEV0002355	2016	35	Homme	Oui	IMV	Oui	Oui	1	Non	0	0	0	Oui	0	0	0	Non	Non	NA	NA	NA	NA	NA	Non	Non	Oui
12932	TSD0003549	2016	40	Homme	Non	IMV	Oui	Non	0	Non	0	0	0	Oui	0	0	5	Non	Non	NA	NA	NA	NA	NA	Non	Non	Oui
13267	UGO0002585	2016	52	Homme	Oui	IMV	Oui	Oui	4	Non	2	0	0	Oui	0	0	0	Non	Non	NA	NA	NA	NA	NA	Non	Non	Oui
4581	GZM0003650	2016	47	Femme	Non	IMV	Non	Oui	3	Non	2	0	1	Oui	0	0	4	Non	Oui	Pas d'évolution	Oui	Oui	En difficultée	Oui	Non	Oui	Oui
11743	RXZ0004631	2016	51	Femme	Non	IMV	Oui	Non	7	Non	1	1	4	Oui	0	0	4	Non	Oui	Défavorable	Oui	Oui	CRISE	Oui	Oui	Oui	Oui
12157	SNE0003766	2016	58	Femme	Non	IMV	Oui	Oui	1	Oui	0	0	0	Oui	1	0	4	Non	Oui	Favorable	Oui	Oui	TVB	Oui	Non	Non	Oui
10580	QDK0002556	2016	55	Homme	Oui	IMV	Oui	Oui	1	Non	0	0	0	Oui	0	0	0	Non	Non	NA	NA	NA	NA	NA	Non	Non	Oui
13500	UPM0003679	2016	33	Femme	Non	IMV/PHLEBO	Non	Oui	4	Non	0	0	0	Oui	0	0	2	Non	Non	NA	NA	NA	NA	NA	Non	Non	Oui
5195	HXB0003870	2016	54	Homme	Oui	ARMEAFEU	Oui	Oui	13	Non	0	0	1	Oui	0	0	0	Non	Non	NA	NA	NA	NA	NA	Non	Oui	Oui
5405	IFF0003936	2016	22	Homme	Oui	IMV	Non	Oui	3	Non	0	2	1	Oui	0	0	0	Non	Non	NA	NA	NA	NA	NA	Oui	Oui	Oui
2803	EHU0003937	2016	18	Femme	Oui	IMV	Non	Oui	1	Non	0	0	0	Oui	1	0	0	Non	Non	NA	NA	NA	NA	NA	Non	Non	Oui
4543	GYB0002459	2016	78	Femme	Oui	IMV	Non	Oui	1	Non	1	0	1	Oui	0	0	2	Non	Non	NA	NA	NA	NA	NA	Non	Oui	Oui
9025	NTK0003630	2016	35	Femme	Non	IMV	Oui	Oui	3	Oui	0	0	0	Oui	0	0	0	Non	Oui	Favorable	Non	Oui	En difficultée	Non	Non	Non	Oui
2769	EGS0002604	2016	41	Femme	Oui	IMV	Oui	Oui	3	Non	0	0	0	Oui	0	0	1	Non	Non	NA	NA	NA	NA	NA	Non	Non	Oui
5647	IPH0003719	2016	49	Femme	Non	IMV	Oui	Non	0	Non	0	0	0	Oui	0	0	4	Non	Non	NA	NA	NA	NA	NA	Non	Non	Oui
6958	KNG0002501	2016	28	Homme	Oui	IMV	Oui	Oui	1	Non	0	0	0	Oui	0	0	0	Non	Non	NA	NA	NA	NA	NA	Non	Non	Oui
13658	UWV0003466	2016	51	Femme	Non	IMV	Oui	Oui	1	Oui	0	0	0	Oui	0	0	5	Non	Oui	Pas d'évolution	Oui	Oui	TVB	Oui	Non	Non	Oui
16954	ZYM0003453	2016	55	Homme	Non	IMV	Oui	Oui	1	Oui	0	0	0	Oui	0	0	4	Non	Oui	Favorable	Non	Non	TVB	Oui	Non	Non	Oui
1206	BUM0003674	2016	28	Femme	Non	IMV/PHLEBO	Non	Oui	1	Non	0	0	0	Oui	0	0	7	Non	Non	NA	NA	NA	NA	NA	Non	Non	Oui
2283	DMX0003447	2016	24	Homme	Non	IMV	Non	Oui	13	Oui	2	0	0	Oui	1	0	4	Non	Oui	Défavorable	Non	Oui	CRISE	Oui	Non	Non	Oui
4311	GNT0002602	2016	62	Femme	Oui	IMV	Oui	Oui	0	Non	0	0	0	Oui	0	0	0	Non	Non	NA	NA	NA	NA	NA	Non	Non	Oui
6833	KIX0002610	2016	34	Femme	Oui	IMV	Non	Oui	1	Non	0	0	0	Oui	0	0	1	Non	Non	NA	NA	NA	NA	NA	Non	Non	Oui
3126	EUM0003494	2016	43	Femme	Non	IMV	Non	Oui	1	Oui	1	8	10	Oui	1	0	6	Non	Oui	Favorable	Oui	Oui	En difficultée	Oui	Oui	Oui	Oui
15627	XWW0003496	2016	22	Femme	Non	IMV	Non	Oui	2	Oui	0	0	0	Oui	1	0	5	Non	Oui	Favorable	Oui	Non	TVB	Oui	Non	Non	Oui
2960	ENF0005141	2016	52	Femme	Oui	IMV	Non	Oui	18	Non	0	0	0	Oui	0	0	1	Non	Non	NA	NA	NA	NA	NA	Non	Non	Oui
3709	FQD0001448	2016	60	Femme	Non	IMV	Oui	Oui	1	Oui	0	0	0	Oui	2	0	5	Non	Non	NA	NA	NA	NA	NA	Non	Non	Oui
2058	DDA0004354	2016	52	Femme	Oui	IMV	Non	Oui	22	Non	0	0	1	Oui	0	0	3	Non	Non	NA	NA	NA	NA	NA	Non	Oui	Oui
14059	VMZ0004400	2016	19	Homme	Non	IMV	Non	Oui	1	Oui	0	0	0	Oui	1	0	5	Non	Oui	Favorable	Oui	Non	TVB	Oui	Non	Non	Oui
383	AOA0003467	2016	19	Femme	Oui	IMV	Oui	Oui	2	Non	0	0	0	Oui	0	0	0	Non	Non	NA	NA	NA	NA	NA	Non	Non	Oui
3041	EQS0003483	2016	46	Femme	Oui	IMV	Non	Oui	1	Non	0	0	0	Oui	0	0	0	Non	Non	NA	NA	NA	NA	NA	Non	Non	Oui
12378	SWK0003938	2016	39	Femme	Oui	IMV	Non	Non	1	Non	1	0	0	Oui	0	0	0	Non	Non	NA	NA	NA	NA	NA	Non	Non	Oui
5782	IUB0000421	2016	63	Femme	Non	PHLEBO	Non	Non	0	Non	0	0	3	Oui	0	0	4	Non	Non	NA	NA	NA	NA	NA	Non	Oui	Oui
2410	DRQ0003485	2016	73	Femme	Oui	IMV	Non	Oui	17	Non	0	0	0	Oui	1	0	2	Non	Non	NA	NA	NA	NA	NA	Non	Non	Oui
11623	RTJ0004273	2016	44	Homme	Non	IMV	Non	Non	1	Non	0	0	0	Oui	1	0	4	Non	Non	NA	NA	NA	NA	NA	Non	Non	Oui
15931	YIL0003887	2016	34	Femme	Oui	IMV	Non	Oui	1	Non	0	0	0	Oui	0	0	0	Non	Non	NA	NA	NA	NA	NA	Non	Non	Oui
5254	HYR0003470	2016	50	Femme	Non	PHLEBO	Non	Oui	4	Oui	4	0	1	Oui	0	0	4	Non	Oui	Défavorable	Oui	Oui	CRISE	Oui	Non	Oui	Oui
11779	RZM0004067	2016	62	Homme	Oui	PENDAISON	Oui	Oui	29	Non	1	0	3	Oui	0	0	0	Non	Non	NA	NA	NA	NA	NA	Non	Oui	Oui
5675	IQG0003489	2016	47	Homme	Oui	IMV	Oui	Oui	1	Non	0	0	2	Oui	0	0	2	Non	Non	NA	NA	NA	NA	NA	Non	Oui	Oui
5253	HYR0003470	2016	50	Femme	Non	IMV	Non	Oui	3	Non	0	0	0	Oui	0	0	0	Non	Non	NA	NA	NA	NA	NA	Non	Non	Oui
5856	IWZ0002659	2016	34	Homme	Oui	IMV/PENDAISON	Non	Oui	6	Non	0	0	0	Oui	0	0	1	Non	Non	NA	NA	NA	NA	NA	Non	Non	Oui
9758	OXK0002518	2016	37	Femme	Oui	IMV	Oui	Oui	5	Non	0	0	0	Oui	0	0	2	Non	Non	NA	NA	NA	NA	NA	Non	Non	Oui
11395	RLI0003486	2016	24	Homme	Oui	IMV	Oui	Oui	0	Non	0	0	0	Oui	2	0	0	Non	Non	NA	NA	NA	NA	NA	Non	Non	Oui
13126	UAZ0002624	2016	33	Femme	Oui	IMV	Non	Non	3	Non	0	0	0	Oui	0	0	2	Non	Non	NA	NA	NA	NA	NA	Non	Non	Oui
16059	YMW0003473	2016	65	Femme	Oui	IMV	Oui	Oui	5	Non	0	0	1	Oui	0	0	0	Non	Non	NA	NA	NA	NA	NA	Non	Oui	Oui
7370	LEY0003850	2016	53	Femme	Non	IMV	Non	Non	1	Non	0	1	0	Oui	1	1	4	Non	Non	NA	NA	NA	NA	NA	Oui	Non	Oui
5736	ISG0002773	2016	48	Homme	Non	IMV	Non	Oui	4	Non	2	1	0	Oui	2	0	1	Non	Non	NA	NA	NA	NA	NA	Oui	Non	Oui
3266	EZK0002627	2016	38	Homme	Oui	IMV/PENDAISON	Oui	Oui	4	Non	0	0	0	Oui	0	0	3	Non	Non	NA	NA	NA	NA	NA	Non	Non	Oui
14396	VZZ0002712	2016	42	Femme	Non	IMV	Non	Non	1	Non	3	0	0	Oui	0	0	1	Non	Non	NA	NA	NA	NA	NA	Non	Non	Oui
10697	QHM0003673	2016	59	Femme	Non	IMV	Non	Oui	26	Oui	1	0	0	Oui	0	0	0	Non	Oui	Favorable	Oui	Oui	TVB	Non	Non	Non	Oui
8038	MFE0003928	2016	41	Femme	Non	IMV	Non	Oui	7	Oui	0	0	0	Oui	0	0	0	Non	Oui	Favorable	Oui	Oui	En difficultée	Non	Non	Non	Oui
11938	SFW0003791	2016	63	Femme	Oui	IMV	Non	Oui	31	Non	0	0	0	Oui	1	0	0	Non	Non	NA	NA	NA	NA	NA	Non	Non	Oui
7628	LOK0002540	2016	44	Femme	Oui	IMV	Oui	Oui	1	Non	0	0	2	Oui	0	1	5	Non	Non	NA	NA	NA	NA	NA	Non	Oui	Oui
14285	VVJ0002482	2016	54	Femme	Non	IMV	Non	Oui	2	Oui	0	0	0	Oui	0	0	2	Non	Oui	Favorable	Oui	Non	TVB	Oui	Non	Non	Oui
1856	CUX0001117	2016	34	Femme	Non	IMV	Non	Non	6	Oui	0	0	0	Oui	3	0	0	Non	Oui	Favorable	Oui	Non	TVB	Non	Non	Non	Oui
14675	WKI0003460	2016	53	Femme	Non	IMV	Oui	Oui	0	Oui	0	0	0	Oui	0	0	2	Non	Oui	Pas d'évolution	Oui	Oui	En difficultée	Oui	Non	Non	Oui
4860	HKM0002661	2016	53	Femme	Non	IMV	Oui	Oui	1	Non	0	0	0	Oui	1	0	2	Non	Non	NA	NA	NA	NA	NA	Non	Non	Oui
15145	XEN0002635	2016	59	Femme	Non	IMV	Oui	Oui	1	Non	0	0	0	Oui	1	0	0	Non	Non	NA	NA	NA	NA	NA	Non	Non	Oui
10162	PMO0003940	2016	61	Femme	Non	PHLEBO	Oui	Oui	10	Oui	0	0	0	Oui	0	0	0	Non	Oui	Pas d'évolution	Oui	Oui	En difficultée	Non	Non	Non	Oui
9493	OMB0002695	2016	42	Homme	Oui	IMV/PHLEBO	Non	Oui	14	Non	0	0	0	Oui	0	0	0	Non	Non	NA	NA	NA	NA	NA	Non	Non	Oui
359	ANJ0002803	2016	46	Homme	Non	IMV	Oui	Non	1	Oui	0	0	4	Oui	0	0	8	Non	Oui	Pas d'évolution	Oui	Oui	En difficultée	Non	Non	Oui	Oui
10898	QQG0003516	2016	75	Homme	Non	IMV	Oui	Oui	26	Oui	0	0	0	Oui	0	0	3	Non	Oui	Pas d'évolution	Non	Oui	En difficultée	Oui	Non	Non	Oui
1849	CUR0004096	2016	37	Homme	Non	IMV	Oui	Non	1	Non	0	0	1	Oui	0	0	0	Non	Oui	Pas d'évolution	Oui	Oui	TVB	Non	Non	Oui	Oui
10357	PUH0004370	2016	45	Femme	Non	IMV	Oui	Oui	7	Oui	1	0	1	Oui	1	0	8	Non	Oui	Favorable	Oui	Non	TVB	Oui	Non	Oui	Oui
7495	LJP0003939	2016	51	Femme	Oui	IMV/AUTRE	Oui	Oui	1	Non	0	0	0	Oui	1	0	0	Non	Non	NA	NA	NA	NA	NA	Non	Non	Oui
12026	SIQ0002289	2016	42	Homme	Oui	IMV	Oui	Oui	4	Non	0	0	0	Oui	0	0	0	Non	Non	NA	NA	NA	NA	NA	Non	Non	Oui
6387	JSS0003554	2016	49	Femme	Non	IMV	Non	Non	0	Oui	0	0	0	Oui	0	0	0	Non	Oui	Favorable	Oui	Oui	En difficultée	Non	Non	Non	Oui
15730	YAG0002706	2016	40	Femme	Oui	IMV	Non	Oui	1	Non	0	0	0	Oui	0	0	5	Non	Non	NA	NA	NA	NA	NA	Non	Non	Oui
5454	IGZ0003451	2017	56	Femme	Non	PHLEBO	Oui	Oui	3	Non	0	1	0	Oui	0	0	0	Non	Non	NA	NA	NA	NA	NA	Oui	Non	Oui
5453	IGZ0003451	2016	56	Femme	Non	IMV/PHLEBO	Oui	Oui	8	Oui	0	0	0	Oui	0	0	4	Non	Oui	Pas d'évolution	Oui	Oui	En difficultée	Oui	Non	Non	Oui
2239	DLB0003755	2016	23	Femme	Non	IMV	Non	Non	1	Non	0	0	0	Oui	1	0	4	Non	Non	NA	NA	NA	NA	NA	Non	Non	Oui
5999	JCN0001763	2016	44	Homme	Non	IMV	Oui	Non	0	Non	0	0	0	Oui	1	0	4	Non	Non	NA	NA	NA	NA	NA	Non	Non	Oui
12412	SYD0003794	2016	61	Femme	Oui	IMV/PHLEBO	Non	Oui	1	Non	0	0	0	Oui	0	0	0	Non	Non	NA	NA	NA	NA	NA	Non	Non	Oui
13024	TWY0003672	2016	26	Homme	Non	IMV	Oui	Non	1	Oui	0	0	0	Oui	0	0	4	Non	Oui	Pas d'évolution	Non	Oui	En difficultée	Oui	Non	Non	Oui
5612	IOD0003849	2016	72	Femme	Non	IMV	Non	Oui	3	Oui	0	0	0	Oui	0	0	2	Non	Oui	Favorable	Non	Oui	En difficultée	Oui	Non	Non	Oui
14735	WMR0003854	2016	53	Femme	Non	IMV	Non	Oui	1	Oui	2	0	0	Oui	1	0	3	Non	Oui	Pas d'évolution	Oui	Oui	En difficultée	Oui	Non	Non	Oui
6823	KIN0003768	2016	33	Homme	Non	IMV/PHLEBO	Oui	Non	2	Non	0	0	0	Oui	1	0	4	Non	Non	NA	NA	NA	NA	NA	Non	Non	Oui
10862	QOP0003818	2016	41	Femme	Non	IMV	Non	Oui	3	Oui	0	0	1	Oui	0	0	2	Non	Oui	Favorable	Oui	Non	En difficultée	Non	Non	Oui	Oui
4631	HBN0004133	2016	36	Homme	Non	IMV	Oui	Oui	4	Oui	5	4	0	Oui	0	0	8	Non	Oui	Pas d'évolution	Oui	Oui	En difficultée	Oui	Oui	Non	Oui
15820	YDR0003881	2016	48	Homme	Non	IMV	Oui	Oui	3	Non	0	0	0	Oui	0	0	6	Non	Non	NA	NA	NA	NA	NA	Non	Non	Oui
15848	YFB0003866	2016	22	Homme	Non	IMV	Oui	Oui	1	Oui	0	0	0	Oui	0	0	8	Non	Oui	Favorable	Non	Non	TVB	Oui	Non	Non	Oui
7268	LAQ0004701	2016	53	Femme	Non	IMV	Non	Oui	13	Non	0	0	0	Oui	0	0	3	Non	Non	NA	NA	NA	NA	NA	Non	Non	Oui
8459	MWE0001172	2016	63	Homme	Non	IMV	Non	Oui	1	Oui	0	0	1	Oui	0	0	0	Non	Oui	Pas d'évolution	Non	Non	En difficultée	Non	Non	Oui	Oui
8441	MVM0003162	2016	18	Femme	Non	IMV	Non	Oui	1	Oui	0	1	0	Oui	0	0	6	Non	Oui	Défavorable	Oui	Oui	CRISE	Oui	Oui	Non	Oui
3360	FCY0003493	2016	22	Femme	Oui	IMV	Non	Oui	1	Non	0	0	0	Oui	1	0	4	Non	Non	NA	NA	NA	NA	NA	Non	Non	Oui
4044	GDP0002527	2016	24	Homme	Oui	IMV	Oui	Oui	0	Non	0	0	0	Oui	1	1	0	Non	Non	NA	NA	NA	NA	NA	Non	Non	Oui
6732	KFI0003580	2016	41	Femme	Non	IMV	Non	Oui	20	Non	0	0	0	Oui	0	0	0	Non	Non	NA	NA	NA	NA	NA	Non	Non	Oui
13741	UZM0003594	2016	53	Femme	Non	IMV	Non	Oui	5	Non	0	0	1	Oui	0	0	4	Non	Oui	Favorable	Oui	Oui	En difficultée	Oui	Non	Oui	Oui
464	ARB0003843	2016	64	Femme	Non	IMV	Non	Oui	1	Oui	0	1	1	Oui	0	0	4	Non	Oui	Pas d'évolution	Non	Oui	En difficultée	Oui	Oui	Oui	Oui
4704	HEI0003852	2016	45	Femme	Non	IMV	Oui	Oui	1	Non	0	0	1	Oui	0	0	7	Non	Non	NA	NA	NA	NA	NA	Non	Oui	Oui
16530	ZGB0003501	2016	36	Femme	Oui	IMV	Non	Oui	6	Non	0	0	2	Oui	0	0	0	Non	Non	NA	NA	NA	NA	NA	Non	Oui	Oui
4656	HCP0003235	2016	50	Femme	Non	IMV	Oui	Oui	1	Oui	0	0	0	Oui	0	0	0	Non	Oui	Favorable	Oui	Oui	TVB	Non	Non	Non	Oui
7949	MCH0004075	2016	59	Femme	Non	IMV	Oui	Oui	0	Oui	0	0	0	Oui	0	0	0	Non	Oui	Favorable	Non	Oui	En difficultée	Non	Non	Non	Oui
1682	CNG0003500	2016	45	Femme	Oui	IMV	Non	Oui	1	Non	0	0	0	Oui	0	0	4	Non	Non	NA	NA	NA	NA	NA	Non	Non	Oui
11827	SBP0003544	2016	29	Homme	Oui	IMV	Oui	Oui	33	Non	0	0	0	Oui	0	0	0	Non	Non	NA	NA	NA	NA	NA	Non	Non	Oui
15625	XWU0003519	2016	33	Homme	Oui	IMV	Non	Oui	0	Non	0	0	0	Oui	0	0	0	Non	Non	NA	NA	NA	NA	NA	Non	Non	Oui
3193	EWL0002651	2016	53	Femme	Oui	IMV	Oui	Non	4	Non	0	0	1	Oui	1	0	4	Non	Non	NA	NA	NA	NA	NA	Non	Oui	Oui
15417	XPS0003918	2016	45	Femme	Non	IMV	Oui	Non	1	Non	3	1	1	Oui	1	0	10	Non	Non	NA	NA	NA	NA	NA	Oui	Oui	Oui
1073	BPO0003527	2016	37	Femme	Oui	IMV	Oui	Non	1	Non	0	0	0	Oui	0	0	4	Non	Non	NA	NA	NA	NA	NA	Non	Non	Oui
14117	VPE0003492	2016	32	Femme	Non	IMV	Oui	Oui	1	Non	0	0	0	Oui	0	0	4	Non	Non	NA	NA	NA	NA	NA	Non	Non	Oui
3152	EVM0000829	2016	59	Femme	Non	NOYADE	Oui	Oui	62	Oui	0	1	1	Oui	0	0	0	Non	Oui	Pas d'évolution	Oui	Oui	En difficultée	Non	Oui	Oui	Oui
2274	DMR0004132	2016	32	Femme	Oui	IMV	Non	Non	14	Oui	2	0	0	Oui	0	0	5	Non	Oui	Favorable	Oui	Oui	En difficultée	Oui	Non	Non	Oui
7919	MBG0003208	2016	44	Femme	Non	IMV	Oui	Oui	3	Oui	0	0	0	Oui	0	0	8	Non	Oui	Favorable	Non	Non	TVB	Oui	Non	Non	Oui
9881	PBW0004312	2016	38	Femme	Oui	IMV	Oui	Oui	0	Non	0	0	0	Oui	0	0	6	Non	Non	NA	NA	NA	NA	NA	Non	Non	Oui
15930	YIJ0004297	2016	49	Homme	Oui	IMV	Non	Oui	4	Non	1	0	0	Oui	0	0	0	Non	Non	NA	NA	NA	NA	NA	Non	Non	Oui
9851	PAY0004442	2016	59	Homme	Non	AUTRE	Oui	Oui	9	Oui	0	0	0	Oui	0	0	8	Non	Oui	Favorable	Oui	Non	TVB	Oui	Non	Non	Oui
1900	CWO0004285	2016	18	Femme	Oui	PHLEBO	Non	Oui	0	Non	0	0	0	Oui	0	1	0	Non	Non	NA	NA	NA	NA	NA	Non	Non	Oui
4281	GMP0003578	2016	45	Femme	Oui	IMV	Oui	Non	1	Non	1	0	0	Oui	0	0	2	Non	Non	NA	NA	NA	NA	NA	Non	Non	Oui
14404	WAK0003574	2016	22	Femme	Oui	IMV	Non	Oui	1	Non	0	0	0	Oui	0	0	0	Non	Non	NA	NA	NA	NA	NA	Non	Non	Oui
5783	IUB0000421	2016	63	Femme	Non	PHLEBO	Non	Non	0	Oui	0	0	1	Oui	2	0	0	Non	Oui	Pas d'évolution	Non	Oui	En difficultée	Non	Non	Oui	Oui
13466	UOA0003585	2016	45	Femme	Non	IMV	Oui	Non	0	Non	4	1	0	Oui	0	0	4	Non	Non	NA	NA	NA	NA	NA	Oui	Non	Oui
10562	QCU0003523	2016	58	Femme	Oui	IMV	Non	Oui	11	Non	0	0	0	Oui	1	0	0	Non	Non	NA	NA	NA	NA	NA	Non	Non	Oui
1867	CVK0004275	2016	64	Femme	Non	IMV	Oui	Oui	2	Non	0	0	0	Oui	0	0	4	Non	Non	NA	NA	NA	NA	NA	Non	Non	Oui
3954	GAE0004118	2016	40	Homme	Non	IMV	Non	Oui	3	Non	0	0	0	Oui	0	0	4	Non	Non	NA	NA	NA	NA	NA	Non	Non	Oui
4847	HJN0004458	2016	42	Homme	Oui	PENDAISON	Oui	Oui	2	Non	0	0	0	Oui	0	0	2	Non	Non	NA	NA	NA	NA	NA	Non	Non	Oui
7056	KRY0004361	2016	49	Femme	Oui	PENDAISON	Non	Oui	1	Non	0	0	0	Oui	0	0	0	Non	Non	NA	NA	NA	NA	NA	Non	Non	Oui
13595	UUI0004360	2016	24	Femme	Oui	IMV	Oui	Non	1	Non	0	0	0	Oui	0	0	3	Non	Non	NA	NA	NA	NA	NA	Non	Non	Oui
11556	RRK0004038	2016	31	Femme	Non	IMV	Oui	Non	1	Oui	1	0	3	Oui	1	1	6	Non	Oui	Favorable	Oui	Oui	En difficultée	Oui	Non	Oui	Oui
1398	CBV0004293	2016	48	Homme	Oui	IMV	Oui	Oui	1	Non	0	0	0	Oui	0	0	0	Non	Non	NA	NA	NA	NA	NA	Non	Non	Oui
14352	VYK0004015	2016	52	Femme	Non	IMV	Non	Oui	18	Oui	0	0	1	Oui	0	0	5	Non	Oui	Favorable	Non	Non	TVB	Oui	Non	Oui	Oui
73	ACY0003964	2016	42	Homme	Non	IMV	Non	Oui	3	Oui	0	0	1	Oui	0	0	2	Non	Oui	Favorable	Oui	Non	TVB	Oui	Non	Oui	Oui
4053	GED0003573	2016	37	Femme	Oui	IMV	Non	Non	1	Non	0	0	0	Oui	0	0	0	Non	Non	NA	NA	NA	NA	NA	Non	Non	Oui
13162	UCC0001952	2016	42	Femme	Non	IMV	Non	Oui	8	Non	0	0	0	Oui	1	3	3	Non	Non	NA	NA	NA	NA	NA	Non	Non	Oui
7923	MBK0003916	2016	43	Homme	Non	IMV	Oui	Non	3	Non	0	0	1	Oui	0	0	6	Non	Non	NA	NA	NA	NA	NA	Non	Oui	Oui
11029	QVS0003963	2016	19	Femme	Non	IMV	Non	Oui	1	Oui	0	0	0	Oui	0	0	0	Non	Oui	Favorable	Non	Oui	En difficultée	Non	Non	Non	Oui
4030	GDH0004588	2016	51	Femme	Non	IMV	Oui	Non	1	Oui	0	0	0	Oui	0	0	5	Non	Oui	Favorable	Non	Non	TVB	Non	Non	Non	Oui
715	BBL0003722	2016	46	Femme	Non	IMV	Non	Oui	2	Non	0	0	0	Oui	0	0	0	Non	Non	NA	NA	NA	NA	NA	Non	Non	Oui
4352	GPG0004570	2016	44	Femme	Oui	IMV	Oui	Non	0	Non	0	0	0	Oui	0	0	3	Non	Non	NA	NA	NA	NA	NA	Non	Non	Oui
8063	MGD0003619	2016	61	Femme	Oui	IMV	Oui	Non	5	Non	0	0	0	Oui	0	0	2	Non	Non	NA	NA	NA	NA	NA	Non	Non	Oui
16524	ZFN0004467	2016	39	Homme	Non	IMV	Non	Oui	0	Oui	1	4	0	Oui	1	0	6	Non	Oui	Pas d'évolution	Non	Oui	En difficultée	Oui	Oui	Non	Oui
633	AXP0003593	2016	56	Homme	Non	PENDAISON	Non	Non	58	Non	0	0	0	Oui	0	0	4	Non	Non	NA	NA	NA	NA	NA	Non	Non	Oui
4800	HHR0004012	2016	32	Homme	Non	IMV	Oui	Oui	0	Non	0	0	0	Oui	2	0	6	Non	Non	NA	NA	NA	NA	NA	Non	Non	Oui
12902	TQO0004527	2016	19	Femme	Oui	IMV	Non	Oui	1	Non	0	0	0	Oui	0	0	0	Non	Non	NA	NA	NA	NA	NA	Non	Non	Oui
4814	HIF0003520	2016	34	Femme	Non	IMV	Oui	Oui	2	Oui	2	0	1	Oui	1	0	4	Non	Oui	Pas d'évolution	Oui	Oui	En difficultée	Oui	Non	Oui	Oui
2833	EIK0003540	2016	24	Femme	Non	IMV	Oui	Non	1	Oui	7	1	2	Oui	0	0	9	Non	Oui	Pas d'évolution	Oui	Oui	En difficultée	Oui	Oui	Oui	Oui
13923	VHM0003655	2016	20	Homme	Oui	IMV	Oui	Oui	1	Non	5	2	2	Oui	0	1	4	Non	Non	NA	NA	NA	NA	NA	Oui	Oui	Oui
15593	XVU0003521	2016	65	Femme	Non	IMV	Oui	Oui	1	Oui	0	0	0	Oui	0	0	0	Non	Oui	Favorable	Oui	Oui	TVB	Non	Non	Non	Oui
3716	FQH0003596	2016	31	Homme	Non	IMV	Oui	Non	1	Non	0	1	1	Oui	0	0	4	Non	Non	NA	NA	NA	NA	NA	Oui	Oui	Oui
13992	VKH0004499	2016	22	Femme	Oui	IMV	Non	Oui	1	Non	0	0	1	Oui	0	0	0	Non	Non	NA	NA	NA	NA	NA	Non	Oui	Oui
3792	FTZ0004574	2016	47	Homme	Non	IMV	Non	Oui	1	Oui	0	0	0	Oui	0	0	4	Non	Oui	Pas d'évolution	Oui	Oui	En difficultée	Oui	Non	Non	Oui
5927	IZW0003760	2016	22	Femme	Oui	IMV	Non	Oui	0	Non	0	0	0	Oui	0	0	1	Non	Non	NA	NA	NA	NA	NA	Non	Non	Oui
11080	QYD0003710	2016	43	Femme	Oui	IMV	Non	Oui	1	Non	0	0	0	Oui	0	0	0	Non	Non	NA	NA	NA	NA	NA	Non	Non	Oui
11461	RNI0003729	2016	31	Homme	Oui	AUTRE	Oui	Non	0	Non	0	0	0	Oui	0	0	0	Non	Non	NA	NA	NA	NA	NA	Non	Non	Oui
12110	SLQ0003557	2016	54	Femme	Non	IMV	Oui	Oui	4	Non	0	0	0	Oui	0	0	5	Non	Non	NA	NA	NA	NA	NA	Non	Non	Oui
16738	ZPI0003589	2016	29	Femme	Oui	IMV	Non	Oui	1	Non	0	0	0	Oui	0	0	0	Non	Non	NA	NA	NA	NA	NA	Non	Non	Oui
773	BDS0003779	2016	31	Homme	Oui	IMV	Non	Oui	1	Non	0	0	0	Oui	0	0	1	Non	Non	NA	NA	NA	NA	NA	Non	Non	Oui
1875	CVP0003668	2016	18	Homme	Oui	IMV	Non	Oui	2	Non	0	0	0	Oui	0	1	0	Non	Non	NA	NA	NA	NA	NA	Non	Non	Oui
480	ARK0003571	2016	22	Femme	Oui	IMV	Oui	Oui	1	Non	0	0	0	Oui	2	0	0	Non	Non	NA	NA	NA	NA	NA	Non	Non	Oui
3234	EXZ0003713	2016	57	Femme	Non	IMV	Oui	Oui	1	Non	0	0	0	Oui	0	0	6	Non	Non	NA	NA	NA	NA	NA	Non	Non	Oui
3643	FNT0003640	2016	31	Homme	Oui	IMV	Non	Oui	0	Non	0	0	0	Oui	0	0	0	Non	Non	NA	NA	NA	NA	NA	Non	Non	Oui
4574	GZH0003761	2016	49	Femme	Oui	IMV	Oui	Oui	1	Non	1	0	0	Oui	0	0	3	Non	Non	NA	NA	NA	NA	NA	Non	Non	Oui
4671	HDC0003706	2016	63	Homme	Oui	IMV	Non	Oui	17	Non	0	0	0	Oui	0	0	0	Non	Non	NA	NA	NA	NA	NA	Non	Non	Oui
10626	QFD0003724	2016	68	Femme	Oui	AUTRE	Non	Non	2	Non	0	0	0	Oui	0	0	0	Non	Non	NA	NA	NA	NA	NA	Non	Non	Oui
10786	QLQ0004014	2016	32	Femme	Non	IMV	Non	Oui	1	Oui	0	0	0	Oui	3	0	0	Non	Oui	Favorable	Non	Oui	En difficultée	Non	Non	Non	Oui
8256	MNP0003604	2016	23	Homme	Oui	SAUT	Oui	Oui	3	Non	0	0	0	Oui	0	0	0	Non	Non	NA	NA	NA	NA	NA	Non	Non	Oui
10718	QIJ0003375	2016	43	Femme	Non	IMV	Oui	Oui	1	Non	1	0	1	Oui	0	0	3	Non	Non	NA	NA	NA	NA	NA	Non	Oui	Oui
2726	EFA0004047	2016	50	Femme	Non	IMV	Oui	Non	4	Oui	0	1	1	Oui	0	0	4	Non	Oui	Favorable	Oui	Oui	En difficultée	Oui	Oui	Oui	Oui
6876	KJW0003933	2016	70	Femme	Non	IMV	Oui	Oui	33	Oui	0	0	3	Oui	0	0	3	Non	Oui	Favorable	Non	Oui	TVB	Non	Non	Oui	Oui
257	AJT0003785	2016	28	Femme	Non	IMV	Non	Oui	1	Oui	0	0	0	Oui	0	0	0	Non	Oui	Favorable	Oui	Non	TVB	Non	Non	Non	Oui
13982	VJW0003838	2016	46	Femme	Non	IMV	Oui	Oui	1	Oui	0	0	0	Oui	0	1	0	Non	Oui	Favorable	Non	Non	TVB	Non	Non	Non	Oui
14619	WIL0004050	2016	40	Homme	Non	IMV	Oui	Non	1	Oui	0	0	0	Oui	1	0	5	Non	Oui	Pas d'évolution	Oui	Oui	En difficultée	Oui	Non	Non	Oui
14086	VOD0004391	2016	43	Femme	Non	IMV	Oui	Oui	63	Oui	1	0	0	Oui	0	0	0	Non	Oui	Pas d'évolution	Oui	Non	En difficultée	Non	Non	Non	Oui
3418	FFE0004099	2016	32	Femme	Oui	IMV	Non	Oui	3	Non	0	0	1	Oui	0	0	0	Non	Non	NA	NA	NA	NA	NA	Non	Oui	Oui
678	AZZ0003711	2016	31	Homme	Oui	IMV	Non	Non	4	Non	0	0	0	Oui	0	0	0	Non	Non	NA	NA	NA	NA	NA	Non	Non	Oui
10680	QGW0003631	2016	65	Homme	Non	IMV	Non	Oui	1	Oui	5	9	12	Oui	3	0	8	Non	Oui	Défavorable	Non	Non	En difficultée	Non	Oui	Oui	Oui
883	BHN0004184	2016	51	Homme	Non	AUTRE	Oui	Non	1	Oui	0	1	0	Oui	0	0	4	Non	Oui	Pas d'évolution	Oui	Oui	En difficultée	Oui	Oui	Non	Oui
12438	SZN0003620	2016	65	Homme	Non	IMV	Non	Oui	4	Oui	0	0	0	Oui	0	0	0	Non	Oui	Pas d'évolution	Non	Non	TVB	Non	Non	Non	Oui
13969	VJJ0002929	2016	46	Femme	Non	IMV	Non	Non	0	Oui	0	0	0	Oui	0	0	0	Non	Oui	Favorable	Oui	Non	En difficultée	Non	Non	Non	Oui
2284	DMY0004009	2016	51	Homme	Oui	IMV	Oui	Oui	1	Non	0	0	0	Oui	0	0	3	Non	Non	NA	NA	NA	NA	NA	Non	Non	Oui
4724	HEZ0003851	2016	35	Femme	Oui	IMV	Non	Oui	1	Non	0	0	0	Oui	0	0	0	Non	Non	NA	NA	NA	NA	NA	Non	Non	Oui
8299	MPD0004768	2016	29	Femme	Non	IMV	Non	Oui	1	Oui	1	2	13	Oui	2	1	11	Non	Oui	Favorable	Oui	Oui	TVB	Oui	Oui	Oui	Oui
5257	HYV0003472	2016	51	Femme	Non	IMV	Oui	Non	1	Oui	1	2	0	Oui	2	1	5	Non	Oui	Pas d'évolution	Oui	Oui	CRISE	Oui	Oui	Non	Oui
12876	TPG0003855	2016	33	Homme	Oui	IMV	Non	Oui	16	Non	0	0	0	Oui	0	0	0	Non	Non	NA	NA	NA	NA	NA	Non	Non	Oui
12456	TAO0004313	2016	64	Femme	Non	IMV	Oui	Oui	4	Oui	0	0	0	Oui	0	0	4	Non	Oui	Favorable	Non	Oui	TVB	Oui	Non	Non	Oui
13698	UYD0003943	2016	44	Femme	Non	IMV	Oui	Oui	1	Oui	9	2	3	Oui	0	0	5	Non	Oui	Pas d'évolution	Oui	Oui	En difficultée	Oui	Oui	Oui	Oui
5832	IVZ0004619	2016	24	Femme	Non	IMV	Oui	Non	1	Non	0	0	1	Oui	0	0	4	Non	Non	NA	NA	NA	NA	NA	Non	Oui	Oui
12205	SPK0004710	2016	29	Femme	Oui	AUTRE	Non	Oui	3	Non	0	0	0	Oui	0	0	0	Non	Non	NA	NA	NA	NA	NA	Non	Non	Oui
10817	QMY0003839	2016	50	Homme	Non	IMV	Oui	Oui	3	Non	0	1	1	Oui	0	0	6	Non	Oui	Favorable	Non	Oui	En difficultée	Oui	Oui	Oui	Oui
16362	YYT0003543	2016	48	Femme	Non	IMV	Oui	Oui	1	Oui	1	1	0	Oui	0	0	4	Non	Oui	Pas d'évolution	Non	Oui	En difficultée	Oui	Oui	Non	Oui
8143	MJJ0003612	2016	59	Homme	Non	IMV	Non	Oui	13	Oui	1	1	0	Oui	0	0	4	Non	Oui	Pas d'évolution	Oui	Oui	En difficultée	Oui	Oui	Non	Oui
15288	XJY0003646	2016	35	Femme	Non	IMV	Non	Oui	1	Oui	0	0	0	Oui	0	0	4	Non	Oui	Favorable	Oui	Oui	TVB	Oui	Non	Non	Oui
3597	FLY0003526	2016	57	Femme	Oui	IMV	Oui	Non	1	Non	0	0	0	Oui	0	0	0	Non	Non	NA	NA	NA	NA	NA	Non	Non	Oui
8451	MVW0003742	2016	39	Homme	Oui	IMV	Oui	Non	1	Non	0	0	0	Oui	0	0	1	Non	Non	NA	NA	NA	NA	NA	Non	Non	Oui
9876	PBV0003869	2016	69	Femme	Oui	IMV	Non	Oui	1	Non	0	0	0	Oui	0	0	0	Non	Non	NA	NA	NA	NA	NA	Non	Non	Oui
12541	TDV0003656	2016	58	Femme	Non	IMV/AUTRE	Non	Non	1	Non	0	1	1	Oui	0	0	4	Non	Oui	Pas d'évolution	Non	Oui	CRISE	Oui	Oui	Oui	Oui
10555	QCP0004385	2016	25	Femme	Non	IMV	Non	Oui	0	Oui	3	0	5	Oui	0	1	3	Non	Oui	Pas d'évolution	Oui	Oui	En difficultée	Non	Non	Oui	Oui
1933	CYB0003536	2016	19	Femme	Non	PHLEBO	Non	Non	1	Oui	1	1	0	Oui	0	0	2	Non	Oui	Favorable	Non	Oui	TVB	Non	Oui	Non	Oui
12756	TLA0003560	2016	42	Femme	Non	IMV	Oui	Oui	27	Oui	1	1	0	Oui	0	0	3	Non	Oui	Défavorable	Oui	Oui	En difficultée	Oui	Oui	Non	Oui
5056	HRY0004060	2016	26	Femme	Non	IMV	Oui	Oui	1	Oui	0	0	0	Oui	0	0	0	Non	Oui	Pas d'évolution	Non	Oui	En difficultée	Non	Non	Non	Oui
2272	DMQ0000065	2016	50	Femme	Non	IMV	Non	Oui	3	Non	0	0	0	Oui	1	0	5	Non	Non	NA	NA	NA	NA	NA	Non	Non	Oui
2117	DFP0004558	2016	37	Homme	Non	IMV	Oui	Non	31	Oui	3	0	0	Oui	0	0	5	Non	Oui	Pas d'évolution	Non	Non	En difficultée	Oui	Non	Non	Oui
4433	GTC0004634	2016	67	Femme	Non	IMV	Non	Non	3	Oui	0	0	0	Oui	0	0	4	Non	Oui	Pas d'évolution	Oui	Oui	En difficultée	Oui	Non	Non	Oui
7835	LYE0002495	2016	45	Homme	Non	IMV	Oui	Oui	13	Non	0	0	0	Oui	0	0	4	Non	Non	NA	NA	NA	NA	NA	Non	Non	Oui
9918	PDK0004760	2016	56	Homme	Oui	IMV	Non	Oui	5	Non	0	0	0	Oui	0	0	0	Non	Non	NA	NA	NA	NA	NA	Non	Non	Oui
11326	RIW0004037	2016	53	Femme	Non	IMV	Oui	Non	1	Oui	0	0	1	Oui	0	1	4	Non	Oui	Favorable	Non	Oui	TVB	Non	Non	Oui	Oui
716	BBL0003722	2016	46	Femme	Non	IMV	Oui	Oui	8	Oui	0	0	0	Oui	0	0	0	Non	Oui	Favorable	Oui	Oui	En difficultée	Non	Non	Non	Oui
4149	GHY0003819	2016	30	Homme	Non	PHLEBO	Oui	Oui	0	Oui	0	0	0	Oui	0	0	0	Non	Oui	Favorable	Oui	Oui	TVB	Non	Non	Non	Oui
15360	XNA0004332	2016	21	Homme	Non	IMV	Oui	Non	1	Oui	0	0	0	Oui	0	0	4	Non	Oui	Favorable	Non	Non	TVB	Oui	Non	Non	Oui
11327	RIW0004037	2016	53	Femme	Non	IMV	Oui	Oui	1	Oui	1	0	0	Oui	0	0	0	Non	Oui	Pas d'évolution	Non	Oui	En difficultée	Non	Non	Non	Oui
3216	EXK0003841	2016	22	Femme	Oui	IMV	Non	Oui	1	Non	0	0	0	Oui	0	0	0	Non	Non	NA	NA	NA	NA	NA	Non	Non	Oui
7649	LPN0003848	2016	69	Femme	Oui	IMV	Non	Oui	3	Non	0	0	0	Oui	1	0	0	Non	Non	NA	NA	NA	NA	NA	Non	Non	Oui
3548	FKD0004596	2016	44	Femme	Non	IMV	Oui	Non	1	Non	0	0	1	Oui	0	0	3	Non	Oui	Favorable	Oui	Oui	TVB	Oui	Non	Oui	Oui
12062	SKB0004185	2016	48	Homme	Non	AUTRE	Oui	Non	0	Oui	2	1	0	Oui	0	0	5	Non	Oui	Favorable	Non	Oui	TVB	Non	Oui	Non	Oui
14067	VNG0004449	2016	42	Homme	Non	PENDAISON	Oui	Oui	16	Oui	0	0	0	Oui	0	0	4	Non	Oui	Pas d'évolution	Oui	Oui	En difficultée	Oui	Non	Non	Oui
15707	XZQ0004551	2016	32	Femme	Non	IMV	Non	Oui	0	Oui	0	0	0	Oui	0	0	0	Non	Oui	Pas d'évolution	Non	Non	En difficultée	Non	Non	Non	Oui
15090	XCN0001430	2016	38	Homme	Non	IMV	Oui	Oui	1	Oui	4	0	0	Oui	3	0	6	Non	Oui	Favorable	Oui	Oui	En difficultée	Oui	Non	Non	Oui
242	AJH0003847	2016	22	Femme	Oui	IMV	Non	Oui	1	Non	0	0	0	Oui	2	0	3	Non	Non	NA	NA	NA	NA	NA	Non	Non	Oui
893	BHV0004468	2016	63	Femme	Non	IMV/PHLEBO	Oui	Oui	0	Non	0	0	0	Oui	0	0	4	Non	Non	NA	NA	NA	NA	NA	Non	Non	Oui
1109	BQT0003777	2016	22	Femme	Oui	IMV	Non	Oui	0	Non	0	0	0	Oui	4	0	5	Non	Non	NA	NA	NA	NA	NA	Non	Non	Oui
1538	CHI0003861	2016	44	Femme	Oui	IMV	Oui	Oui	1	Non	0	0	0	Oui	0	0	3	Non	Non	NA	NA	NA	NA	NA	Non	Non	Oui
1577	CJB0003657	2016	65	Femme	Non	IMV	Non	Oui	1	Non	0	0	0	Oui	0	0	5	Non	Non	NA	NA	NA	NA	NA	Non	Non	Oui
6471	JWJ0003857	2016	53	Femme	Oui	IMV	Non	Oui	28	Non	0	0	0	Oui	1	0	0	Non	Non	NA	NA	NA	NA	NA	Non	Non	Oui
11322	RIR0003833	2016	26	Femme	Oui	IMV	Oui	Oui	1	Non	0	0	0	Oui	0	0	3	Non	Non	NA	NA	NA	NA	NA	Non	Non	Oui
12361	SVT0003901	2016	27	Femme	Oui	IMV	Non	Oui	1	Non	0	0	0	Oui	0	0	0	Non	Non	NA	NA	NA	NA	NA	Non	Non	Oui
14005	VKY0004890	2016	30	Homme	Oui	IMV	Non	Oui	2	Non	0	0	0	Oui	0	0	3	Non	Non	NA	NA	NA	NA	NA	Non	Non	Oui
2116	DFK0003756	2016	30	Femme	Non	IMV	Non	Oui	1	Oui	0	0	0	Oui	0	0	6	Non	Oui	Favorable	Oui	Oui	En difficultée	Oui	Non	Non	Oui
2078	DDT0004305	2016	48	Femme	Non	IMV	Non	Oui	1	Oui	2	0	0	Oui	0	0	4	Non	Oui	Pas d'évolution	Oui	Oui	En difficultée	Oui	Non	Non	Oui
3861	FWQ0003871	2016	57	Femme	Oui	PENDAISON	Non	Oui	3	Non	0	0	0	Oui	0	0	0	Non	Non	NA	NA	NA	NA	NA	Non	Non	Oui
4815	HIF0003736	2016	64	Femme	Oui	IMV	Oui	Non	1	Non	0	0	0	Oui	0	0	3	Non	Non	NA	NA	NA	NA	NA	Non	Non	Oui
7287	LBP0003820	2016	31	Femme	Oui	NOYADE	Oui	Oui	0	Non	0	0	0	Oui	0	0	3	Non	Non	NA	NA	NA	NA	NA	Non	Non	Oui
16631	ZKP0003665	2016	52	Femme	Non	IMV	Non	Non	1	Non	0	0	0	Oui	0	0	4	Non	Non	NA	NA	NA	NA	NA	Non	Non	Oui
5185	HWS0003716	2016	62	Homme	Non	IMV	Non	Oui	0	Non	0	0	0	Oui	0	0	7	Non	Non	NA	NA	NA	NA	NA	Non	Non	Oui
15844	YFA0003680	2016	40	Homme	Non	IMV	Oui	Oui	0	Non	0	0	0	Oui	0	0	7	Non	Non	NA	NA	NA	NA	NA	Non	Non	Oui
4494	GVN0003664	2016	22	Femme	Non	IMV	Oui	Non	1	Non	0	0	0	Oui	0	0	7	Non	Non	NA	NA	NA	NA	NA	Non	Non	Oui
8043	MFM0003456	2016	39	Femme	Oui	AUTRE	Oui	Non	9	Non	0	0	0	Oui	0	0	1	Non	Non	NA	NA	NA	NA	NA	Non	Non	Oui
15105	XCX0004621	2016	55	Femme	Oui	IMV	Non	Non	1	Non	4	1	2	Oui	0	0	4	Non	Non	NA	NA	NA	NA	NA	Oui	Oui	Oui
9982	PFZ0003661	2016	58	Homme	Non	PENDAISON	Non	Non	0	Non	0	0	0	Oui	0	0	4	Non	Non	NA	NA	NA	NA	NA	Non	Non	Oui
1224	BVD0003919	2016	45	Femme	Oui	IMV	Oui	Non	1	Non	0	0	1	Oui	0	0	4	Non	Non	NA	NA	NA	NA	NA	Non	Oui	Oui
9897	PCK0003684	2016	55	Femme	Oui	IMV	Non	Oui	1	Non	0	0	0	Oui	0	0	3	Non	Non	NA	NA	NA	NA	NA	Non	Non	Oui
7052	KRQ0003924	2016	59	Femme	Oui	IMV	Non	Non	1	Non	0	0	0	Oui	0	0	0	Non	Non	NA	NA	NA	NA	NA	Non	Non	Oui
6715	KEX0000382	2017	53	Homme	Non	IMV	Oui	Oui	1	Oui	0	1	1	Oui	0	2	0	Non	Oui	Favorable	Oui	Oui	En difficultée	Non	Oui	Oui	Oui
5046	HRT0003806	2016	60	Femme	Non	IMV	Non	Oui	1	Oui	0	0	0	Oui	0	0	0	Non	Oui	Favorable	Oui	Oui	En difficultée	Non	Non	Non	Oui
11450	RMX0003688	2016	44	Homme	Non	IMV	Non	Oui	1	Non	0	0	0	Oui	0	0	7	Non	Non	NA	NA	NA	NA	NA	Non	Non	Oui
1253	BWM0005443	2017	49	Homme	Non	IMV	Oui	Non	1	Oui	3	5	4	Oui	0	0	4	Non	Oui	Favorable	Oui	Oui	En difficultée	Oui	Oui	Oui	Oui
4240	GLM0003648	2017	49	Femme	Non	AUTRE	Oui	Non	0	Non	0	0	0	Oui	0	0	4	Non	Non	NA	NA	NA	NA	NA	Non	Non	Oui
14035	VLW0005345	2017	29	Homme	Oui	IMV	Oui	Non	1	Non	0	0	0	Oui	0	0	0	Non	Non	NA	NA	NA	NA	NA	Non	Non	Oui
16683	ZMZ0004519	2016	46	Femme	Non	IMV	Oui	Oui	7	Oui	2	0	0	Oui	0	0	4	Non	Oui	Pas d'évolution	Oui	Oui	En difficultée	Oui	Non	Non	Oui
13155	UBW0004486	2016	55	Femme	Non	SAUT	Oui	Non	1	Oui	0	0	0	Oui	0	0	4	Non	Oui	Défavorable	Non	Oui	En difficultée	Oui	Non	Non	Oui
9875	PBT0004329	2016	74	Femme	Non	PHLEBO	Non	Oui	26	Non	0	0	0	Oui	0	0	4	Non	Non	NA	NA	NA	NA	NA	Non	Non	Oui
14200	VSS0005500	2017	24	Homme	Oui	IMV/PHLEBO	Non	Oui	13	Non	0	0	0	Oui	0	0	4	Non	Non	NA	NA	NA	NA	NA	Non	Non	Oui
10637	QFN0003910	2016	36	Femme	Non	IMV	Non	Oui	1	Oui	0	0	0	Oui	0	0	4	Non	Oui	Pas d'évolution	Oui	Oui	En difficultée	Oui	Non	Non	Oui
10636	QFN0003910	2016	36	Femme	Oui	IMV	Non	Oui	0	Non	0	0	0	Oui	0	0	0	Non	Non	NA	NA	NA	NA	NA	Non	Non	Oui
5471	IHR0001687	2016	50	Femme	Non	IMV	Oui	Oui	1	Oui	0	0	1	Oui	1	0	1	Non	Oui	Pas d'évolution	Oui	Oui	En difficultée	Non	Non	Oui	Oui
9157	NYK0004087	2016	37	Homme	Non	IMV	Oui	Oui	2	Oui	0	0	0	Oui	0	0	0	Non	Oui	Favorable	Oui	Oui	En difficultée	Non	Non	Non	Oui
15379	XNY0004137	2016	32	Homme	Non	IMV	Oui	Non	0	Oui	0	0	0	Oui	0	0	4	Non	Oui	Pas d'évolution	Oui	Oui	En difficultée	Oui	Non	Non	Oui
10232	PPV0003747	2016	21	Homme	Oui	IMV	Non	Oui	1	Non	0	0	0	Oui	0	0	4	Non	Non	NA	NA	NA	NA	NA	Non	Non	Oui
12719	TJS0003895	2016	43	Femme	Oui	IMV	Non	Oui	5	Non	0	0	0	Oui	0	0	3	Non	Non	NA	NA	NA	NA	NA	Non	Non	Oui
14369	VZE0003805	2016	59	Femme	Oui	IMV	Non	Oui	4	Non	0	0	0	Oui	0	0	0	Non	Non	NA	NA	NA	NA	NA	Non	Non	Oui
14334	VXO0004089	2016	47	Femme	Non	IMV	Oui	Oui	16	Oui	0	1	2	Oui	0	0	4	Non	Oui	Favorable	Oui	Oui	En difficultée	Non	Oui	Oui	Oui
7341	LDR0003643	2016	41	Femme	Non	PHLEBO	Non	Oui	0	Non	1	1	0	Oui	0	0	9	Non	Non	NA	NA	NA	NA	NA	Oui	Non	Oui
6796	KHS0003880	2016	51	Homme	Oui	IMV	Non	Oui	0	Non	0	0	0	Oui	1	0	5	Non	Non	NA	NA	NA	NA	NA	Non	Non	Oui
15314	XKV0003645	2016	35	Homme	Oui	IMV	Oui	Oui	1	Non	0	0	0	Oui	0	0	0	Non	Non	NA	NA	NA	NA	NA	Non	Non	Oui
1695	COC0003759	2016	18	Femme	Oui	IMV/PHLEBO	Oui	Oui	1	Non	0	0	0	Oui	0	0	4	Non	Non	NA	NA	NA	NA	NA	Non	Non	Oui
8509	MYI0003920	2016	69	Femme	Non	IMV	Oui	Oui	2	Oui	0	0	0	Oui	0	0	4	Non	Oui	Défavorable	Non	Oui	En difficultée	Oui	Non	Non	Oui
13428	UMP0003975	2016	49	Femme	Non	IMV	Non	Oui	2	Oui	0	0	0	Oui	1	0	4	Non	Oui	Favorable	Non	Non	TVB	Oui	Non	Non	Oui
15976	YJX0004771	2016	90	Homme	Oui	IMV	Non	Oui	0	Non	0	0	0	Oui	0	0	0	Non	Non	NA	NA	NA	NA	NA	Non	Non	Oui
5879	IXT0004257	2016	81	Femme	Non	IMV	Non	Oui	1	Oui	0	0	1	Oui	0	0	4	Non	Oui	Pas d'évolution	Non	Oui	En difficultée	Oui	Non	Oui	Oui
14087	VOE0005184	2017	52	Femme	Oui	PENDAISON	Non	Oui	3	Non	0	2	2	Oui	0	0	8	Non	Non	NA	NA	NA	NA	NA	Oui	Oui	Oui
2127	DGA0005159	2016	55	Femme	Oui	IMV	Oui	Oui	1	Non	1	2	4	Oui	0	0	8	Non	Non	NA	NA	NA	NA	NA	Oui	Oui	Oui
8975	NRD0005266	2017	44	Femme	Oui	IMV	Non	Oui	1	Non	0	0	0	Oui	0	0	4	Non	Non	NA	NA	NA	NA	NA	Non	Non	Oui
12553	TEG0004550	2016	40	Femme	Non	IMV	Oui	Non	1	Oui	0	1	1	Oui	0	0	8	Non	Oui	Pas d'évolution	Oui	Oui	En difficultée	Oui	Oui	Oui	Oui
9168	NYZ0000129	2016	52	Femme	Non	IMV	Non	Oui	5	Oui	0	0	0	Oui	0	0	0	Non	Oui	Favorable	Oui	Non	TVB	Non	Non	Non	Oui
4629	HBK0004541	2016	27	Femme	Non	AUTRE	Oui	Oui	1	Oui	0	0	0	Oui	0	0	0	Non	Oui	Favorable	Non	Oui	En difficultée	Non	Non	Non	Oui
1683	CNG0003856	2016	54	Femme	Non	IMV	Oui	Non	0	Non	0	0	0	Oui	0	0	4	Non	Non	NA	NA	NA	NA	NA	Non	Non	Oui
4721	HEV0003610	2016	31	Femme	Oui	IMV	Oui	Oui	1	Non	0	0	0	Oui	0	0	0	Non	Non	NA	NA	NA	NA	NA	Non	Non	Oui
9737	OWI0004084	2016	21	Femme	Non	IMV	Non	Non	1	Non	0	0	0	Oui	0	0	6	Non	Non	NA	NA	NA	NA	NA	Non	Non	Oui
14576	WGP0004433	2016	57	Femme	Non	IMV	Oui	Oui	1	Non	0	0	1	Oui	0	0	7	Non	Non	NA	NA	NA	NA	NA	Non	Oui	Oui
15987	YKF0002629	2016	30	Femme	Non	IMV	Non	Oui	1	Oui	0	0	0	Oui	0	0	0	Non	Oui	Pas d'évolution	Oui	Oui	En difficultée	Non	Non	Non	Oui
13340	UJR0004764	2016	46	Femme	Non	IMV	Oui	Oui	1	Oui	0	0	0	Oui	0	0	0	Non	Oui	Favorable	Oui	Non	En difficultée	Non	Non	Non	Oui
5599	INR0003961	2016	28	Homme	Oui	SAUT	Oui	Non	1	Non	0	0	0	Oui	0	0	0	Non	Non	NA	NA	NA	NA	NA	Non	Non	Oui
7285	LBO0005009	2016	67	Homme	Non	IMV	Oui	Oui	1	Non	0	0	1	Oui	0	0	0	Non	Oui	Pas d'évolution	Non	Non	En difficultée	Non	Non	Oui	Oui
7121	KUQ0005126	2017	64	Femme	Oui	IMV	Non	Oui	4	Non	3	7	2	Oui	0	1	7	Non	Non	NA	NA	NA	NA	NA	Oui	Oui	Oui
4213	GKR0004226	2016	36	Homme	Non	IMV	Non	Non	0	Non	0	2	1	Oui	0	0	7	Non	Non	NA	NA	NA	NA	NA	Oui	Oui	Oui
12794	TMN0004088	2016	21	Homme	Non	IMV	Non	Non	1	Oui	0	0	0	Oui	0	0	3	Non	Oui	Pas d'évolution	Oui	Oui	En difficultée	Oui	Non	Non	Oui
1128	BRG0004261	2016	56	Homme	Non	IMV	Oui	Oui	1	Oui	0	0	0	Oui	0	0	4	Non	Oui	Pas d'évolution	Non	Oui	En difficultée	Oui	Non	Non	Oui
5272	HZH0004303	2016	55	Homme	Non	PENDAISON	Oui	Oui	21	Oui	0	0	0	Oui	0	0	0	Non	Oui	Favorable	Oui	Non	En difficultée	Non	Non	Non	Oui
16281	YWA0004745	2016	48	Femme	Non	IMV	Non	Oui	1	Oui	0	0	0	Oui	0	1	0	Non	Oui	Pas d'évolution	Non	Non	En difficultée	Non	Non	Non	Oui
1085	BQA0003691	2016	44	Homme	Non	IMV	Oui	Non	1	Non	0	0	0	Oui	0	0	6	Non	Non	NA	NA	NA	NA	NA	Non	Non	Oui
7025	KQH0004871	2016	26	Femme	Non	IMV	Non	Oui	1	Non	0	0	0	Oui	0	0	4	Non	Non	NA	NA	NA	NA	NA	Non	Non	Oui
12580	TFM0003692	2016	32	Homme	Non	IMV	Oui	Oui	0	Non	0	0	0	Oui	0	0	6	Non	Non	NA	NA	NA	NA	NA	Non	Non	Oui
12793	TMN0004088	2016	21	Homme	Non	IMV	Non	Non	1	Non	0	0	0	Oui	0	0	0	Non	Non	NA	NA	NA	NA	NA	Non	Non	Oui
4343	GOW0003774	2016	47	Homme	Non	IMV	Oui	Non	2	Non	0	0	1	Oui	1	0	10	Non	Non	NA	NA	NA	NA	NA	Non	Oui	Oui
11955	SGI0004718	2016	32	Homme	Non	IMV	Oui	Non	0	Oui	4	0	0	Oui	0	0	4	Non	Oui	Défavorable	Non	Oui	En difficultée	Oui	Non	Non	Oui
7618	LOD0004120	2016	27	Femme	Non	IMV	Non	Oui	0	Non	0	0	0	Oui	0	0	4	Non	Non	NA	NA	NA	NA	NA	Non	Non	Oui
14137	VQG0004322	2016	53	Homme	Non	ARMEAFEU	Non	Non	0	Oui	0	0	0	Oui	0	0	0	Non	Oui	Favorable	Oui	Non	En difficultée	Non	Non	Non	Oui
12270	SSB0003934	2016	68	Femme	Oui	IMV/PHLEBO	Non	Non	11	Non	0	0	0	Oui	0	0	3	Non	Non	NA	NA	NA	NA	NA	Non	Non	Oui
1829	CTV0004250	2016	44	Femme	Non	IMV	Oui	Non	2	Oui	0	0	0	Oui	0	0	4	Non	Oui	Favorable	Oui	Oui	En difficultée	Oui	Non	Non	Oui
990	BLW0004220	2016	40	Homme	Non	PENDAISON	Oui	Oui	1	Oui	0	0	0	Oui	0	0	0	Non	Oui	Favorable	Oui	Non	TVB	Non	Non	Non	Oui
10860	QOO0004103	2016	46	Homme	Non	IMV	Oui	Oui	1	Oui	0	0	0	Oui	0	0	4	Non	Oui	Pas d'évolution	Oui	Oui	En difficultée	Oui	Non	Non	Oui
1399	CBX0003927	2016	18	Femme	Oui	IMV	Non	Oui	1	Non	0	0	0	Oui	0	0	3	Non	Non	NA	NA	NA	NA	NA	Non	Non	Oui
12473	TBE0004714	2016	45	Homme	Non	PENDAISON	Non	Oui	0	Non	0	0	0	Oui	0	0	5	Non	Non	NA	NA	NA	NA	NA	Non	Non	Oui
16358	YYR0004187	2016	49	Femme	Non	IMV	Oui	Oui	0	Non	0	0	1	Oui	0	0	8	Non	Non	NA	NA	NA	NA	NA	Non	Oui	Oui
1955	CYQ0004487	2016	42	Femme	Oui	IMV	Oui	Oui	5	Non	1	1	1	Oui	0	0	3	Non	Non	NA	NA	NA	NA	NA	Oui	Oui	Oui
10026	PHL0005273	2017	49	Homme	Non	PHLEBO	Oui	Non	1	Oui	0	0	1	Oui	0	0	4	Non	Oui	Favorable	Non	Oui	En difficultée	Non	Non	Oui	Oui
3966	GAP0004523	2016	52	Homme	Oui	IMV	Oui	Oui	1	Non	0	3	4	Oui	2	1	2	Non	Non	NA	NA	NA	NA	NA	Oui	Oui	Oui
1903	CWW0004571	2016	63	Femme	Oui	IMV	Oui	Non	1	Non	2	1	0	Oui	1	0	2	Non	Non	NA	NA	NA	NA	NA	Oui	Non	Oui
10506	QAV0004241	2016	53	Homme	Non	IMV	Non	Oui	0	Non	0	0	1	Oui	0	0	0	Non	Oui	Favorable	Oui	Oui	En difficultée	Non	Non	Oui	Oui
12826	TNH0004169	2016	64	Femme	Non	IMV	Oui	Oui	17	Oui	0	0	0	Oui	0	0	4	Non	Oui	Favorable	Non	Oui	En difficultée	Oui	Non	Non	Oui
778	BDW0005464	2017	32	Homme	Non	IMV	Non	Oui	5	Non	0	0	0	Oui	0	0	1	Non	Non	NA	NA	NA	NA	NA	Non	Non	Oui
14844	WQZ0003715	2016	62	Femme	Oui	SAUT	Oui	Oui	42	Non	0	1	0	Oui	0	0	7	Non	Non	NA	NA	NA	NA	NA	Oui	Non	Oui
11670	RVK0003702	2016	52	Homme	Non	IMV	Oui	Non	5	Non	0	3	0	Oui	0	0	9	Non	Non	NA	NA	NA	NA	NA	Oui	Non	Oui
5701	IRB0004072	2016	40	Homme	Oui	IMV	Non	Oui	5	Non	0	0	0	Oui	0	0	0	Non	Non	NA	NA	NA	NA	NA	Non	Non	Oui
8792	NJW0004002	2016	61	Homme	Oui	IMV	Non	Oui	9	Non	0	0	0	Oui	0	0	4	Non	Non	NA	NA	NA	NA	NA	Non	Non	Oui
9275	ODG0003873	2016	43	Homme	Oui	IMV	Oui	Oui	7	Non	0	0	0	Oui	0	0	0	Non	Non	NA	NA	NA	NA	NA	Non	Non	Oui
2860	EJH0005044	2017	63	Femme	Non	IMV	Oui	Oui	1	Oui	0	4	1	Oui	0	0	3	Non	Oui	Pas d'évolution	Oui	Oui	En difficultée	Oui	Oui	Oui	Oui
14776	WOJ0003615	2016	52	Homme	Non	IMV	Oui	Oui	1	Oui	0	0	0	Oui	0	0	4	Non	Oui	Favorable	Non	Oui	TVB	Non	Non	Non	Oui
13580	UTX0002194	2017	41	Femme	Non	PHLEBO	Non	Oui	14	Oui	0	0	0	Oui	0	0	2	Non	Oui	Favorable	Oui	Oui	TVB	Oui	Non	Non	Oui
9600	OQS0004199	2016	48	Femme	Non	IMV	Oui	Oui	1	Oui	0	0	0	Oui	0	0	0	Non	Oui	Favorable	Non	Oui	TVB	Non	Non	Non	Oui
16198	YSP0005324	2017	56	Homme	Non	IMV	Oui	Oui	1	Non	0	0	1	Oui	0	0	4	Non	Oui	Favorable	Non	Oui	En difficultée	Oui	Non	Oui	Oui
2985	EOG0005061	2017	19	Femme	Oui	IMV	Non	Oui	0	Oui	0	2	0	Oui	0	0	6	Non	Oui	Favorable	Non	Oui	En difficultée	Oui	Oui	Non	Oui
12879	TPI0005763	2017	27	Homme	Non	IMV	Oui	Oui	0	Oui	0	0	0	Oui	0	0	0	Non	Oui	Favorable	Non	Oui	En difficultée	Non	Non	Non	Oui
9238	OBR0004181	2016	34	Homme	Oui	PENDAISON	Oui	Oui	3	Non	0	0	0	Oui	0	0	5	Non	Non	NA	NA	NA	NA	NA	Non	Non	Oui
13006	TWF0003907	2016	54	Homme	Oui	IMV	Non	Non	1	Non	0	0	0	Oui	0	0	4	Non	Non	NA	NA	NA	NA	NA	Non	Non	Oui
16327	YXL0005102	2017	49	Femme	Non	IMV	Oui	Oui	1	Non	0	0	0	Oui	0	0	7	Non	Non	NA	NA	NA	NA	NA	Non	Non	Oui
10779	QLG0004213	2016	41	Femme	Oui	PENDAISON	Oui	Non	2	Non	0	0	0	Oui	0	0	4	Non	Non	NA	NA	NA	NA	NA	Non	Non	Oui
6943	KMO0005462	2017	77	Femme	Non	IMV	Non	Oui	1	Non	0	1	3	Oui	0	0	5	Non	Non	NA	NA	NA	NA	NA	Oui	Oui	Oui
3633	FNB0003947	2016	55	Femme	Oui	IMV	Non	Oui	50	Non	0	0	0	Oui	0	1	4	Non	Non	NA	NA	NA	NA	NA	Non	Non	Oui
10872	QPB0004554	2016	31	Femme	Non	IMV	Oui	Non	16	Oui	0	0	2	Oui	0	0	8	Non	Oui	Pas d'évolution	Oui	Oui	CRISE	Oui	Non	Oui	Oui
9574	OPC0005355	2017	38	Femme	Oui	PENDAISON	Non	Oui	3	Non	0	0	0	Oui	0	0	0	Non	Non	NA	NA	NA	NA	NA	Non	Non	Oui
11512	RPO0004612	2016	48	Femme	Non	IMV	Non	Oui	1	Oui	0	0	0	Oui	0	0	8	Non	Oui	Défavorable	Oui	Oui	En difficultée	Oui	Non	Non	Oui
641	AYB0005537	2017	52	Femme	Oui	IMV	Oui	Oui	0	Non	0	0	0	Oui	0	0	0	Non	Non	NA	NA	NA	NA	NA	Non	Non	Oui
8003	MDX0005080	2017	28	Homme	Non	IMV	Oui	Non	1	Non	0	0	0	Oui	0	0	7	Non	Non	NA	NA	NA	NA	NA	Non	Non	Oui
5480	IIE0003971	2016	42	Femme	Oui	IMV	Oui	Oui	2	Non	0	0	0	Oui	0	0	0	Non	Non	NA	NA	NA	NA	NA	Non	Non	Oui
7152	KVW0003744	2016	45	Femme	Non	PHLEBO	Oui	Non	0	Non	0	0	0	Oui	0	0	4	Non	Non	NA	NA	NA	NA	NA	Non	Non	Oui
2500	DVE0003960	2016	55	Homme	Oui	IMV	Oui	Oui	13	Non	0	0	0	Oui	0	0	0	Non	Non	NA	NA	NA	NA	NA	Non	Non	Oui
4064	GEU0005696	2017	51	Femme	Non	IMV	Non	Oui	2	Non	0	0	1	Oui	0	1	2	Non	Oui	Favorable	Oui	Non	En difficultée	Oui	Non	Oui	Oui
5510	IJS0006341	2017	64	Homme	Oui	IMV	Non	Non	1	Non	0	4	9	Oui	1	0	7	Non	Non	NA	NA	NA	NA	NA	Oui	Oui	Oui
12313	STP0003892	2016	76	Homme	Non	IMV	Oui	Oui	7	Oui	0	0	0	Oui	0	0	7	Non	Oui	Favorable	Oui	Non	TVB	Oui	Non	Non	Oui
7651	LPQ0004377	2016	56	Homme	Non	ARMEAFEU	Oui	Oui	11	Oui	0	0	0	Oui	0	0	0	Non	Oui	Favorable	Oui	Non	En difficultée	Non	Non	Non	Oui
4813	HID0004453	2016	26	Femme	Non	IMV	Non	Oui	8	Oui	0	0	0	Oui	0	0	4	Non	Oui	Favorable	Oui	Oui	En difficultée	Oui	Non	Non	Oui
2166	DHW0004911	2016	64	Femme	Non	IMV	Oui	Non	19	Non	0	0	2	Oui	0	0	9	Oui	Oui	Pas d'évolution	Non	Oui	CRISE	Oui	Non	Oui	Oui
3015	EPQ0004027	2016	49	Femme	Oui	IMV	Oui	Oui	1	Non	0	0	0	Oui	0	0	0	Non	Non	NA	NA	NA	NA	NA	Non	Non	Oui
8460	MWE0003977	2016	54	Femme	Oui	IMV	Oui	Oui	1	Non	0	0	0	Oui	0	0	0	Non	Non	NA	NA	NA	NA	NA	Non	Non	Oui
10360	PUJ0005752	2017	33	Homme	Oui	IMV	Oui	Oui	2	Non	0	0	0	Oui	0	0	6	Non	Non	NA	NA	NA	NA	NA	Non	Non	Oui
9438	OKB0005434	2017	40	Femme	Non	IMV/PHLEBO	Non	Non	11	Oui	0	0	2	Oui	0	0	8	Non	Oui	Favorable	Oui	Oui	TVB	Oui	Non	Oui	Oui
4715	HER0005712	2017	89	Femme	Non	IMV	Non	Non	9	Oui	0	0	1	Oui	0	0	2	Non	Oui	Favorable	Oui	Oui	TVB	Oui	Non	Oui	Oui
3385	FEF0004045	2016	25	Femme	Oui	IMV	Oui	Oui	6	Non	0	0	0	Oui	0	0	0	Non	Non	NA	NA	NA	NA	NA	Non	Non	Oui
15033	WZR0003990	2016	22	Femme	Oui	IMV	Non	Oui	2	Non	0	0	0	Oui	0	0	0	Non	Non	NA	NA	NA	NA	NA	Non	Non	Oui
8220	MMF0004352	2016	18	Femme	Non	IMV	Non	Oui	1	Non	0	0	0	Oui	1	0	8	Non	Non	NA	NA	NA	NA	NA	Non	Non	Oui
8817	NKU0004731	2016	57	Femme	Oui	IMV	Oui	Non	1	Non	0	2	3	Oui	0	0	4	Non	Non	NA	NA	NA	NA	NA	Oui	Oui	Oui
11328	RIX0003987	2016	26	Femme	Oui	AUTRE	Non	Oui	0	Non	0	0	0	Oui	0	0	0	Non	Non	NA	NA	NA	NA	NA	Non	Non	Oui
4587	GZW0005806	2017	57	Femme	Oui	IMV	Oui	Oui	3	Non	0	0	2	Oui	0	0	0	Non	Non	NA	NA	NA	NA	NA	Non	Oui	Oui
4486	GVD0004672	2016	35	Femme	Non	IMV	Non	Oui	4	Oui	1	1	0	Oui	3	0	4	Non	Oui	Pas d'évolution	Oui	Oui	En difficultée	Non	Oui	Non	Oui
6697	KEG0004007	2016	44	Femme	Oui	PENDAISON	Non	Oui	7	Non	0	0	0	Oui	0	0	0	Non	Non	NA	NA	NA	NA	NA	Non	Non	Oui
8800	NKE0003992	2016	23	Homme	Oui	IMV	Oui	Oui	9	Non	0	0	0	Oui	0	0	0	Non	Non	NA	NA	NA	NA	NA	Non	Non	Oui
3505	FII0004091	2016	45	Femme	Oui	IMV	Non	Oui	1	Non	0	0	0	Oui	0	0	0	Non	Non	NA	NA	NA	NA	NA	Non	Non	Oui
4805	HHU0004051	2016	53	Homme	Oui	IMV	Oui	Oui	9	Non	0	0	0	Oui	0	0	0	Non	Non	NA	NA	NA	NA	NA	Non	Non	Oui
6431	JUN0005960	2017	22	Homme	Oui	AUTRE	Non	Oui	3	Non	0	0	0	Oui	0	0	5	Non	Non	NA	NA	NA	NA	NA	Non	Non	Oui
7624	LOI0003972	2016	79	Femme	Oui	IMV	Oui	Oui	1	Non	0	0	0	Oui	0	0	0	Non	Non	NA	NA	NA	NA	NA	Non	Non	Oui
10286	PRS0004020	2016	44	Homme	Oui	IMV	Non	Oui	3	Non	0	0	0	Oui	0	0	4	Non	Non	NA	NA	NA	NA	NA	Non	Non	Oui
15783	YCM0005918	2017	47	Homme	Oui	IMV	Oui	Non	1	Non	0	1	2	Oui	0	0	7	Non	Non	NA	NA	NA	NA	NA	Oui	Oui	Oui
14538	WFA0005938	2017	27	Femme	Oui	IMV	Non	Non	2	Non	0	0	0	Oui	0	0	4	Non	Non	NA	NA	NA	NA	NA	Non	Non	Oui
12077	SKL0006020	2017	71	Femme	Oui	IMV	Non	Oui	1	Non	0	0	1	Oui	0	0	4	Non	Non	NA	NA	NA	NA	NA	Non	Oui	Oui
1110	BQV0005838	2017	54	Homme	Oui	IMV	Oui	Oui	1	Non	0	0	0	Oui	0	0	0	Non	Non	NA	NA	NA	NA	NA	Non	Non	Oui
2831	EII0005899	2017	42	Homme	Non	IMV	Non	Oui	1	Non	0	0	1	Oui	2	0	6	Non	Non	NA	NA	NA	NA	NA	Non	Oui	Oui
3094	ESY0005567	2017	22	Femme	Oui	IMV	Oui	Oui	0	Non	0	0	0	Oui	0	0	0	Non	Non	NA	NA	NA	NA	NA	Non	Non	Oui
9301	OEM0006055	2017	85	Homme	Oui	IMV	Oui	Oui	6	Non	0	0	0	Oui	0	1	1	Oui	Non	NA	NA	NA	NA	NA	Non	Non	Oui
14782	WOP0004074	2016	58	Femme	Oui	IMV	Oui	Non	1	Non	0	0	0	Oui	0	0	0	Non	Non	NA	NA	NA	NA	NA	Non	Non	Oui
12817	TNA0007574	2017	59	Homme	Non	IMV	Non	Non	6	Non	0	0	1	Oui	0	0	4	Non	Non	NA	NA	NA	NA	NA	Non	Oui	Oui
12424	SYP0005974	2017	47	Femme	Non	IMV	Non	Oui	7	Non	0	0	1	Oui	0	0	2	Non	Non	NA	NA	NA	NA	NA	Non	Oui	Oui
14486	WDG0005986	2017	46	Homme	Non	IMV	Oui	Non	1	Non	1	1	5	Oui	0	0	0	Non	Oui	Favorable	Oui	Oui	En difficultée	Non	Oui	Oui	Oui
12389	SWV0004812	2016	44	Femme	Oui	IMV	Oui	Oui	1	Non	0	0	0	Oui	0	0	1	Non	Non	NA	NA	NA	NA	NA	Non	Non	Oui
15075	XBX0004510	2016	25	Femme	Oui	IMV	Non	Oui	1	Non	0	0	0	Oui	0	0	0	Non	Non	NA	NA	NA	NA	NA	Non	Non	Oui
681	BAC0005690	2017	65	Femme	Non	IMV	Non	Oui	1	Non	0	0	1	Oui	1	1	0	Non	Oui	Favorable	Oui	Oui	TVB	Non	Non	Oui	Oui
959	BKR0005172	2017	51	Femme	Non	IMV	Oui	Oui	2	Oui	0	0	1	Oui	0	0	4	Non	Oui	Favorable	Oui	Oui	En difficultée	Oui	Non	Oui	Oui
14065	VNF0005627	2017	25	Femme	Oui	IMV	Non	Oui	1	Non	0	0	1	Oui	0	0	4	Non	Non	NA	NA	NA	NA	NA	Non	Oui	Oui
7507	LJW0006116	2017	35	Homme	Non	ARMEAFEU	Oui	Oui	67	Oui	2	1	2	Oui	4	1	0	Non	Oui	Favorable	Oui	Oui	En difficultée	Non	Oui	Oui	Oui
1815	CTI0005340	2017	60	Femme	Non	IMV	Oui	Oui	2	Oui	0	0	0	Oui	0	0	0	Non	Oui	Pas d'évolution	Oui	Oui	En difficultée	Non	Non	Non	Oui
11785	RZY0006094	2017	51	Femme	Oui	IMV	Oui	Oui	0	Non	0	0	0	Oui	0	0	5	Non	Non	NA	NA	NA	NA	NA	Non	Non	Oui
9906	PCR0006071	2017	33	Femme	Non	IMV	Oui	Oui	2	Non	0	0	0	Oui	1	0	2	Non	Non	NA	NA	NA	NA	NA	Non	Non	Oui
7901	MAS0005845	2017	40	Femme	Oui	IMV	Non	Oui	1	Non	0	0	1	Oui	0	0	0	Non	Non	NA	NA	NA	NA	NA	Non	Oui	Oui
5845	IWH0001547	2017	35	Femme	Non	IMV	Non	Oui	1	Non	0	0	0	Oui	0	0	1	Non	Non	NA	NA	NA	NA	NA	Non	Non	Oui
14523	WEO0006696	2017	45	Femme	Non	IMV	Oui	Oui	3	Non	0	0	0	Oui	0	0	4	Non	Non	NA	NA	NA	NA	NA	Non	Non	Oui
15295	XKF0005392	2017	57	Femme	Non	IMV	Non	Non	3	Non	2	2	1	Oui	0	0	6	Non	Non	NA	NA	NA	NA	NA	Oui	Oui	Oui
1802	CSP0005715	2017	38	Femme	Oui	IMV	Oui	Oui	53	Non	0	1	2	Oui	0	0	5	Non	Non	NA	NA	NA	NA	NA	Oui	Oui	Oui
10683	QGX0006384	2017	27	Homme	Non	IMV	Oui	Oui	1	Non	0	0	0	Oui	1	0	2	Non	Non	NA	NA	NA	NA	NA	Non	Non	Oui
8076	MGT0005837	2017	28	Homme	Oui	IMV/PHLEBO	Oui	Non	1	Non	0	0	1	Oui	1	0	4	Non	Non	NA	NA	NA	NA	NA	Non	Oui	Oui
6848	KJI0005807	2017	53	Homme	Non	LESION	Oui	Oui	15	Oui	0	0	0	Oui	0	0	1	Non	Oui	Favorable	Oui	Non	TVB	Oui	Non	Non	Oui
6595	KAM0006558	2017	57	Homme	Non	IMV/PHLEBO	Non	Non	4	Oui	0	0	0	Oui	1	0	4	Non	Oui	Favorable	Non	Non	TVB	Oui	Non	Non	Oui
1430	CDF0005793	2017	28	Homme	Oui	PENDAISON	Oui	Non	1	Non	0	0	0	Oui	0	0	0	Non	Non	NA	NA	NA	NA	NA	Non	Non	Oui
7300	LCF0005811	2017	74	Femme	Non	IMV	Non	Oui	0	Oui	0	0	0	Oui	1	1	2	Non	Oui	Favorable	Oui	Oui	TVB	Oui	Non	Non	Oui
16981	ZZY0006032	2017	28	Femme	Oui	IMV	Non	Oui	1	Non	0	1	0	Oui	1	0	4	Non	Non	NA	NA	NA	NA	NA	Oui	Non	Oui
5678	IQH0000937	2017	46	Femme	Non	IMV	Non	Non	1	Oui	0	0	0	Oui	0	0	0	Non	Oui	Favorable	Oui	Non	TVB	Non	Non	Non	Oui
11560	RRL0005608	2017	44	Femme	Non	IMV	Oui	Oui	6	Oui	0	0	2	Oui	0	1	1	Non	Oui	Pas d'évolution	Oui	Oui	En difficultée	Oui	Non	Oui	Oui
2889	EKM0006207	2017	24	Femme	Oui	IMV	Non	Non	0	Non	0	0	0	Oui	0	0	0	Non	Non	NA	NA	NA	NA	NA	Non	Non	Oui
6117	JHT0005851	2017	18	Femme	Oui	IMV	Non	Oui	1	Non	0	0	0	Oui	1	0	4	Non	Non	NA	NA	NA	NA	NA	Non	Non	Oui
12405	SXR0005944	2017	53	Femme	Oui	IMV	Non	Oui	1	Non	0	0	0	Oui	0	0	0	Non	Non	NA	NA	NA	NA	NA	Non	Non	Oui
14218	VTF0005914	2017	47	Homme	Non	IMV	Oui	Oui	1	Non	0	1	6	Oui	0	0	6	Non	Non	NA	NA	NA	NA	NA	Oui	Oui	Oui
482	ARL0001907	2016	84	Femme	Non	IMV/NOYADE/PHLEBO	Oui	Oui	11	Oui	0	0	0	Oui	1	0	4	Non	Oui	Favorable	Oui	Non	En difficultée	Oui	Non	Non	Oui
11654	RUZ0005514	2017	71	Femme	Non	IMV	Oui	Non	0	Non	0	0	0	Oui	0	0	3	Non	Non	NA	NA	NA	NA	NA	Non	Non	Oui
9022	NTH0002056	2017	46	Homme	Non	PENDAISON	Non	Oui	14	Non	0	0	1	Oui	0	0	0	Non	Oui	Favorable	Oui	Oui	TVB	Non	Non	Oui	Oui
3166	EVY0005016	2016	42	Homme	Oui	IMV/PHLEBO	Non	Oui	4	Non	0	0	0	Oui	0	0	0	Non	Non	NA	NA	NA	NA	NA	Non	Non	Oui
5747	ISP0006323	2017	46	Femme	Non	IMV	Non	Oui	1	Non	0	0	0	Oui	0	0	2	Non	Non	NA	NA	NA	NA	NA	Non	Non	Oui
1313	BYR0005358	2017	22	Femme	Non	IMV	Oui	Oui	2	Oui	1	2	0	Oui	0	0	4	Non	Oui	Favorable	Oui	Oui	En difficultée	Oui	Oui	Non	Oui
12045	SJI0006357	2017	56	Homme	Non	IMV	Non	Oui	26	Non	4	1	1	Oui	0	1	6	Non	Non	NA	NA	NA	NA	NA	Oui	Oui	Oui
10254	PQN0006446	2017	56	Femme	Oui	IMV	Non	Oui	1	Non	0	0	0	Oui	0	0	4	Non	Non	NA	NA	NA	NA	NA	Non	Non	Oui
10479	PZW0006429	2017	19	Homme	Oui	AUTRE	Non	Oui	5	Non	0	0	1	Oui	0	0	0	Non	Non	NA	NA	NA	NA	NA	Non	Oui	Oui
3810	FUR0006104	2017	62	Femme	Oui	IMV	Non	Oui	1	Non	0	0	0	Oui	2	0	0	Non	Non	NA	NA	NA	NA	NA	Non	Non	Oui
3301	FAK0006047	2017	60	Homme	Oui	IMV	Non	Non	4	Non	0	0	0	Oui	0	0	0	Non	Non	NA	NA	NA	NA	NA	Non	Non	Oui
16270	YVL0006057	2017	40	Homme	Oui	PENDAISON/PHLEBO/SAUT	Oui	Oui	32	Non	0	0	0	Oui	0	0	0	Non	Non	NA	NA	NA	NA	NA	Non	Non	Oui
8213	MMB0005550	2017	73	Femme	Oui	IMV	Non	Oui	4	Non	0	0	0	Oui	0	0	4	Non	Non	NA	NA	NA	NA	NA	Non	Non	Oui
12079	SKN0006056	2017	35	Femme	Non	AUTRE	Oui	Non	0	Oui	2	1	3	Oui	0	0	8	Non	Oui	Favorable	Oui	Oui	En difficultée	Non	Oui	Oui	Oui
15444	XQN0005269	2016	25	Femme	Non	PHLEBO	Non	Oui	102	Oui	0	0	0	Oui	0	0	4	Non	Oui	Favorable	Oui	Oui	En difficultée	Oui	Non	Non	Oui
12828	TNL0005525	2017	18	Femme	Non	IMV	Non	Oui	1	Oui	0	0	0	Oui	0	0	0	Non	Oui	Favorable	Non	Oui	TVB	Oui	Non	Non	Oui
12829	TNL0005525	2017	18	Femme	Non	IMV	Oui	Oui	3	Non	0	0	0	Oui	0	0	7	Non	Non	NA	NA	NA	NA	NA	Non	Non	Oui
11414	RLX0006624	2017	44	Homme	Non	IMV	Non	Oui	2	Non	0	0	1	Oui	1	0	2	Non	Non	NA	NA	NA	NA	NA	Non	Oui	Oui
11065	QXJ0006601	2017	45	Homme	Non	IMV	Oui	Non	2	Non	0	0	2	Oui	0	0	6	Non	Non	NA	NA	NA	NA	NA	Non	Oui	Oui
1503	CGB0006219	2017	50	Homme	Oui	IMV	Oui	Oui	1	Non	0	0	0	Oui	0	0	0	Non	Non	NA	NA	NA	NA	NA	Non	Non	Oui
5458	IHA0006190	2017	42	Femme	Oui	IMV	Non	Oui	1	Non	0	0	0	Oui	0	0	0	Non	Non	NA	NA	NA	NA	NA	Non	Non	Oui
8711	NHE0006202	2017	40	Femme	Oui	IMV	Oui	Oui	1	Non	0	0	0	Oui	0	0	0	Non	Non	NA	NA	NA	NA	NA	Non	Non	Oui
16519	ZFE0006702	2017	47	Homme	Oui	IMV	Oui	Oui	2	Non	0	0	0	Oui	0	0	0	Non	Non	NA	NA	NA	NA	NA	Non	Non	Oui
14904	WTY0006418	2017	26	Homme	Non	PHLEBO	Oui	Non	0	Oui	1	0	2	Oui	0	0	0	Non	Oui	Favorable	Non	Non	TVB	Non	Non	Oui	Oui
14762	WNU0006562	2017	24	Femme	Non	IMV	Non	Oui	1	Oui	2	0	1	Oui	0	0	3	Non	Oui	Favorable	Oui	Non	En difficultée	Oui	Non	Oui	Oui
14563	WGL0006631	2017	59	Femme	Oui	IMV	Non	Oui	6	Non	0	0	1	Oui	0	0	0	Non	Non	NA	NA	NA	NA	NA	Non	Oui	Oui
14392	VZW0006223	2017	56	Homme	Oui	IMV	Oui	Oui	1	Non	0	0	0	Oui	0	0	0	Non	Non	NA	NA	NA	NA	NA	Non	Non	Oui
9071	NVH0006669	2017	42	Femme	Oui	IMV	Oui	Oui	3	Non	0	0	1	Oui	0	0	6	Non	Non	NA	NA	NA	NA	NA	Non	Oui	Oui
866	BGU0006195	2017	50	Femme	Oui	IMV	Oui	Oui	5	Non	0	0	0	Oui	0	0	4	Non	Non	NA	NA	NA	NA	NA	Non	Non	Oui
7327	LDC0006268	2017	42	Homme	Oui	IMV	Oui	Non	1	Non	0	0	0	Oui	0	0	0	Non	Non	NA	NA	NA	NA	NA	Non	Non	Oui
8763	NIY0006290	2017	19	Homme	Oui	IMV	Non	Non	1	Non	0	0	0	Oui	1	0	4	Non	Non	NA	NA	NA	NA	NA	Non	Non	Oui
8953	NQH0006282	2017	18	Femme	Oui	IMV	Non	Oui	1	Non	0	0	0	Oui	1	0	0	Non	Non	NA	NA	NA	NA	NA	Non	Non	Oui
10720	QIJ0005643	2017	26	Femme	Oui	IMV	Non	Oui	0	Non	0	0	0	Oui	0	0	0	Non	Non	NA	NA	NA	NA	NA	Non	Non	Oui
10122	PKT0006891	2017	47	Homme	Non	IMV	Non	Non	1	Oui	1	0	1	Oui	0	1	2	Non	Oui	Favorable	Oui	Oui	En difficultée	Oui	Non	Oui	Oui
5084	HTC0006659	2017	59	Homme	Oui	IMV	Oui	Oui	30	Non	1	0	0	Oui	0	2	4	Non	Non	NA	NA	NA	NA	NA	Non	Non	Oui
11238	RFN0006378	2017	52	Homme	Non	IMV	Non	Oui	2	Non	0	0	0	Oui	0	0	2	Non	Non	NA	NA	NA	NA	NA	Non	Non	Oui
2475	DUB0001035	2016	39	Femme	Non	IMV	Non	Oui	15	Oui	2	1	0	Oui	0	0	4	Non	Oui	Pas d'évolution	Oui	Oui	CRISE	Oui	Oui	Non	Oui
15436	XQH0006781	2017	52	Femme	Oui	IMV	Non	Oui	16	Non	0	0	1	Oui	0	0	0	Non	Non	NA	NA	NA	NA	NA	Non	Oui	Oui
4346	GPA0005995	2017	63	Femme	Oui	IMV	Non	Non	1	Non	1	0	5	Oui	0	1	8	Non	Non	NA	NA	NA	NA	NA	Non	Oui	Oui
1491	CFQ0007567	2017	20	Homme	Oui	IMV	Non	Non	30	Non	5	0	1	Oui	2	0	5	Non	Non	NA	NA	NA	NA	NA	Non	Oui	Oui
16591	ZIN0006380	2017	46	Femme	Oui	IMV	Non	Oui	4	Non	1	1	2	Oui	1	0	4	Non	Non	NA	NA	NA	NA	NA	Oui	Oui	Oui
3376	FDS0006657	2017	33	Homme	Oui	PENDAISON	Non	Oui	7	Non	0	0	0	Oui	0	1	0	Non	Non	NA	NA	NA	NA	NA	Non	Non	Oui
6872	KJT0006738	2017	45	Homme	Oui	IMV	Non	Oui	7	Non	0	0	1	Oui	0	0	0	Non	Non	NA	NA	NA	NA	NA	Non	Oui	Oui
15450	XQR0006864	2017	32	Homme	Non	PENDAISON	Oui	Oui	1	Non	0	0	1	Oui	0	0	8	Non	Non	NA	NA	NA	NA	NA	Non	Oui	Oui
1242	BVX0006834	2017	64	Femme	Oui	IMV	Non	Oui	0	Non	0	0	0	Oui	0	0	4	Non	Non	NA	NA	NA	NA	NA	Non	Non	Oui
2826	EIH0006807	2017	41	Homme	Non	IMV	Non	Oui	4	Oui	0	0	0	Oui	1	0	4	Non	Oui	Favorable	Oui	Oui	TVB	Oui	Non	Non	Oui
3884	FXS0005399	2017	50	Femme	Oui	IMV	Oui	Oui	1	Non	0	0	0	Oui	0	0	0	Non	Non	NA	NA	NA	NA	NA	Non	Non	Oui
14496	WDR0006271	2017	43	Homme	Oui	IMV	Oui	Non	9	Non	0	0	0	Oui	0	1	0	Non	Non	NA	NA	NA	NA	NA	Non	Non	Oui
16481	ZDV0007030	2017	59	Homme	Non	IMV	Oui	Non	1	Oui	4	4	0	Oui	0	1	8	Non	Oui	Favorable	Oui	Oui	En difficultée	Oui	Oui	Non	Oui
16621	ZKF0005949	2017	42	Femme	Non	IMV	Oui	Oui	2	Oui	2	3	16	Oui	0	0	14	Non	Oui	Favorable	Oui	Non	TVB	Oui	Oui	Oui	Oui
2876	EJW0006858	2017	62	Femme	Oui	IMV	Non	Oui	30	Non	2	4	2	Oui	2	7	0	Non	Non	NA	NA	NA	NA	NA	Oui	Oui	Oui
753	BCW0006616	2017	18	Homme	Non	PHLEBO	Non	Oui	8	Non	0	1	2	Oui	1	0	8	Non	Non	NA	NA	NA	NA	NA	Oui	Oui	Oui
9567	OOV0006960	2017	19	Femme	Oui	IMV	Non	Oui	0	Non	0	0	0	Oui	0	0	4	Non	Non	NA	NA	NA	NA	NA	Non	Non	Oui
11592	RSL0006988	2017	50	Femme	Oui	AUTRE	Non	Oui	3	Non	0	0	0	Oui	0	0	3	Non	Non	NA	NA	NA	NA	NA	Non	Non	Oui
1361	CAR0006717	2017	53	Homme	Non	IMV	Oui	Non	1	Oui	0	0	1	Oui	0	0	4	Non	Oui	Pas d'évolution	Oui	Oui	En difficultée	Non	Non	Oui	Oui
1178	BTG0007315	2017	23	Femme	Non	AUTRE	Oui	Oui	1	Non	0	0	1	Oui	3	1	4	Non	Non	NA	NA	NA	NA	NA	Non	Oui	Oui
9799	OZC0006934	2017	79	Femme	Non	IMV	Non	Non	7	Oui	8	9	9	Oui	0	0	12	Non	Oui	Favorable	Non	Oui	TVB	Oui	Oui	Oui	Oui
6859	KJP0007074	2017	25	Femme	Oui	IMV	Oui	Oui	8	Non	0	0	0	Oui	0	0	0	Non	Non	NA	NA	NA	NA	NA	Non	Non	Oui
16164	YRA0007068	2017	53	Femme	Non	IMV	Non	Oui	159	Non	3	0	1	Oui	0	0	2	Non	Non	NA	NA	NA	NA	NA	Non	Oui	Oui
9638	OSA0003728	2017	34	Femme	Non	IMV	Oui	Non	1	Oui	0	1	0	Oui	0	0	6	Non	Oui	Pas d'évolution	Non	Oui	En difficultée	Oui	Oui	Non	Oui
9358	OHH0007021	2017	33	Femme	Oui	IMV	Non	Non	1	Non	0	0	2	Oui	0	0	4	Non	Non	NA	NA	NA	NA	NA	Non	Oui	Oui
10408	PWM0006921	2017	60	Homme	Non	AUTRE	Oui	Non	4	Oui	1	2	21	Oui	1	4	8	Non	Oui	Pas d'évolution	Non	Oui	En difficultée	Oui	Oui	Oui	Oui
11223	REZ0007165	2017	50	Homme	Oui	IMV	Oui	Oui	7	Non	2	2	1	Oui	0	0	4	Non	Non	NA	NA	NA	NA	NA	Oui	Oui	Oui
14995	WYS0006882	2017	43	Femme	Oui	IMV	Oui	Oui	62	Non	10	1	1	Oui	1	0	8	Non	Non	NA	NA	NA	NA	NA	Oui	Oui	Oui
13645	UWM0005171	2017	21	Femme	Oui	SAUT	Non	Oui	5	Non	0	0	0	Oui	0	1	0	Non	Non	NA	NA	NA	NA	NA	Non	Non	Oui
15392	XOT0005916	2017	48	Homme	Non	IMV	Oui	Non	2	Oui	1	0	1	Oui	0	0	2	Non	Oui	Défavorable	Oui	Oui	CRISE	Oui	Non	Oui	Oui
13858	VEH0007124	2017	34	Femme	Oui	IMV	Oui	Oui	7	Non	0	0	0	Oui	0	1	0	Non	Non	NA	NA	NA	NA	NA	Non	Non	Oui
9843	PAP0006140	2017	46	Homme	Non	IMV	Oui	Non	1	Non	0	0	0	Oui	0	1	2	Non	Non	NA	NA	NA	NA	NA	Non	Non	Oui
16339	YXX0007257	2017	18	Femme	Oui	PHLEBO	Non	Oui	1	Non	0	0	1	Oui	0	0	5	Non	Non	NA	NA	NA	NA	NA	Non	Oui	Oui
2701	EEC0007138	2017	46	Homme	Oui	PHLEBO	Oui	Oui	3	Non	0	0	1	Oui	0	0	0	Non	Non	NA	NA	NA	NA	NA	Non	Oui	Oui
11067	QXO0007271	2017	50	Femme	Oui	IMV	Non	Oui	2	Non	1	0	0	Oui	0	0	4	Non	Non	NA	NA	NA	NA	NA	Non	Non	Oui
10592	QDU0007133	2017	86	Femme	Oui	IMV	Non	Non	4	Non	0	0	0	Oui	0	1	4	Non	Non	NA	NA	NA	NA	NA	Non	Non	Oui
10257	PQO0008347	2017	65	Femme	Oui	IMV	Oui	Non	1	Non	0	1	1	Oui	0	0	5	Non	Non	NA	NA	NA	NA	NA	Oui	Oui	Oui
15970	YJV0007409	2017	54	Femme	Non	AUTRE	Oui	Oui	3	Oui	2	2	7	Oui	0	1	8	Non	Oui	Favorable	Non	Oui	En difficultée	Oui	Oui	Oui	Oui
4646	HCF0007654	2017	31	Femme	Non	PENDAISON	Oui	Non	0	Non	0	0	0	Oui	0	0	0	Non	Non	NA	NA	NA	NA	NA	Non	Non	Oui
3608	FMF0006898	2017	19	Femme	Oui	IMV	Oui	Oui	1	Non	0	0	0	Oui	0	0	0	Non	Non	NA	NA	NA	NA	NA	Non	Non	Oui
16028	YLP0008386	2017	63	Femme	Oui	IMV	Oui	Oui	3	Non	0	0	0	Oui	0	0	0	Non	Non	NA	NA	NA	NA	NA	Non	Non	Oui
205	AHO0007642	2017	54	Homme	Non	IMV	Oui	Oui	1	Oui	0	1	3	Oui	0	0	5	Non	Oui	Pas d'évolution	Oui	Oui	En difficultée	Oui	Oui	Oui	Oui
6864	KJS0007733	2017	70	Femme	Non	IMV	Non	Oui	1	Non	0	0	4	Oui	0	1	4	Non	Oui	Favorable	Oui	Oui	En difficultée	Oui	Non	Oui	Oui
10700	QHO0007313	2017	42	Femme	Non	IMV	Oui	Oui	1	Oui	0	0	1	Oui	0	0	4	Non	Oui	Pas d'évolution	Oui	Oui	En difficultée	Non	Non	Oui	Oui
12393	SXA0008410	2017	54	Femme	Non	IMV	Oui	Non	1	Non	2	0	5	Oui	1	0	8	Non	Oui	Défavorable	Oui	Oui	En difficultée	Oui	Non	Oui	Oui
2880	EJY0007420	2017	50	Femme	Oui	IMV	Non	Oui	19	Non	0	0	0	Oui	0	0	0	Non	Non	NA	NA	NA	NA	NA	Non	Non	Oui
812	BFC0007449	2017	48	Femme	Oui	IMV	Oui	Oui	15	Non	0	0	0	Oui	0	0	4	Non	Non	NA	NA	NA	NA	NA	Non	Non	Oui
1822	CTS0007494	2017	79	Homme	Oui	PENDAISON/AUTRE	Oui	Oui	36	Non	0	0	0	Oui	0	0	0	Non	Non	NA	NA	NA	NA	NA	Non	Non	Oui
13760	VAK0006857	2017	57	Homme	Oui	IMV	Oui	Oui	3	Non	0	0	0	Oui	0	0	0	Non	Non	NA	NA	NA	NA	NA	Non	Non	Oui
14146	VQK0007220	2017	46	Femme	Non	IMV	Non	Oui	35	Non	0	0	0	Oui	0	0	4	Non	Non	NA	NA	NA	NA	NA	Non	Non	Oui
13044	TXR0007489	2017	42	Homme	Oui	AUTRE	Non	Oui	4	Non	0	0	0	Oui	0	0	1	Non	Non	NA	NA	NA	NA	NA	Non	Non	Oui
14738	WMT0007505	2017	53	Femme	Non	IMV	Oui	Oui	20	Oui	0	1	2	Oui	1	0	7	Non	Oui	Favorable	Oui	Oui	En difficultée	Oui	Oui	Oui	Oui
11382	RLC0003371	2017	25	Femme	Non	IMV	Oui	Oui	2	Non	1	1	2	Oui	1	0	0	Non	Oui	Défavorable	Oui	Oui	CRISE	Non	Oui	Oui	Oui
7384	LFO0007433	2017	45	Homme	Non	PENDAISON	Oui	Oui	11	Oui	2	1	0	Oui	1	0	4	Non	Oui	Pas d'évolution	Non	Non	En difficultée	Oui	Oui	Non	Oui
7385	LFO0007433	2017	45	Homme	Non	IMV	Oui	Oui	1	Non	0	0	0	Oui	1	0	4	Non	Non	NA	NA	NA	NA	NA	Non	Non	Oui
11411	RLU0007976	2017	52	Femme	Oui	IMV	Non	Oui	0	Non	0	0	0	Oui	0	0	0	Non	Non	NA	NA	NA	NA	NA	Non	Non	Oui
7396	LFS0006012	2017	20	Femme	Oui	IMV	Non	Oui	0	Non	0	0	0	Oui	0	0	4	Non	Non	NA	NA	NA	NA	NA	Non	Non	Oui
15719	XZW0007570	2017	38	Homme	Oui	IMV	Oui	Oui	1	Non	0	0	0	Oui	0	0	0	Non	Non	NA	NA	NA	NA	NA	Non	Non	Oui
4144	GHQ0007537	2017	55	Homme	Oui	IMV	Non	Non	1	Non	0	0	6	Oui	0	0	8	Non	Non	NA	NA	NA	NA	NA	Non	Oui	Oui
12127	SMC0007549	2017	62	Homme	Oui	IMV	Oui	Oui	1	Non	0	0	0	Oui	0	0	0	Non	Non	NA	NA	NA	NA	NA	Non	Non	Oui
8541	MZR0007447	2017	19	Femme	Non	AUTRE	Oui	Non	3	Non	0	1	0	Oui	0	0	4	Non	Non	NA	NA	NA	NA	NA	Oui	Non	Oui
15849	YFB0007159	2017	46	Femme	Non	AUTRE	Non	Oui	65	Non	0	0	4	Oui	0	0	8	Non	Non	NA	NA	NA	NA	NA	Non	Oui	Oui
5737	ISG0007575	2017	57	Homme	Oui	PENDAISON	Non	Oui	4	Non	4	2	1	Oui	4	7	1	Non	Non	NA	NA	NA	NA	NA	Oui	Oui	Oui
3353	FCO0007509	2017	52	Homme	Oui	IMV	Non	Oui	0	Non	2	0	1	Oui	1	0	5	Non	Non	NA	NA	NA	NA	NA	Non	Oui	Oui
2124	DFX0007434	2017	50	Homme	Oui	IMV	Non	Oui	5	Non	0	0	1	Oui	0	0	4	Non	Non	NA	NA	NA	NA	NA	Non	Oui	Oui
5299	IAH0007663	2017	54	Femme	Oui	IMV	Non	Oui	7	Non	0	0	0	Oui	0	0	4	Non	Non	NA	NA	NA	NA	NA	Non	Non	Oui
12197	SPE0005280	2017	18	Femme	Oui	IMV	Non	Oui	2	Non	2	0	0	Oui	0	0	0	Non	Non	NA	NA	NA	NA	NA	Non	Non	Oui
1960	CYV0007955	2017	53	Homme	Oui	IMV	Oui	Oui	1	Non	3	1	1	Oui	0	0	4	Non	Non	NA	NA	NA	NA	NA	Oui	Oui	Oui
9878	PBV0007885	2017	66	Homme	Non	IMV	Oui	Oui	5	Non	0	0	1	Oui	1	0	4	Non	Oui	Favorable	Oui	Oui	En difficultée	Oui	Non	Oui	Oui
1442	CDN0007596	2017	25	Femme	Oui	IMV	Oui	Oui	0	Non	0	0	0	Oui	0	0	0	Non	Non	NA	NA	NA	NA	NA	Non	Non	Oui
7348	LED0007742	2017	44	Femme	Oui	IMV	Oui	Oui	1	Non	0	0	0	Oui	0	0	0	Non	Non	NA	NA	NA	NA	NA	Non	Non	Oui
8236	MMS0007370	2017	54	Femme	Non	AUTRE	Oui	Oui	1	Oui	0	0	2	Oui	0	0	5	Non	Oui	Pas d'évolution	Oui	Oui	En difficultée	Oui	Non	Oui	Oui
11717	RWV0008838	2017	55	Homme	Non	IMV	Oui	Oui	184	Oui	0	1	0	Oui	0	0	1	Non	Oui	Défavorable	Non	Oui	En difficultée	Non	Oui	Non	Oui
16189	YSF0007805	2017	37	Femme	Oui	IMV/PHLEBO	Non	Oui	0	Non	2	1	1	Oui	0	0	5	Non	Non	NA	NA	NA	NA	NA	Oui	Oui	Oui
8109	MIG0006029	2017	36	Femme	Non	PHLEBO	Non	Oui	0	Oui	1	3	0	Oui	0	0	6	Non	Oui	Favorable	Non	Oui	TVB	Oui	Oui	Non	Oui
870	BHF0005970	2017	46	Femme	Oui	IMV	Oui	Oui	23	Non	0	0	1	Oui	0	0	4	Non	Non	NA	NA	NA	NA	NA	Non	Oui	Oui
12466	TBA0007877	2017	42	Homme	Oui	SAUT	Oui	Non	1	Non	0	1	2	Oui	0	0	0	Non	Non	NA	NA	NA	NA	NA	Oui	Oui	Oui
11421	RMB0007681	2017	47	Femme	Non	IMV	Non	Oui	2	Oui	0	1	0	Oui	0	0	8	Non	Oui	Favorable	Oui	Oui	En difficultée	Oui	Oui	Non	Oui
10340	PTW0007678	2017	33	Femme	Non	IMV	Non	Oui	1	Oui	0	0	0	Oui	0	0	4	Non	Oui	Favorable	Oui	Oui	En difficultée	Oui	Non	Non	Oui
1936	CYF0007641	2017	26	Femme	Oui	IMV	Non	Oui	1	Non	0	0	0	Oui	0	0	4	Non	Non	NA	NA	NA	NA	NA	Non	Non	Oui
7545	LLL0007842	2017	21	Femme	Oui	IMV	Non	Non	2	Non	0	0	0	Oui	0	0	0	Non	Non	NA	NA	NA	NA	NA	Non	Non	Oui
10856	QOJ0008472	2017	20	Femme	Non	SAUT	Oui	Oui	14	Oui	0	0	0	Oui	0	0	4	Non	Oui	Favorable	Oui	Oui	TVB	Oui	Non	Non	Oui
14320	VWZ0007799	2017	56	Femme	Non	IMV	Non	Oui	1	Non	3	0	1	Oui	1	0	8	Non	Oui	Favorable	Non	Oui	En difficultée	Oui	Non	Oui	Oui
10011	PHI0007909	2017	65	Homme	Oui	IMV	Non	Oui	4	Non	0	0	0	Oui	0	4	4	Oui	Non	NA	NA	NA	NA	NA	Non	Non	Oui
3324	FBM0007743	2017	47	Femme	Oui	IMV	Non	Oui	0	Non	0	0	1	Oui	0	0	5	Non	Non	NA	NA	NA	NA	NA	Non	Oui	Oui
951	BKG0007971	2017	32	Femme	Non	IMV	Oui	Oui	20	Non	0	0	1	Oui	0	0	4	Non	Non	NA	NA	NA	NA	NA	Non	Oui	Oui
3947	FZY0007875	2017	65	Femme	Oui	IMV	Non	Oui	6	Non	0	1	3	Oui	0	0	4	Non	Non	NA	NA	NA	NA	NA	Oui	Oui	Oui
1207	BUM0003674	2017	29	Femme	Non	IMV	Non	Non	1	Oui	0	0	0	Oui	0	0	5	Non	Oui	Pas d'évolution	Non	Oui	En difficultée	Non	Non	Non	Oui
15597	XVX0008027	2017	26	Femme	Non	IMV	Oui	Oui	0	Non	0	1	0	Oui	0	0	4	Non	Non	NA	NA	NA	NA	NA	Oui	Non	Oui
8238	MMU0002759	2017	52	Femme	Non	IMV	Oui	Oui	5	Oui	0	1	0	Oui	0	0	4	Non	Oui	Favorable	Oui	Non	TVB	Non	Oui	Non	Oui
7169	KWQ0007978	2017	21	Femme	Oui	IMV	Oui	Oui	1	Non	0	0	0	Oui	0	0	0	Non	Non	NA	NA	NA	NA	NA	Non	Non	Oui
8452	MVW0008140	2017	44	Homme	Non	IMV	Non	Oui	63	Non	2	2	5	Oui	0	0	4	Non	Oui	Favorable	Oui	Oui	En difficultée	Oui	Oui	Oui	Oui
7331	LDG0008001	2017	42	Homme	Non	IMV	Non	Oui	38	Non	0	1	4	Oui	0	1	4	Non	Non	NA	NA	NA	NA	NA	Oui	Oui	Oui
10329	PTP0007965	2017	35	Homme	Oui	IMV	Non	Non	1	Non	0	0	0	Oui	0	0	0	Non	Non	NA	NA	NA	NA	NA	Non	Non	Oui
13676	UXH0007997	2017	42	Homme	Oui	PENDAISON	Oui	Oui	1	Non	0	0	0	Oui	0	1	0	Non	Non	NA	NA	NA	NA	NA	Non	Non	Oui
8726	NHR0008031	2017	51	Homme	Oui	IMV	Oui	Oui	2	Non	0	0	0	Oui	0	0	0	Non	Non	NA	NA	NA	NA	NA	Non	Non	Oui
6973	KNS0008030	2017	46	Femme	Oui	IMV	Oui	Oui	1	Non	0	0	0	Oui	0	0	4	Non	Non	NA	NA	NA	NA	NA	Non	Non	Oui
7926	MBL0001881	2017	46	Femme	Non	IMV	Oui	Oui	1	Non	0	0	0	Oui	0	0	4	Non	Non	NA	NA	NA	NA	NA	Non	Non	Oui
688	BAK0008840	2017	57	Femme	Non	IMV	Non	Non	1	Non	0	0	0	Oui	2	0	4	Non	Non	NA	NA	NA	NA	NA	Non	Non	Oui
14836	WQL0008150	2017	46	Femme	Non	IMV	Non	Oui	51	Oui	3	1	0	Oui	0	0	4	Non	Oui	Favorable	Oui	Oui	En difficultée	Oui	Oui	Non	Oui
12427	SZA0006641	2017	18	Femme	Oui	IMV	Non	Oui	4	Non	0	0	0	Oui	0	0	0	Non	Non	NA	NA	NA	NA	NA	Non	Non	Oui
1251	BWG0005086	2017	48	Homme	Oui	IMV/PENDAISON	Oui	Oui	1	Non	0	0	0	Oui	0	0	1	Non	Non	NA	NA	NA	NA	NA	Non	Non	Oui
15495	XSI0008169	2017	46	Femme	Non	IMV	Non	Oui	1	Oui	0	0	0	Oui	0	0	4	Non	Oui	Favorable	Non	Non	TVB	Oui	Non	Non	Oui
4958	HOA0008223	2017	59	Femme	Oui	IMV	Non	Non	2	Non	0	0	0	Oui	0	0	0	Non	Non	NA	NA	NA	NA	NA	Non	Non	Oui
9000	NSD0007306	2017	24	Femme	Oui	IMV	Non	Oui	1	Non	0	0	0	Oui	0	0	0	Non	Non	NA	NA	NA	NA	NA	Non	Non	Oui
2930	EMB0007432	2017	72	Femme	Non	IMV	Non	Non	4	Oui	0	2	0	Oui	0	0	4	Non	Oui	Pas d'évolution	Non	Oui	En difficultée	Oui	Oui	Non	Oui
15823	YDS0008255	2017	81	Femme	Non	PHLEBO	Non	Non	7	Oui	1	1	2	Oui	0	0	8	Non	Oui	Favorable	Oui	Oui	En difficultée	Oui	Oui	Oui	Oui
2511	DVT0008039	2017	43	Femme	Non	IMV	Non	Non	1	Non	0	1	2	Oui	0	0	4	Non	Non	NA	NA	NA	NA	NA	Oui	Oui	Oui
4532	GXJ0008168	2017	64	Femme	Non	IMV	Non	Oui	6	Non	4	0	3	Oui	0	0	4	Non	Non	NA	NA	NA	NA	NA	Non	Oui	Oui
6139	JIP0007720	2017	54	Femme	Non	IMV	Oui	Oui	3	Oui	0	1	1	Oui	0	0	4	Non	Oui	Pas d'évolution	Oui	Oui	En difficultée	Oui	Oui	Oui	Oui
15353	XMM0007966	2017	41	Femme	Oui	IMV	Oui	Oui	1	Non	0	0	0	Oui	0	0	4	Non	Non	NA	NA	NA	NA	NA	Non	Non	Oui
6826	KIP0008246	2017	22	Homme	Oui	IMV	Oui	Oui	1	Non	0	0	1	Oui	0	0	4	Non	Non	NA	NA	NA	NA	NA	Non	Oui	Oui
9920	PDL0001411	2017	51	Femme	Non	IMV	Non	Oui	1	Oui	1	1	0	Oui	0	0	4	Non	Oui	Favorable	Non	Oui	TVB	Oui	Oui	Non	Oui
1276	BXR0008585	2018	49	Femme	Non	IMV	Oui	Oui	1	Non	0	0	1	Oui	1	0	4	Non	Oui	Favorable	Oui	Oui	En difficultée	Oui	Non	Oui	Oui
4166	GIJ0008348	2017	52	Homme	Non	IMV	Oui	Non	1	Non	0	0	1	Oui	0	0	4	Non	Non	NA	NA	NA	NA	NA	Non	Oui	Oui
13130	UBB0008263	2017	66	Homme	Non	IMV	Non	Oui	4	Oui	2	2	0	Oui	0	0	4	Non	Oui	Favorable	Oui	Oui	En difficultée	Oui	Oui	Non	Oui
4251	GLU0008418	2017	54	Homme	Oui	IMV	Non	Oui	5	Non	0	0	0	Oui	0	0	0	Non	Non	NA	NA	NA	NA	NA	Non	Non	Oui
3557	FKN0008161	2017	55	Femme	Non	IMV	Non	Oui	1	Oui	0	1	0	Oui	0	1	4	Non	Oui	Favorable	Oui	Oui	En difficultée	Oui	Oui	Non	Oui
7884	MAB0008439	2017	43	Homme	Oui	IMV	Oui	Oui	1	Non	0	0	0	Oui	0	0	0	Non	Non	NA	NA	NA	NA	NA	Non	Non	Oui
3822	FVH0008535	2018	43	Femme	Non	IMV	Non	Oui	1	Oui	2	0	0	Oui	0	0	4	Non	Oui	Favorable	Oui	Oui	En difficultée	Oui	Non	Non	Oui
14424	WBA0008262	2017	66	Homme	Oui	AUTRE	Oui	Non	9	Non	0	3	6	Oui	0	0	5	Non	Non	NA	NA	NA	NA	NA	Oui	Oui	Oui
2081	DDW0008229	2017	41	Femme	Oui	IMV	Oui	Oui	1	Non	0	0	0	Oui	0	0	0	Non	Non	NA	NA	NA	NA	NA	Non	Non	Oui
6580	KAC0008052	2017	19	Homme	Oui	IMV	Non	Oui	1	Non	0	0	0	Oui	0	0	0	Non	Non	NA	NA	NA	NA	NA	Non	Non	Oui
8413	MTU0008248	2017	20	Femme	Oui	PHLEBO	Non	Non	1	Non	0	0	0	Oui	0	0	0	Non	Non	NA	NA	NA	NA	NA	Non	Non	Oui
16494	ZEG0008074	2017	20	Homme	Oui	IMV	Non	Oui	1	Non	0	0	0	Oui	0	0	0	Non	Non	NA	NA	NA	NA	NA	Non	Non	Oui
10819	QMZ0007650	2017	63	Femme	Non	IMV	Non	Non	32	Oui	0	0	3	Oui	0	0	4	Non	Oui	Pas d'évolution	Oui	Oui	En difficultée	Oui	Non	Oui	Oui
523	ASS0008582	2018	50	Femme	Non	IMV	Oui	Non	1	Non	0	0	0	Oui	1	0	4	Non	Non	NA	NA	NA	NA	NA	Non	Non	Oui
6473	JWK0008276	2017	53	Femme	Oui	IMV	Oui	Oui	1	Non	0	0	0	Oui	0	0	0	Non	Non	NA	NA	NA	NA	NA	Non	Non	Oui
9451	OKK0008515	2018	64	Homme	Oui	AUTRE	Oui	Oui	1	Non	0	0	0	Oui	0	0	0	Non	Non	NA	NA	NA	NA	NA	Non	Non	Oui
16113	YPC0008275	2017	54	Femme	Oui	IMV	Oui	Non	1	Non	0	0	0	Oui	0	0	0	Non	Non	NA	NA	NA	NA	NA	Non	Non	Oui
14736	WMR0009528	2018	49	Femme	Non	IMV	Non	Oui	1	Oui	0	0	1	Oui	0	0	4	Non	Oui	Pas d'évolution	Non	Oui	En difficultée	Oui	Non	Oui	Oui
14757	WNP0008329	2017	52	Homme	Non	IMV	Oui	Oui	7	Oui	0	0	0	Oui	0	0	0	Non	Oui	Favorable	Non	Oui	En difficultée	Non	Non	Non	Oui
3323	FBK0008293	2017	57	Femme	Oui	IMV	Oui	Oui	5	Non	0	0	0	Oui	0	0	0	Non	Non	NA	NA	NA	NA	NA	Non	Non	Oui
7116	KUM0007751	2017	56	Femme	Oui	IMV	Oui	Oui	11	Non	0	0	0	Oui	0	0	0	Non	Non	NA	NA	NA	NA	NA	Non	Non	Oui
7272	LAY0008294	2017	56	Homme	Oui	IMV	Oui	Oui	1	Non	0	0	0	Oui	0	0	4	Non	Non	NA	NA	NA	NA	NA	Non	Non	Oui
11042	QWL0008525	2018	52	Homme	Oui	IMV	Non	Oui	0	Non	0	0	0	Oui	0	0	0	Non	Non	NA	NA	NA	NA	NA	Non	Non	Oui
6581	KAC0008333	2017	35	Homme	Non	IMV/AUTRE	Oui	Non	88	Non	0	1	1	Oui	0	0	4	Non	Non	NA	NA	NA	NA	NA	Oui	Oui	Oui
1983	CZX0008299	2017	74	Femme	Oui	IMV	Non	Oui	1	Non	0	0	0	Oui	0	0	0	Non	Non	NA	NA	NA	NA	NA	Non	Non	Oui
3321	FBG0008323	2017	50	Femme	Oui	IMV	Non	Oui	0	Non	0	0	0	Oui	0	0	0	Non	Non	NA	NA	NA	NA	NA	Non	Non	Oui
3527	FJM0008584	2018	63	Homme	Non	IMV	Non	Non	1	Non	0	0	0	Oui	0	0	5	Non	Non	NA	NA	NA	NA	NA	Non	Non	Oui
4650	HCH0008326	2017	32	Femme	Oui	IMV	Non	Oui	2	Non	0	0	0	Oui	0	0	1	Non	Non	NA	NA	NA	NA	NA	Non	Non	Oui
904	BII0008268	2017	45	Homme	Oui	IMV	Oui	Oui	1	Non	0	0	0	Oui	0	0	0	Non	Non	NA	NA	NA	NA	NA	Non	Non	Oui
9965	PFH0008770	2018	51	Homme	Non	IMV	Oui	Oui	3	Non	0	0	0	Oui	0	0	4	Non	Non	NA	NA	NA	NA	NA	Non	Non	Oui
14856	WRW0008684	2018	85	Homme	Oui	IMV	Non	Oui	8	Non	0	0	0	Oui	0	0	4	Non	Non	NA	NA	NA	NA	NA	Non	Non	Oui
5387	IEM0008420	2017	48	Femme	Oui	IMV	Non	Oui	7	Non	0	1	1	Oui	0	0	4	Non	Non	NA	NA	NA	NA	NA	Oui	Oui	Oui
9779	OYH0008536	2018	50	Femme	Oui	IMV	Non	Oui	1	Non	3	1	3	Oui	0	0	8	Non	Non	NA	NA	NA	NA	NA	Oui	Oui	Oui
431	AQB0007792	2018	52	Femme	Non	IMV	Non	Oui	33	Non	0	1	1	Oui	0	0	4	Non	Oui	Défavorable	Oui	Oui	CRISE	Oui	Oui	Oui	Oui
6224	JMA0008742	2018	42	Homme	Oui	IMV	Oui	Non	1	Non	0	0	1	Oui	0	0	0	Non	Non	NA	NA	NA	NA	NA	Non	Oui	Oui
16346	YYD0008466	2017	25	Homme	Non	IMV	Oui	Oui	1	Non	0	0	1	Oui	1	0	4	Non	Non	NA	NA	NA	NA	NA	Non	Oui	Oui
3897	FYA0008700	2018	20	Femme	Oui	IMV	Non	Oui	7	Non	0	0	0	Oui	0	0	0	Non	Non	NA	NA	NA	NA	NA	Non	Non	Oui
4783	HGW0008412	2017	58	Femme	Oui	IMV	Non	Oui	11	Non	0	0	0	Oui	0	0	0	Non	Non	NA	NA	NA	NA	NA	Non	Non	Oui
8496	MXR0008718	2018	45	Homme	Non	IMV	Non	Oui	1	Non	0	1	1	Oui	0	1	4	Non	Oui	Favorable	Oui	Oui	TVB	Oui	Oui	Oui	Oui
12126	SMC0004891	2018	27	Homme	Non	IMV	Oui	Non	1	Oui	0	0	2	Oui	1	0	4	Non	Oui	Favorable	Oui	Non	En difficultée	Non	Non	Oui	Oui
15296	XKG0008902	2018	21	Femme	Non	IMV	Non	Non	0	Oui	0	1	1	Oui	0	0	4	Non	Oui	Favorable	Oui	Oui	En difficultée	Oui	Oui	Oui	Oui
11819	SBG0008539	2018	58	Femme	Oui	IMV	Oui	Non	1	Non	0	0	1	Oui	0	0	4	Non	Non	NA	NA	NA	NA	NA	Non	Oui	Oui
12753	TKY0008331	2017	52	Homme	Oui	IMV	Oui	Non	1	Non	0	0	0	Oui	0	0	0	Non	Non	NA	NA	NA	NA	NA	Non	Non	Oui
14755	WNN0008396	2017	21	Homme	Oui	PHLEBO	Non	Oui	12	Non	0	0	1	Oui	0	0	4	Non	Non	NA	NA	NA	NA	NA	Non	Oui	Oui
1025	BNG0008553	2018	47	Femme	Non	IMV	Non	Oui	0	Non	0	0	1	Oui	0	0	4	Non	Non	NA	NA	NA	NA	NA	Non	Oui	Oui
5389	IER0009124	2018	47	Femme	Oui	IMV	Non	Oui	131	Non	0	0	1	Oui	0	0	4	Non	Non	NA	NA	NA	NA	NA	Non	Oui	Oui
10110	PKE0007330	2017	23	Homme	Non	PHLEBO	Oui	Oui	0	Non	0	0	0	Oui	1	0	4	Non	Non	NA	NA	NA	NA	NA	Non	Non	Oui
8206	MLR0004869	2017	34	Femme	Non	AUTRE	Non	Oui	1	Non	2	2	15	Oui	1	1	4	Non	Non	NA	NA	NA	NA	NA	Oui	Oui	Oui
5644	IPE0008855	2018	64	Femme	Non	IMV	Non	Non	2	Non	0	0	3	Oui	0	0	4	Non	Non	NA	NA	NA	NA	NA	Non	Oui	Oui
9724	OWE0008787	2018	33	Homme	Non	IMV/PENDAISON	Non	Oui	4	Non	0	0	0	Oui	0	0	6	Non	Non	NA	NA	NA	NA	NA	Non	Non	Oui
5415	IFP0008648	2017	34	Femme	Non	PHLEBO	Non	Oui	27	Non	0	0	2	Oui	0	0	4	Non	Non	NA	NA	NA	NA	NA	Non	Oui	Oui
1217	BUX0009368	2018	55	Femme	Oui	IMV	Oui	Non	1	Non	1	1	2	Oui	1	0	4	Non	Non	NA	NA	NA	NA	NA	Oui	Oui	Oui
2721	EEW0009413	2018	46	Homme	Non	IMV	Non	Oui	1	Oui	2	1	29	Oui	0	1	8	Non	Oui	Favorable	Oui	Oui	En difficultée	Oui	Oui	Oui	Oui
375	ANS0008946	2018	58	Femme	Non	IMV	Oui	Non	2	Oui	0	0	2	Oui	0	0	4	Non	Oui	Favorable	Oui	Non	TVB	Oui	Non	Oui	Oui
16142	YQH0008696	2017	22	Femme	Oui	AUTRE	Non	Oui	8	Non	0	0	0	Oui	0	0	0	Non	Non	NA	NA	NA	NA	NA	Non	Non	Oui
8022	MEP0007591	2017	21	Homme	Oui	IMV	Non	Oui	1	Non	0	0	0	Oui	0	0	0	Non	Non	NA	NA	NA	NA	NA	Non	Non	Oui
2509	DVR0008578	2018	44	Femme	Oui	IMV	Oui	Oui	1	Non	0	0	1	Oui	0	0	0	Non	Non	NA	NA	NA	NA	NA	Non	Oui	Oui
6510	JXW0008992	2018	71	Homme	Oui	IMV	Non	Oui	0	Non	2	0	7	Oui	1	0	8	Non	Non	NA	NA	NA	NA	NA	Non	Oui	Oui
4293	GMZ0008939	2018	53	Femme	Oui	IMV	Non	Oui	1	Non	0	0	0	Oui	0	0	0	Non	Non	NA	NA	NA	NA	NA	Non	Non	Oui
13100	TZX0009201	2018	52	Homme	Non	IMV	Non	Oui	1	Non	0	0	2	Oui	3	0	4	Non	Non	NA	NA	NA	NA	NA	Non	Oui	Oui
9659	OTE0001334	2018	18	Femme	Non	IMV	Oui	Oui	1	Non	0	0	0	Oui	0	0	0	Non	Non	NA	NA	NA	NA	NA	Non	Non	Oui
16760	ZQK0009431	2018	51	Homme	Oui	AUTRE	Non	Oui	0	Non	0	0	0	Oui	0	0	4	Non	Non	NA	NA	NA	NA	NA	Non	Non	Oui
7839	LYF0008947	2018	37	Femme	Oui	IMV	Non	Oui	1	Non	0	0	1	Oui	0	0	5	Non	Non	NA	NA	NA	NA	NA	Non	Oui	Oui
8870	NMI0009013	2018	35	Femme	Oui	IMV	Non	Oui	1	Non	0	0	1	Oui	0	0	4	Non	Non	NA	NA	NA	NA	NA	Non	Oui	Oui
720	BBP0009166	2018	56	Homme	Oui	PENDAISON	Oui	Oui	0	Non	0	0	0	Oui	0	0	0	Non	Non	NA	NA	NA	NA	NA	Non	Non	Oui
15805	YDD0009141	2018	55	Femme	Non	IMV	Oui	Oui	1	Non	1	0	0	Oui	0	0	4	Non	Non	NA	NA	NA	NA	NA	Non	Non	Oui
5204	HXG0009119	2018	56	Femme	Oui	IMV	Non	Non	1	Non	0	0	1	Oui	0	0	4	Non	Non	NA	NA	NA	NA	NA	Non	Oui	Oui
8895	NNV0009185	2018	29	Homme	Oui	AUTRE	Oui	Oui	1	Non	0	0	0	Oui	0	0	0	Non	Non	NA	NA	NA	NA	NA	Non	Non	Oui
1348	CAI0009149	2018	51	Femme	Oui	IMV	Oui	Non	23	Non	0	0	1	Oui	0	0	4	Non	Non	NA	NA	NA	NA	NA	Non	Oui	Oui
2266	DME0009367	2018	51	Homme	Non	IMV	Oui	Oui	3	Non	0	0	1	Oui	1	1	0	Non	Oui	Favorable	Non	Non	TVB	Non	Non	Oui	Oui
3463	FGW0008364	2017	48	Homme	Non	PHLEBO	Oui	Oui	6	Oui	0	0	1	Oui	0	0	5	Non	Oui	Favorable	Oui	Non	TVB	Oui	Non	Oui	Oui
6406	JTP0008886	2018	38	Femme	Oui	IMV	Oui	Oui	5	Non	0	0	0	Oui	0	0	0	Non	Non	NA	NA	NA	NA	NA	Non	Non	Oui
7192	KXH0008890	2018	32	Femme	Oui	IMV	Non	Oui	1	Non	0	0	0	Oui	0	0	0	Non	Non	NA	NA	NA	NA	NA	Non	Non	Oui
7600	LNJ0008896	2018	33	Homme	Non	IMV	Non	Oui	1	Non	0	0	0	Oui	0	0	4	Non	Non	NA	NA	NA	NA	NA	Non	Non	Oui
11668	RVF0008878	2018	49	Homme	Oui	IMV	Oui	Oui	1	Non	0	0	0	Oui	0	0	0	Non	Non	NA	NA	NA	NA	NA	Non	Non	Oui
12718	TJQ0008471	2017	39	Homme	Oui	IMV	Oui	Oui	1	Non	0	0	1	Oui	1	1	3	Non	Non	NA	NA	NA	NA	NA	Non	Oui	Oui
15199	XGM0009269	2018	43	Femme	Non	IMV	Non	Oui	2	Non	0	0	0	Oui	0	0	4	Non	Non	NA	NA	NA	NA	NA	Non	Non	Oui
16342	YXZ0009748	2018	46	Homme	Oui	AUTRE	Oui	Oui	1	Non	0	0	0	Oui	0	0	0	Non	Non	NA	NA	NA	NA	NA	Non	Non	Oui
13334	UJL0009288	2018	47	Homme	Oui	PENDAISON	Oui	Oui	4	Non	0	0	3	Oui	0	0	4	Non	Non	NA	NA	NA	NA	NA	Non	Oui	Oui
9668	OTQ0008159	2017	55	Femme	Non	IMV/AUTRE	Non	Non	29	Non	0	0	1	Oui	0	0	5	Non	Non	NA	NA	NA	NA	NA	Non	Oui	Oui
5501	IJC0009258	2017	23	Femme	Oui	IMV	Non	Oui	134	Non	0	0	0	Oui	0	0	4	Non	Non	NA	NA	NA	NA	NA	Non	Non	Oui
16976	ZZP0008567	2018	44	Femme	Oui	IMV	Non	Oui	1	Non	0	1	1	Oui	0	0	4	Non	Non	NA	NA	NA	NA	NA	Oui	Oui	Oui
5904	IYU0009138	2018	52	Femme	Non	IMV	Oui	Oui	1	Non	0	0	0	Oui	0	0	4	Non	Non	NA	NA	NA	NA	NA	Non	Non	Oui
15602	XWC0009060	2018	29	Femme	Oui	IMV	Non	Oui	0	Non	0	0	2	Oui	0	0	0	Non	Non	NA	NA	NA	NA	NA	Non	Oui	Oui
10330	PTP0009421	2018	51	Femme	Oui	IMV	Oui	Non	4	Non	0	1	1	Oui	0	0	4	Non	Non	NA	NA	NA	NA	NA	Oui	Oui	Oui
2654	EBS0007656	2018	42	Femme	Non	IMV	Non	Oui	1	Non	1	2	0	Oui	1	0	4	Non	Non	NA	NA	NA	NA	NA	Oui	Non	Oui
15687	XYU0006903	2018	22	Femme	Non	AUTRE	Oui	Oui	1	Oui	0	0	0	Oui	1	0	4	Non	Oui	Favorable	Oui	Oui	En difficultée	Oui	Non	Non	Oui
8964	NQV0009869	2018	79	Femme	Oui	IMV	Oui	Oui	12	Non	0	0	0	Oui	0	0	4	Non	Non	NA	NA	NA	NA	NA	Non	Non	Oui
6716	KEX0000382	2017	54	Homme	Non	PHLEBO	Oui	Oui	0	Oui	0	0	4	Oui	2	2	4	Non	Oui	Favorable	Oui	Oui	TVB	Non	Non	Oui	Oui
15897	YHB0009005	2018	34	Homme	Oui	IMV	Non	Oui	4	Non	0	1	1	Oui	0	0	0	Non	Non	NA	NA	NA	NA	NA	Oui	Oui	Oui
13257	UGE0009313	2018	42	Femme	Oui	IMV	Oui	Oui	1	Non	0	0	0	Oui	0	0	4	Non	Non	NA	NA	NA	NA	NA	Non	Non	Oui
15677	XYK0009088	2018	55	Femme	Oui	LESION	Non	Oui	1	Non	0	2	2	Oui	0	0	4	Non	Non	NA	NA	NA	NA	NA	Oui	Oui	Oui
3011	EPK0009147	2018	38	Homme	Oui	IMV	Non	Oui	1	Non	0	0	0	Oui	0	0	0	Non	Non	NA	NA	NA	NA	NA	Non	Non	Oui
4437	GTC0006229	2018	23	Femme	Non	IMV	Non	Non	3	Non	0	0	0	Oui	0	0	4	Non	Non	NA	NA	NA	NA	NA	Non	Non	Oui
13662	UWW0009140	2018	25	Femme	Oui	IMV	Non	Oui	2	Non	0	0	0	Oui	0	0	0	Non	Non	NA	NA	NA	NA	NA	Non	Non	Oui
2547	DXI0009146	2018	52	Femme	Oui	IMV	Oui	Non	0	Non	0	0	0	Oui	0	0	0	Non	Non	NA	NA	NA	NA	NA	Non	Non	Oui
1331	BZO0009351	2018	47	Femme	Oui	IMV	Oui	Oui	5	Non	0	0	0	Oui	0	0	4	Non	Non	NA	NA	NA	NA	NA	Non	Non	Oui
5640	IPC0008914	2018	45	Homme	Oui	IMV	Non	Oui	4	Non	0	0	0	Oui	0	0	0	Non	Non	NA	NA	NA	NA	NA	Non	Non	Oui
5719	IRO0008916	2018	48	Femme	Oui	IMV	Non	Oui	2	Non	0	0	0	Oui	0	0	0	Non	Non	NA	NA	NA	NA	NA	Non	Non	Oui
7149	KVQ0008908	2018	46	Femme	Oui	IMV	Oui	Oui	1	Non	0	0	0	Oui	0	0	0	Non	Non	NA	NA	NA	NA	NA	Non	Non	Oui
11479	ROC0008874	2018	23	Homme	Oui	IMV	Oui	Oui	0	Non	0	0	0	Oui	0	0	0	Non	Non	NA	NA	NA	NA	NA	Non	Non	Oui
15038	WZW0009517	2018	49	Femme	Oui	IMV	Oui	Oui	23	Non	0	0	3	Oui	0	0	4	Non	Non	NA	NA	NA	NA	NA	Non	Oui	Oui
6026	JDY0009500	2018	45	Femme	Non	IMV	Oui	Non	1	Oui	0	0	0	Oui	0	0	1	Non	Oui	Favorable	Oui	Oui	En difficultée	Non	Non	Non	Oui
136	AFB0009572	2018	19	Homme	Oui	IMV	Non	Oui	1	Non	0	0	0	Oui	0	0	0	Non	Non	NA	NA	NA	NA	NA	Non	Non	Oui
2838	EIM0007028	2017	53	Homme	Non	IMV	Oui	Non	41	Non	0	0	0	Oui	0	0	5	Non	Non	NA	NA	NA	NA	NA	Non	Non	Oui
4449	GTN0008929	2018	78	Femme	Oui	IMV	Non	Non	2	Non	0	0	0	Oui	0	0	0	Non	Non	NA	NA	NA	NA	NA	Non	Non	Oui
9832	PAF0009127	2018	54	Femme	Non	IMV	Oui	Oui	0	Non	0	0	0	Oui	0	1	4	Non	Non	NA	NA	NA	NA	NA	Non	Non	Oui
3161	EVV0005268	2017	43	Femme	Oui	IMV	Non	Oui	1	Non	0	0	0	Oui	0	0	0	Non	Non	NA	NA	NA	NA	NA	Non	Non	Oui
9044	NUA0008941	2018	38	Femme	Oui	IMV	Oui	Oui	0	Non	0	0	0	Oui	0	0	0	Non	Non	NA	NA	NA	NA	NA	Non	Non	Oui
10342	PTW0007678	2018	34	Femme	Non	IMV	Non	Oui	2	Non	0	0	0	Oui	0	0	4	Non	Non	NA	NA	NA	NA	NA	Non	Non	Oui
15229	XHM0008940	2018	47	Homme	Oui	IMV	Non	Oui	1	Non	0	0	0	Oui	0	1	4	Non	Non	NA	NA	NA	NA	NA	Non	Non	Oui
16301	YWR0008950	2018	18	Femme	Oui	IMV	Oui	Oui	0	Non	0	0	0	Oui	0	0	0	Non	Non	NA	NA	NA	NA	NA	Non	Non	Oui
16100	YOO0009418	2018	46	Homme	Non	PENDAISON	Non	Oui	95	Oui	1	2	1	Oui	3	1	4	Non	Oui	Pas d'évolution	Oui	Oui	CRISE	Oui	Oui	Oui	Oui
6242	JMZ0009164	2018	64	Femme	Non	IMV	Non	Oui	4	Non	0	1	0	Oui	1	0	5	Non	Non	NA	NA	NA	NA	NA	Oui	Non	Oui
6130	JID0008978	2018	61	Femme	Non	IMV	Oui	Oui	2	Non	0	0	0	Oui	0	0	4	Non	Non	NA	NA	NA	NA	NA	Non	Non	Oui
10949	QSO0009571	2018	21	Femme	Oui	IMV	Non	Oui	1	Non	0	0	0	Oui	0	0	5	Non	Non	NA	NA	NA	NA	NA	Non	Non	Oui
13532	URE0009143	2018	20	Femme	Oui	IMV	Non	Oui	2	Non	0	0	0	Oui	0	0	0	Non	Non	NA	NA	NA	NA	NA	Non	Non	Oui
4640	HBZ0009564	2018	78	Femme	Oui	IMV	Non	Oui	1	Non	1	0	0	Oui	0	0	0	Non	Non	NA	NA	NA	NA	NA	Non	Non	Oui
5155	HVS0008997	2018	39	Femme	Non	AUTRE	Oui	Oui	1	Non	0	0	0	Oui	0	0	4	Non	Non	NA	NA	NA	NA	NA	Non	Non	Oui
9512	OML0009003	2018	65	Femme	Oui	IMV	Non	Oui	1	Non	0	0	0	Oui	0	0	0	Non	Non	NA	NA	NA	NA	NA	Non	Non	Oui
16445	ZCE0008965	2018	51	Femme	Oui	IMV	Oui	Non	1	Non	0	0	0	Oui	0	1	4	Non	Non	NA	NA	NA	NA	NA	Non	Non	Oui
10590	QDR0009291	2018	49	Femme	Oui	IMV	Non	Oui	1	Non	1	0	1	Oui	0	0	1	Non	Non	NA	NA	NA	NA	NA	Non	Oui	Oui
1641	CLY0008951	2018	18	Homme	Oui	IMV	Non	Oui	1	Non	0	0	0	Oui	0	0	0	Non	Non	NA	NA	NA	NA	NA	Non	Non	Oui
10661	QGD0010878	2018	19	Femme	Oui	IMV	Non	Oui	3	Non	0	0	0	Oui	0	0	0	Non	Non	NA	NA	NA	NA	NA	Non	Non	Oui
9290	ODZ0009316	2018	74	Homme	Oui	IMV	Non	Oui	1	Non	0	0	0	Oui	0	0	0	Non	Non	NA	NA	NA	NA	NA	Non	Non	Oui
4508	GWE0009108	2018	34	Homme	Oui	IMV	Non	Oui	1	Non	0	0	0	Oui	0	0	0	Non	Non	NA	NA	NA	NA	NA	Non	Non	Oui
6956	KNC0009642	2018	43	Femme	Oui	PHLEBO	Non	Oui	3	Non	0	0	0	Oui	0	0	4	Non	Non	NA	NA	NA	NA	NA	Non	Non	Oui
12140	SMQ0009128	2018	67	Femme	Oui	IMV	Oui	Oui	1	Non	0	0	0	Oui	0	0	0	Non	Non	NA	NA	NA	NA	NA	Non	Non	Oui
7283	LBK0008540	2018	54	Femme	Non	IMV	Non	Oui	2	Oui	2	1	0	Oui	2	0	5	Non	Oui	Défavorable	Oui	Oui	CRISE	Oui	Oui	Non	Oui
10446	PYV0009118	2018	71	Femme	Oui	IMV	Non	Oui	6	Non	0	0	0	Oui	0	0	1	Non	Non	NA	NA	NA	NA	NA	Non	Non	Oui
14363	VZA0009017	2018	57	Femme	Oui	IMV	Non	Non	9	Non	0	0	0	Oui	0	0	0	Non	Non	NA	NA	NA	NA	NA	Non	Non	Oui
4657	HCQ0009701	2018	54	Femme	Oui	IMV	Non	Oui	0	Non	0	1	0	Oui	0	0	0	Non	Non	NA	NA	NA	NA	NA	Oui	Non	Oui
1583	CJP0007928	2018	53	Femme	Non	IMV	Non	Non	1	Non	0	0	0	Oui	0	0	4	Non	Oui	Favorable	Oui	Oui	En difficultée	Oui	Non	Non	Oui
6712	KEV0009719	2018	24	Homme	Non	SAUT	Oui	Non	3	Non	1	0	0	Oui	0	0	5	Non	Non	NA	NA	NA	NA	NA	Non	Non	Oui
15096	XCP0009319	2018	64	Femme	Non	IMV	Oui	Non	4	Non	0	0	0	Oui	0	0	4	Non	Non	NA	NA	NA	NA	NA	Non	Non	Oui
3657	FOL0009633	2018	41	Homme	Oui	IMV	Non	Oui	0	Non	0	0	0	Oui	0	0	0	Non	Non	NA	NA	NA	NA	NA	Non	Non	Oui
5467	IHO0009387	2018	27	Homme	Oui	IMV	Non	Oui	2	Non	0	0	0	Oui	2	0	0	Non	Non	NA	NA	NA	NA	NA	Non	Non	Oui
7019	KPY0009406	2018	50	Femme	Oui	IMV	Non	Oui	0	Non	0	0	0	Oui	2	0	1	Non	Non	NA	NA	NA	NA	NA	Non	Non	Oui
16429	ZBI0009766	2018	30	Femme	Oui	IMV	Non	Oui	1	Non	0	0	0	Oui	0	0	4	Non	Non	NA	NA	NA	NA	NA	Non	Non	Oui
2750	EFU0010047	2018	35	Femme	Non	IMV	Non	Oui	49	Oui	3	1	2	Oui	1	2	7	Non	Oui	Favorable	Oui	Oui	En difficultée	Oui	Oui	Oui	Oui
16373	YZD0009150	2018	71	Homme	Oui	IMV	Oui	Oui	1	Non	0	0	0	Oui	0	0	0	Non	Non	NA	NA	NA	NA	NA	Non	Non	Oui
1640	CLV0009410	2018	20	Homme	Oui	IMV	Non	Non	1	Non	0	0	0	Oui	0	0	0	Non	Non	NA	NA	NA	NA	NA	Non	Non	Oui
6108	JHE0009393	2018	20	Homme	Non	PENDAISON	Non	Oui	2	Non	0	0	0	Oui	0	0	4	Non	Non	NA	NA	NA	NA	NA	Non	Non	Oui
9951	PET0009394	2018	25	Homme	Oui	IMV	Oui	Non	1	Non	0	0	0	Oui	0	0	0	Non	Non	NA	NA	NA	NA	NA	Non	Non	Oui
13668	UXA0009028	2018	18	Homme	Oui	PHLEBO	Oui	Oui	0	Non	0	0	0	Oui	0	0	0	Non	Non	NA	NA	NA	NA	NA	Non	Non	Oui
9248	OCB0009797	2018	63	Femme	Oui	PENDAISON	Non	Oui	2	Non	0	0	1	Oui	0	0	0	Non	Non	NA	NA	NA	NA	NA	Non	Oui	Oui
13631	UWA0009464	2018	67	Homme	Oui	IMV	Non	Oui	1	Non	0	0	0	Oui	0	0	0	Non	Non	NA	NA	NA	NA	NA	Non	Non	Oui
8440	MVH0009844	2018	35	Homme	Oui	IMV	Non	Oui	0	Non	3	0	2	Oui	0	0	4	Non	Non	NA	NA	NA	NA	NA	Non	Oui	Oui
5334	IBW0009463	2018	25	Femme	Non	LESION	Oui	Oui	1	Non	0	0	0	Oui	2	0	3	Non	Non	NA	NA	NA	NA	NA	Non	Non	Oui
12404	SXO0009491	2018	22	Femme	Oui	IMV	Non	Oui	11	Non	0	0	0	Oui	0	0	1	Non	Non	NA	NA	NA	NA	NA	Non	Non	Oui
16451	ZCK0009465	2018	28	Femme	Oui	IMV	Oui	Oui	0	Non	0	0	0	Oui	0	0	0	Non	Non	NA	NA	NA	NA	NA	Non	Non	Oui
14386	VZM0009461	2018	38	Femme	Oui	IMV	Non	Non	1	Non	0	0	1	Oui	1	0	0	Non	Non	NA	NA	NA	NA	NA	Non	Oui	Oui
12852	TOG0009867	2018	49	Femme	Oui	IMV	Oui	Non	1	Non	0	0	0	Oui	0	0	0	Non	Non	NA	NA	NA	NA	NA	Non	Non	Oui
13567	UTJ0009699	2018	47	Femme	Oui	AUTRE	Non	Oui	2	Non	0	0	1	Oui	0	0	0	Non	Non	NA	NA	NA	NA	NA	Non	Oui	Oui
4610	HAQ0009530	2018	65	Homme	Oui	PHLEBO	Non	Oui	1	Non	0	0	0	Oui	0	0	0	Non	Non	NA	NA	NA	NA	NA	Non	Non	Oui
3959	GAJ0009006	2018	33	Femme	Oui	IMV	Non	Oui	3	Non	0	0	0	Oui	0	0	4	Non	Non	NA	NA	NA	NA	NA	Non	Non	Oui
6629	KBS0008919	2018	29	Homme	Oui	IMV	Non	Oui	6	Non	0	0	0	Oui	0	0	4	Non	Non	NA	NA	NA	NA	NA	Non	Non	Oui
7292	LBU0009206	2018	46	Femme	Oui	IMV	Oui	Oui	1	Non	0	0	0	Oui	0	0	4	Non	Non	NA	NA	NA	NA	NA	Non	Non	Oui
8048	MFR0010785	2018	45	Femme	Non	IMV	Non	Oui	10	Non	0	0	0	Oui	0	0	4	Non	Non	NA	NA	NA	NA	NA	Non	Non	Oui
12757	TLA0009969	2018	47	Femme	Oui	IMV	Oui	Oui	1	Non	0	0	0	Oui	0	0	0	Non	Non	NA	NA	NA	NA	NA	Non	Non	Oui
5755	ITD0009450	2018	32	Femme	Non	IMV	Oui	Oui	1	Non	1	2	8	Oui	1	0	4	Non	Oui	Pas d'évolution	Oui	Oui	CRISE	Non	Oui	Oui	Oui
16501	ZER0009061	2018	41	Femme	Oui	IMV	Non	Non	1	Non	0	1	3	Oui	0	0	0	Non	Non	NA	NA	NA	NA	NA	Oui	Oui	Oui
15764	YBR0009378	2018	60	Femme	Non	IMV	Oui	Oui	32	Oui	9	3	13	Oui	4	12	2	Non	Oui	Pas d'évolution	Oui	Oui	CRISE	Non	Oui	Oui	Oui
9730	OWF0009955	2018	49	Femme	Oui	IMV	Non	Oui	7	Non	0	0	0	Oui	0	0	4	Non	Non	NA	NA	NA	NA	NA	Non	Non	Oui
16663	ZLY0009051	2018	35	Femme	Oui	IMV	Oui	Oui	1	Non	0	0	3	Oui	0	0	0	Non	Non	NA	NA	NA	NA	NA	Non	Oui	Oui
10206	POW0009019	2018	32	Homme	Oui	IMV	Non	Oui	0	Non	0	0	0	Oui	0	0	0	Non	Non	NA	NA	NA	NA	NA	Non	Non	Oui
4916	HMM0009851	2018	33	Femme	Oui	IMV	Non	Oui	11	Non	0	0	1	Oui	0	0	0	Non	Non	NA	NA	NA	NA	NA	Non	Oui	Oui
6059	JFG0009014	2018	28	Femme	Oui	IMV	Non	Oui	0	Non	0	0	0	Oui	0	0	0	Non	Non	NA	NA	NA	NA	NA	Non	Non	Oui
6783	KHE0005271	2017	20	Femme	Oui	IMV	Non	Non	1	Non	0	0	1	Oui	0	0	0	Non	Non	NA	NA	NA	NA	NA	Non	Oui	Oui
159	AGI0009658	2018	18	Homme	Non	IMV	Oui	Oui	0	Non	0	0	0	Oui	1	0	5	Non	Non	NA	NA	NA	NA	NA	Non	Non	Oui
1374	CBC0009544	2018	21	Femme	Oui	IMV	Non	Oui	2	Non	0	0	0	Oui	1	0	0	Non	Non	NA	NA	NA	NA	NA	Non	Non	Oui
6995	KOR0009536	2018	66	Femme	Oui	IMV	Oui	Oui	2	Non	0	0	0	Oui	0	0	0	Non	Non	NA	NA	NA	NA	NA	Non	Non	Oui
8065	MGI0009978	2018	51	Femme	Oui	IMV	Non	Non	40	Non	0	0	1	Oui	0	0	1	Non	Non	NA	NA	NA	NA	NA	Non	Oui	Oui
4643	HCB0009663	2018	38	Femme	Non	IMV	Non	Non	9	Oui	0	0	0	Oui	0	0	4	Non	Oui	Pas d'évolution	Oui	Oui	CRISE	Oui	Non	Non	Oui
9632	ORW0009361	2018	37	Homme	Oui	IMV	Non	Oui	3	Non	0	0	0	Oui	0	0	0	Non	Non	NA	NA	NA	NA	NA	Non	Non	Oui
13672	UXD0009656	2018	19	Homme	Oui	IMV	Non	Oui	1	Non	0	0	0	Oui	0	0	0	Non	Non	NA	NA	NA	NA	NA	Non	Non	Oui
1290	BYC0005932	2018	45	Femme	Non	IMV	Non	Oui	1	Non	1	0	0	Oui	0	1	4	Non	Non	NA	NA	NA	NA	NA	Non	Non	Oui
5014	HQO0009649	2018	45	Femme	Non	IMV	Non	Oui	1	Non	0	0	0	Oui	0	0	4	Non	Non	NA	NA	NA	NA	NA	Non	Non	Oui
12385	SWQ0010009	2018	30	Femme	Oui	PENDAISON	Non	Oui	32	Non	0	0	0	Oui	0	0	0	Non	Non	NA	NA	NA	NA	NA	Non	Non	Oui
12934	TSE0009034	2018	46	Homme	Oui	IMV	Oui	Oui	24	Non	0	0	0	Oui	0	1	0	Non	Non	NA	NA	NA	NA	NA	Non	Non	Oui
16140	YQF0005347	2017	29	Femme	Oui	IMV	Non	Oui	1	Non	0	0	0	Oui	0	0	0	Non	Non	NA	NA	NA	NA	NA	Non	Non	Oui
1161	BSO0009974	2018	72	Femme	Oui	IMV	Oui	Oui	1	Non	1	0	0	Oui	0	0	0	Non	Non	NA	NA	NA	NA	NA	Non	Non	Oui
2055	DCV0009723	2018	19	Femme	Non	IMV	Non	Non	1	Non	0	0	0	Oui	0	1	4	Non	Non	NA	NA	NA	NA	NA	Non	Non	Oui
2772	EGU0009325	2018	27	Femme	Oui	IMV	Non	Oui	2	Non	0	0	0	Oui	0	0	4	Non	Non	NA	NA	NA	NA	NA	Non	Non	Oui
10065	PIT0010073	2018	56	Femme	Oui	IMV	Oui	Oui	1	Non	0	0	2	Oui	0	0	5	Non	Non	NA	NA	NA	NA	NA	Non	Oui	Oui
1777	CRO0009392	2018	56	Femme	Non	IMV	Oui	Non	0	Non	0	0	2	Oui	0	0	4	Non	Non	NA	NA	NA	NA	NA	Non	Oui	Oui
10935	QRR0010112	2018	37	Homme	Oui	IMV	Oui	Oui	8	Non	0	1	1	Oui	0	0	4	Non	Non	NA	NA	NA	NA	NA	Oui	Oui	Oui
13178	UCQ0009612	2018	30	Femme	Oui	AUTRE	Non	Oui	2	Non	0	0	0	Oui	0	0	0	Non	Non	NA	NA	NA	NA	NA	Non	Non	Oui
9152	NYG0010179	2018	25	Homme	Oui	IMV	Non	Oui	4	Non	0	0	1	Oui	0	0	4	Non	Non	NA	NA	NA	NA	NA	Non	Oui	Oui
13401	ULU0010053	2018	46	Femme	Non	IMV	Oui	Oui	1	Non	0	0	0	Oui	0	0	4	Non	Non	NA	NA	NA	NA	NA	Non	Non	Oui
2079	DDT0004305	2018	50	Femme	Non	IMV	Oui	Non	0	Non	0	0	1	Oui	0	0	4	Non	Non	NA	NA	NA	NA	NA	Non	Oui	Oui
16873	ZVB0010255	2018	50	Femme	Non	PENDAISON	Non	Non	93	Non	0	0	0	Oui	0	0	4	Non	Non	NA	NA	NA	NA	NA	Non	Non	Oui
14331	VXJ0009795	2018	20	Homme	Oui	IMV	Oui	Oui	1	Non	0	0	0	Oui	2	0	1	Non	Non	NA	NA	NA	NA	NA	Non	Non	Oui
5163	HVY0010181	2018	38	Homme	Oui	IMV	Oui	Non	1	Non	0	0	0	Oui	0	0	0	Non	Non	NA	NA	NA	NA	NA	Non	Non	Oui
15478	XRM0009374	2018	22	Homme	Oui	SAUT	Non	Non	18	Non	0	0	0	Oui	0	0	0	Non	Non	NA	NA	NA	NA	NA	Non	Non	Oui
7108	KUF0009664	2018	40	Femme	Non	IMV	Oui	Non	0	Non	3	0	1	Oui	1	2	4	Non	Non	NA	NA	NA	NA	NA	Non	Oui	Oui
4367	GQA0010114	2018	25	Homme	Non	PHLEBO	Non	Non	3	Oui	0	0	0	Oui	0	0	5	Non	Oui	Favorable	Non	Non	En difficultée	Oui	Non	Non	Oui
7458	LHW0010158	2018	23	Homme	Oui	IMV	Non	Oui	1	Non	0	0	0	Oui	0	0	4	Non	Non	NA	NA	NA	NA	NA	Non	Non	Oui
1024	BNE0010587	2018	55	Femme	Non	IMV	Oui	Oui	1	Non	1	1	1	Oui	1	0	4	Non	Oui	Favorable	Oui	Oui	CRISE	Oui	Oui	Oui	Oui
2197	DJH0009863	2018	40	Femme	Non	IMV	Non	Non	1	Non	0	0	0	Oui	1	0	4	Non	Non	NA	NA	NA	NA	NA	Non	Non	Oui
12204	SPI0010244	2018	31	Homme	Oui	IMV	Non	Oui	2	Non	0	0	1	Oui	0	0	0	Non	Non	NA	NA	NA	NA	NA	Non	Oui	Oui
6293	JOS0009635	2018	22	Femme	Oui	PHLEBO	Oui	Non	0	Non	0	0	0	Oui	0	0	0	Non	Non	NA	NA	NA	NA	NA	Non	Non	Oui
10908	QQR0009725	2018	28	Homme	Oui	IMV	Non	Oui	1	Non	0	0	0	Oui	1	0	1	Non	Non	NA	NA	NA	NA	NA	Non	Non	Oui
16205	YSX0010769	2018	44	Femme	Non	IMV	Non	Oui	7	Non	0	0	0	Oui	1	1	4	Non	Non	NA	NA	NA	NA	NA	Non	Non	Oui
11299	RHS0010298	2018	57	Homme	Non	IMV/AUTRE	Oui	Non	1	Non	0	0	1	Oui	0	0	4	Non	Non	NA	NA	NA	NA	NA	Non	Oui	Oui
15646	XXK0009673	2018	22	Homme	Non	IMV	Non	Non	1	Non	0	0	0	Oui	1	0	4	Non	Non	NA	NA	NA	NA	NA	Non	Non	Oui
15658	XXU0009930	2018	63	Femme	Oui	IMV	Non	Oui	1	Non	0	0	0	Oui	0	0	1	Non	Non	NA	NA	NA	NA	NA	Non	Non	Oui
15833	YEG0010148	2018	56	Femme	Oui	IMV	Non	Oui	155	Non	0	0	0	Oui	0	0	4	Non	Non	NA	NA	NA	NA	NA	Non	Non	Oui
4426	GSO0009995	2018	25	Homme	Oui	IMV	Non	Oui	1	Non	0	0	0	Oui	2	0	0	Non	Non	NA	NA	NA	NA	NA	Non	Non	Oui
7461	LHZ0010015	2018	37	Femme	Oui	AUTRE	Non	Oui	0	Non	0	0	0	Oui	0	0	4	Non	Non	NA	NA	NA	NA	NA	Non	Non	Oui
562	AUV0008865	2018	48	Femme	Non	IMV	Oui	Oui	0	Non	2	0	3	Oui	1	0	5	Non	Oui	Pas d'évolution	Oui	Oui	En difficultée	Oui	Non	Oui	Oui
13725	UYZ0007546	2018	43	Homme	Non	IMV	Oui	Non	1	Non	0	0	0	Oui	0	0	5	Non	Non	NA	NA	NA	NA	NA	Non	Non	Oui
15425	XQA0009756	2018	63	Femme	Oui	IMV	Non	Oui	2	Non	0	1	4	Oui	0	0	4	Non	Non	NA	NA	NA	NA	NA	Oui	Oui	Oui
13266	UGN0009391	2018	26	Homme	Oui	IMV/PENDAISON	Non	Oui	3	Non	0	0	1	Oui	0	0	1	Non	Non	NA	NA	NA	NA	NA	Non	Oui	Oui
16208	YSY0010417	2018	88	Femme	Oui	IMV	Non	Oui	2	Non	0	0	1	Oui	0	0	4	Non	Non	NA	NA	NA	NA	NA	Non	Oui	Oui
13327	UJC0010062	2018	41	Femme	Oui	IMV	Oui	Non	1	Non	0	0	0	Oui	0	0	0	Non	Non	NA	NA	NA	NA	NA	Non	Non	Oui
10952	QSQ0010656	2018	19	Homme	Oui	IMV	Non	Oui	2	Non	0	0	0	Oui	0	0	0	Non	Non	NA	NA	NA	NA	NA	Non	Non	Oui
11335	RIY0010617	2018	41	Homme	Oui	IMV	Oui	Oui	1	Non	0	0	0	Oui	0	0	0	Non	Non	NA	NA	NA	NA	NA	Non	Non	Oui
13359	UKB0010337	2018	55	Femme	Non	PHLEBO	Oui	Non	1	Non	0	0	2	Oui	0	0	4	Non	Non	NA	NA	NA	NA	NA	Non	Oui	Oui
14167	VRI0004875	2018	29	Femme	Non	PHLEBO	Non	Non	82	Non	0	1	3	Oui	0	1	4	Non	Non	NA	NA	NA	NA	NA	Oui	Oui	Oui
1756	CRC0010459	2018	48	Homme	Non	IMV	Oui	Non	1	Non	0	1	0	Oui	0	0	5	Non	Non	NA	NA	NA	NA	NA	Oui	Non	Oui
4617	HAZ0010258	2018	23	Femme	Oui	IMV	Non	Oui	0	Non	0	0	0	Oui	2	0	0	Non	Non	NA	NA	NA	NA	NA	Non	Non	Oui
6608	KAY0008728	2018	48	Femme	Non	IMV	Oui	Non	1	Non	0	0	0	Oui	0	0	5	Non	Non	NA	NA	NA	NA	NA	Non	Non	Oui
8368	MRS0010044	2018	53	Homme	Oui	PENDAISON	Non	Oui	2	Non	0	0	0	Oui	1	0	0	Non	Non	NA	NA	NA	NA	NA	Non	Non	Oui
5750	ISR0010499	2018	35	Femme	Oui	IMV	Oui	Oui	0	Non	0	1	0	Oui	0	0	0	Non	Oui	Pas d'évolution	Non	Oui	En difficultée	Non	Oui	Non	Oui
2865	EJM0010259	2018	54	Femme	Oui	IMV	Non	Oui	7	Non	0	0	0	Oui	0	0	0	Non	Non	NA	NA	NA	NA	NA	Non	Non	Oui
12152	SNB0010263	2018	35	Homme	Oui	IMV	Non	Oui	0	Non	0	0	0	Oui	0	0	0	Non	Non	NA	NA	NA	NA	NA	Non	Non	Oui
5708	IRD0012162	2018	39	Femme	Non	IMV	Oui	Oui	1	Non	0	0	0	Oui	0	0	0	Non	Non	NA	NA	NA	NA	NA	Non	Non	Oui
9027	NTK0007789	2018	58	Homme	Non	IMV	Oui	Non	1	Non	0	0	0	Oui	0	0	4	Non	Non	NA	NA	NA	NA	NA	Non	Non	Oui
12314	STQ0011012	2018	46	Femme	Non	IMV	Non	Oui	3	Non	0	0	0	Oui	1	0	4	Non	Non	NA	NA	NA	NA	NA	Non	Non	Oui
14046	VMF0010513	2018	36	Femme	Oui	IMV	Non	Oui	2	Non	0	0	1	Oui	0	0	0	Non	Non	NA	NA	NA	NA	NA	Non	Oui	Oui
4320	GOB0010828	2018	25	Homme	Non	IMV	Non	Oui	0	Non	0	0	0	Oui	0	0	0	Non	Non	NA	NA	NA	NA	NA	Non	Non	Oui
10901	QQJ0009929	2018	19	Femme	Non	IMV	Non	Oui	3	Non	0	0	0	Oui	0	0	4	Non	Non	NA	NA	NA	NA	NA	Non	Non	Oui
1718	CPG0010300	2018	45	Homme	Oui	IMV	Oui	Non	1	Non	0	0	1	Oui	0	0	4	Non	Non	NA	NA	NA	NA	NA	Non	Oui	Oui
12659	THQ0001649	2018	61	Femme	Non	IMV	Oui	Oui	1	Non	0	0	1	Oui	0	0	4	Non	Non	NA	NA	NA	NA	NA	Non	Oui	Oui
9863	PBJ0010328	2018	66	Femme	Oui	IMV	Non	Oui	29	Non	0	0	0	Oui	0	0	0	Non	Non	NA	NA	NA	NA	NA	Non	Non	Oui
10914	QQY0012163	2018	54	Femme	Non	IMV	Oui	Oui	1	Non	0	0	0	Oui	1	0	4	Non	Non	NA	NA	NA	NA	NA	Non	Non	Oui
8195	MLM0010389	2018	86	Homme	Oui	IMV/PENDAISON	Non	Oui	4	Non	0	0	0	Oui	0	0	0	Non	Non	NA	NA	NA	NA	NA	Non	Non	Oui
15375	XNQ0010390	2018	64	Homme	Oui	PENDAISON	Non	Oui	10	Non	0	0	0	Oui	0	0	0	Non	Non	NA	NA	NA	NA	NA	Non	Non	Oui
10703	QHR0010400	2018	64	Homme	Non	IMV	Non	Oui	80	Non	2	0	6	Oui	0	0	8	Non	Non	NA	NA	NA	NA	NA	Non	Oui	Oui
15775	YCC0010615	2018	50	Femme	Oui	PHLEBO	Non	Non	1	Non	0	0	0	Oui	0	0	0	Non	Non	NA	NA	NA	NA	NA	Non	Non	Oui
6225	JMC0010683	2018	52	Homme	Oui	PHLEBO	Non	Oui	1	Non	0	1	1	Oui	0	0	0	Non	Non	NA	NA	NA	NA	NA	Oui	Oui	Oui
5952	JAY0010684	2018	63	Femme	Oui	IMV	Non	Oui	3	Non	0	0	1	Oui	0	0	0	Non	Non	NA	NA	NA	NA	NA	Non	Oui	Oui
12905	TQR0010644	2018	64	Femme	Oui	IMV	Non	Oui	1	Non	0	0	1	Oui	0	0	0	Non	Non	NA	NA	NA	NA	NA	Non	Oui	Oui
13849	VED0010608	2018	33	Femme	Non	IMV	Non	Oui	1	Oui	0	0	0	Oui	0	0	4	Non	Oui	Pas d'évolution	Oui	Oui	En difficultée	Oui	Non	Non	Oui
11117	QZP0010282	2018	24	Femme	Oui	IMV	Non	Oui	1	Non	0	0	0	Oui	0	0	4	Non	Non	NA	NA	NA	NA	NA	Non	Non	Oui
7231	KZE0006776	2018	50	Femme	Non	IMV	Non	Oui	1	Oui	0	0	0	Oui	0	0	4	Non	Oui	Favorable	Oui	Oui	TVB	Oui	Non	Non	Oui
53	ACA0010246	2018	18	Femme	Oui	IMV	Non	Oui	3	Non	0	0	0	Oui	0	0	4	Non	Non	NA	NA	NA	NA	NA	Non	Non	Oui
10936	QRT0010251	2018	44	Femme	Oui	PENDAISON	Oui	Oui	0	Non	0	0	0	Oui	0	0	0	Non	Non	NA	NA	NA	NA	NA	Non	Non	Oui
14284	VVI0010247	2018	18	Homme	Oui	IMV	Non	Oui	1	Non	0	0	0	Oui	1	0	0	Non	Non	NA	NA	NA	NA	NA	Non	Non	Oui
5853	IWQ0010735	2018	39	Femme	Oui	IMV	Non	Non	1	Non	0	0	0	Oui	0	0	0	Non	Non	NA	NA	NA	NA	NA	Non	Non	Oui
12293	SSR0010605	2018	66	Homme	Oui	AUTRE	Oui	Oui	1	Non	0	0	0	Oui	0	0	4	Non	Non	NA	NA	NA	NA	NA	Non	Non	Oui
8167	MKB0010808	2018	43	Homme	Oui	IMV	Non	Oui	2	Non	0	0	0	Oui	0	0	0	Non	Non	NA	NA	NA	NA	NA	Non	Non	Oui
4221	GKU0010760	2018	39	Femme	Non	IMV	Oui	Non	1	Non	2	2	2	Oui	0	1	4	Non	Non	NA	NA	NA	NA	NA	Oui	Oui	Oui
4248	GLR0010676	2018	36	Femme	Oui	IMV	Oui	Oui	2	Non	0	0	1	Oui	0	0	3	Non	Non	NA	NA	NA	NA	NA	Non	Oui	Oui
7676	LQV0007273	2018	61	Femme	Non	IMV	Non	Non	15	Oui	2	0	3	Oui	0	0	5	Non	Oui	Pas d'évolution	Oui	Oui	En difficultée	Non	Non	Oui	Oui
9583	OPK0010620	2018	27	Homme	Oui	IMV/PENDAISON/PHLEBO/AUTRE	Non	Oui	6	Non	0	0	0	Oui	1	0	3	Non	Non	NA	NA	NA	NA	NA	Non	Non	Oui
16913	ZWL0010619	2018	34	Homme	Oui	PENDAISON	Oui	Oui	5	Non	0	0	0	Oui	0	0	0	Non	Non	NA	NA	NA	NA	NA	Non	Non	Oui
21	AAV0010137	2018	33	Homme	Oui	SAUT	Oui	Non	1	Non	0	0	0	Oui	0	0	0	Non	Non	NA	NA	NA	NA	NA	Non	Non	Oui
56	ACC0005427	2017	44	Femme	Oui	IMV	Non	Oui	1	Non	0	0	0	Oui	0	0	3	Non	Non	NA	NA	NA	NA	NA	Non	Non	Oui
1866	CVJ0010014	2018	43	Homme	Oui	IMV	Oui	Oui	4	Non	0	0	0	Oui	0	0	0	Non	Non	NA	NA	NA	NA	NA	Non	Non	Oui
8647	NEE0010651	2018	20	Homme	Non	IMV	Oui	Oui	1	Oui	0	0	0	Oui	1	0	0	Non	Oui	Favorable	Non	Non	TVB	Non	Non	Non	Oui
6424	JUE0010699	2018	19	Homme	Oui	IMV	Non	Oui	2	Non	0	0	0	Oui	1	0	0	Non	Non	NA	NA	NA	NA	NA	Non	Non	Oui
5035	HRE0010922	2018	72	Femme	Oui	IMV	Non	Oui	14	Non	0	0	1	Oui	0	0	3	Non	Non	NA	NA	NA	NA	NA	Non	Oui	Oui
7982	MDG0010955	2018	57	Homme	Oui	IMV	Non	Oui	2	Non	0	0	1	Oui	0	0	0	Non	Non	NA	NA	NA	NA	NA	Non	Oui	Oui
15830	YEC0010929	2018	50	Femme	Oui	IMV	Oui	Oui	1	Non	0	0	0	Oui	0	0	0	Non	Non	NA	NA	NA	NA	NA	Non	Non	Oui
4976	HPC0009872	2018	52	Homme	Oui	IMV	Oui	Non	2	Non	1	0	0	Oui	0	0	3	Non	Non	NA	NA	NA	NA	NA	Non	Non	Oui
9191	NZT0010217	2018	55	Homme	Oui	IMV/PENDAISON	Non	Oui	1	Non	0	0	0	Oui	0	0	0	Non	Non	NA	NA	NA	NA	NA	Non	Non	Oui
11646	RUQ0010124	2018	36	Femme	Oui	IMV	Oui	Oui	4	Non	0	0	0	Oui	0	0	0	Non	Non	NA	NA	NA	NA	NA	Non	Non	Oui
14580	WGR0010099	2018	62	Homme	Oui	IMV	Oui	Oui	1	Non	0	0	0	Oui	0	0	0	Non	Non	NA	NA	NA	NA	NA	Non	Non	Oui
11890	SDV0010402	2018	62	Femme	Oui	IMV	Oui	Oui	1	Non	0	0	1	Oui	0	0	0	Non	Non	NA	NA	NA	NA	NA	Non	Oui	Oui
16227	YTR0010954	2018	56	Homme	Non	IMV	Oui	Oui	32	Oui	0	0	1	Oui	0	0	4	Non	Oui	Favorable	Non	Non	En difficultée	Oui	Non	Oui	Oui
1848	CUP0010223	2018	32	Homme	Oui	IMV	Non	Oui	2	Non	0	0	0	Oui	0	0	0	Non	Non	NA	NA	NA	NA	NA	Non	Non	Oui
5944	JAO0010330	2018	58	Femme	Oui	IMV	Non	Oui	1	Non	0	0	0	Oui	1	0	3	Non	Non	NA	NA	NA	NA	NA	Non	Non	Oui
7100	KUA0010391	2018	50	Femme	Oui	SAUT	Non	Oui	19	Non	0	0	0	Oui	0	0	0	Non	Non	NA	NA	NA	NA	NA	Non	Non	Oui
9192	NZV0010197	2018	61	Femme	Oui	IMV	Non	Oui	10	Non	0	0	0	Oui	1	0	0	Non	Non	NA	NA	NA	NA	NA	Non	Non	Oui
2351	DPG0009992	2018	72	Femme	Oui	PHLEBO	Non	Oui	14	Non	0	0	0	Oui	0	0	0	Non	Non	NA	NA	NA	NA	NA	Non	Non	Oui
12820	TNC0010167	2018	60	Femme	Oui	IMV	Non	Non	0	Non	0	0	0	Oui	0	0	3	Non	Non	NA	NA	NA	NA	NA	Non	Non	Oui
13877	VFG0010633	2018	74	Homme	Oui	PENDAISON	Oui	Non	2	Non	0	0	0	Oui	0	0	0	Non	Non	NA	NA	NA	NA	NA	Non	Non	Oui
16159	YQU0004813	2018	61	Femme	Non	IMV	Non	Oui	36	Non	0	0	0	Oui	1	0	4	Non	Non	NA	NA	NA	NA	NA	Non	Non	Oui
16170	YRN0010721	2018	33	Homme	Non	IMV	Oui	Oui	7	Non	0	0	0	Oui	1	0	5	Non	Non	NA	NA	NA	NA	NA	Non	Non	Oui
3492	FHV0010831	2018	30	Femme	Non	IMV	Non	Oui	44	Non	0	0	0	Oui	2	0	4	Non	Non	NA	NA	NA	NA	NA	Non	Non	Oui
7226	KYV0010943	2018	27	Homme	Oui	IMV	Oui	Oui	1	Oui	0	0	1	Oui	0	0	3	Non	Oui	Favorable	Oui	Oui	En difficultée	Oui	Non	Oui	Oui
7728	LTC0011114	2018	37	Homme	Non	IMV	Oui	Oui	1	Oui	1	1	4	Oui	4	0	4	Non	Oui	Défavorable	Non	Non	En difficultée	Oui	Oui	Oui	Oui
15437	XQH0010930	2018	66	Femme	Oui	NOYADE	Non	Oui	1	Non	0	0	1	Oui	0	0	0	Non	Non	NA	NA	NA	NA	NA	Non	Oui	Oui
6379	JSL0009647	2018	56	Femme	Non	IMV	Oui	Oui	0	Oui	0	0	0	Oui	0	0	0	Non	Oui	Favorable	Oui	Oui	En difficultée	Non	Non	Non	Oui
4642	HCA0010239	2018	41	Homme	Oui	IMV	Oui	Oui	1	Non	0	0	0	Oui	1	0	0	Non	Non	NA	NA	NA	NA	NA	Non	Non	Oui
9335	OGF0010761	2018	64	Femme	Oui	IMV	Non	Oui	1	Non	0	0	0	Oui	0	0	3	Non	Non	NA	NA	NA	NA	NA	Non	Non	Oui
12316	STT0010703	2018	53	Homme	Oui	IMV	Non	Non	3	Non	0	0	0	Oui	0	0	0	Non	Non	NA	NA	NA	NA	NA	Non	Non	Oui
1852	CUT0010754	2018	31	Femme	Non	IMV	Oui	Oui	5	Non	0	0	0	Oui	0	0	4	Non	Non	NA	NA	NA	NA	NA	Non	Non	Oui
2067	DDF0010838	2018	47	Femme	Oui	IMV	Non	Oui	1	Non	0	0	0	Oui	0	0	1	Non	Non	NA	NA	NA	NA	NA	Non	Non	Oui
7435	LHB0010338	2018	29	Homme	Oui	IMV	Oui	Non	1	Non	0	0	0	Oui	0	0	0	Non	Non	NA	NA	NA	NA	NA	Non	Non	Oui
13015	TWN0010428	2018	33	Femme	Oui	IMV	Non	Oui	1	Non	0	0	0	Oui	0	0	0	Non	Non	NA	NA	NA	NA	NA	Non	Non	Oui
2548	DXJ0010809	2018	45	Femme	Oui	IMV	Non	Oui	6	Non	0	0	0	Oui	0	0	0	Non	Non	NA	NA	NA	NA	NA	Non	Non	Oui
12117	SLX0010814	2018	48	Homme	Oui	IMV	Oui	Oui	1	Non	0	0	0	Oui	0	0	2	Non	Non	NA	NA	NA	NA	NA	Non	Non	Oui
10150	PLY0010415	2018	66	Femme	Oui	IMV	Oui	Oui	6	Non	0	0	0	Oui	0	0	0	Non	Non	NA	NA	NA	NA	NA	Non	Non	Oui
10745	QJH0010835	2018	36	Femme	Oui	IMV	Non	Oui	1	Non	0	0	0	Oui	0	0	2	Non	Non	NA	NA	NA	NA	NA	Non	Non	Oui
11547	RQW0010823	2018	74	Femme	Oui	PENDAISON	Oui	Oui	1	Non	0	0	0	Oui	0	0	0	Non	Non	NA	NA	NA	NA	NA	Non	Non	Oui
1208	BUM0010748	2018	46	Femme	Oui	IMV	Non	Oui	1	Non	0	0	0	Oui	0	0	2	Non	Non	NA	NA	NA	NA	NA	Non	Non	Oui
9745	OWR0010795	2018	21	Homme	Oui	IMV	Non	Oui	1	Non	0	0	0	Oui	2	0	0	Non	Non	NA	NA	NA	NA	NA	Non	Non	Oui
7580	LMQ0010080	2018	44	Femme	Oui	IMV	Non	Oui	1	Non	2	2	3	Oui	2	0	3	Non	Non	NA	NA	NA	NA	NA	Oui	Oui	Oui
9041	NTX0010988	2018	42	Homme	Non	IMV	Oui	Oui	1	Non	0	0	0	Oui	0	0	4	Non	Non	NA	NA	NA	NA	NA	Non	Non	Oui
5069	HSK0010790	2018	31	Homme	Oui	IMV	Non	Oui	0	Non	0	0	0	Oui	0	0	0	Non	Non	NA	NA	NA	NA	NA	Non	Non	Oui
6382	JSO0010834	2018	38	Femme	Oui	IMV	Non	Oui	5	Non	0	0	0	Oui	0	0	0	Non	Non	NA	NA	NA	NA	NA	Non	Non	Oui
8357	MRG0010804	2018	47	Femme	Oui	IMV	Non	Oui	7	Non	0	0	0	Oui	0	0	2	Non	Non	NA	NA	NA	NA	NA	Non	Non	Oui
11859	SCQ0010822	2018	38	Femme	Oui	IMV	Oui	Oui	1	Non	0	0	0	Oui	0	0	0	Non	Non	NA	NA	NA	NA	NA	Non	Non	Oui
6203	JLE0010923	2018	19	Homme	Non	IMV	Non	Oui	2	Non	0	0	0	Oui	1	0	4	Non	Non	NA	NA	NA	NA	NA	Non	Non	Oui
8956	NQK0010919	2018	48	Homme	Oui	AUTRE	Oui	Oui	4	Non	0	0	0	Oui	0	0	0	Non	Non	NA	NA	NA	NA	NA	Non	Non	Oui
8007	MEA0010928	2018	65	Homme	Oui	IMV	Oui	Oui	2	Non	0	0	0	Oui	0	0	0	Non	Non	NA	NA	NA	NA	NA	Non	Non	Oui
5117	HUJ0011208	2018	50	Homme	Non	IMV	Oui	Non	1	Non	0	0	2	Oui	0	0	4	Non	Non	NA	NA	NA	NA	NA	Non	Oui	Oui
366	ANL0010781	2018	37	Homme	Oui	IMV	Oui	Oui	2	Non	0	0	0	Oui	0	0	2	Non	Non	NA	NA	NA	NA	NA	Non	Non	Oui
2413	DRS0010694	2018	18	Homme	Oui	IMV	Non	Oui	11	Non	0	0	0	Oui	0	0	2	Non	Non	NA	NA	NA	NA	NA	Non	Non	Oui
10272	PQZ0010715	2018	62	Homme	Oui	PENDAISON/AUTRE	Non	Oui	41	Non	0	0	0	Oui	0	0	2	Non	Non	NA	NA	NA	NA	NA	Non	Non	Oui
14000	VKV0010916	2018	40	Femme	Oui	IMV/PHLEBO	Non	Oui	1	Non	0	0	0	Oui	0	0	2	Non	Non	NA	NA	NA	NA	NA	Non	Non	Oui
3705	FQC0011161	2018	21	Homme	Non	IMV	Non	Oui	1	Oui	4	6	1	Oui	5	0	6	Non	Oui	Pas d'évolution	Non	Oui	En difficultée	Oui	Oui	Oui	Oui
7794	LWI0011062	2018	45	Homme	Non	IMV	Oui	Oui	1	Non	0	0	0	Oui	0	0	4	Non	Non	NA	NA	NA	NA	NA	Non	Non	Oui
2292	DNG0010891	2018	32	Femme	Oui	IMV	Non	Oui	1	Non	0	0	1	Oui	0	0	2	Non	Non	NA	NA	NA	NA	NA	Non	Oui	Oui
1712	COU0009836	2018	21	Homme	Oui	LESION	Non	Oui	3	Non	0	0	1	Oui	0	1	0	Non	Non	NA	NA	NA	NA	NA	Non	Oui	Oui
8522	MYS0008888	2018	55	Homme	Non	IMV/PENDAISON	Oui	Non	7	Non	0	1	0	Oui	0	0	4	Non	Non	NA	NA	NA	NA	NA	Oui	Non	Oui
628	AXM0010797	2018	59	Homme	Oui	PHLEBO	Non	Oui	2	Non	0	0	0	Oui	0	0	0	Non	Non	NA	NA	NA	NA	NA	Non	Non	Oui
6188	JKS0010775	2018	37	Homme	Oui	IMV	Oui	Oui	4	Non	0	0	0	Oui	0	0	2	Non	Non	NA	NA	NA	NA	NA	Non	Non	Oui
8388	MSK0010893	2018	40	Femme	Oui	IMV	Oui	Oui	1	Non	0	0	0	Oui	0	0	0	Non	Non	NA	NA	NA	NA	NA	Non	Non	Oui
12805	TMS0010975	2018	18	Femme	Oui	IMV	Non	Oui	1	Non	0	0	0	Oui	0	0	0	Non	Non	NA	NA	NA	NA	NA	Non	Non	Oui
9785	OYO0011771	2018	19	Homme	Non	IMV	Non	Oui	22	Oui	0	0	0	Oui	0	0	4	Non	Oui	Favorable	Oui	Oui	En difficultée	Oui	Non	Non	Oui
5162	HVX0010833	2018	49	Femme	Oui	PHLEBO	Oui	Oui	6	Non	0	0	1	Oui	0	0	2	Non	Non	NA	NA	NA	NA	NA	Non	Oui	Oui
2897	EKR0011056	2018	43	Femme	Oui	IMV	Non	Oui	0	Non	0	0	0	Oui	0	0	0	Non	Non	NA	NA	NA	NA	NA	Non	Non	Oui
3583	FLL0010912	2018	48	Homme	Oui	IMV/PENDAISON	Oui	Oui	7	Non	0	0	0	Oui	0	0	1	Non	Non	NA	NA	NA	NA	NA	Non	Non	Oui
10628	QFE0011775	2018	22	Homme	Non	IMV	Oui	Oui	6	Oui	1	0	1	Oui	0	0	4	Non	Oui	Favorable	Oui	Oui	En difficultée	Oui	Non	Oui	Oui
2324	DOO0009905	2018	48	Femme	Oui	IMV	Non	Oui	2	Non	0	0	0	Oui	0	0	0	Non	Non	NA	NA	NA	NA	NA	Non	Non	Oui
11912	SEV0011205	2018	48	Femme	Oui	IMV	Oui	Oui	1	Non	0	0	1	Oui	0	0	2	Non	Non	NA	NA	NA	NA	NA	Non	Oui	Oui
1783	CSA0010894	2018	27	Homme	Oui	IMV	Non	Oui	1	Non	0	0	0	Oui	2	0	0	Non	Non	NA	NA	NA	NA	NA	Non	Non	Oui
4328	GOJ0010909	2018	43	Homme	Oui	IMV	Oui	Non	0	Non	0	0	0	Oui	1	0	0	Non	Non	NA	NA	NA	NA	NA	Non	Non	Oui
5350	ICP0010945	2018	58	Homme	Oui	IMV	Oui	Oui	1	Non	0	0	0	Oui	2	0	2	Non	Non	NA	NA	NA	NA	NA	Non	Non	Oui
10399	PWF0010861	2018	19	Femme	Oui	IMV	Non	Oui	77	Non	0	0	0	Oui	0	0	0	Non	Non	NA	NA	NA	NA	NA	Non	Non	Oui
13571	UTO0010986	2018	20	Homme	Oui	IMV	Non	Oui	0	Non	0	0	0	Oui	0	0	0	Non	Non	NA	NA	NA	NA	NA	Non	Non	Oui
5884	IXV0011153	2018	46	Homme	Non	IMV	Non	Oui	0	Oui	1	2	1	Oui	2	2	4	Non	Oui	Pas d'évolution	Oui	Oui	En difficultée	Non	Oui	Oui	Oui
9941	PEH0011332	2018	52	Femme	Non	IMV	Non	Oui	2	Oui	0	0	1	Oui	0	3	4	Non	Oui	Favorable	Oui	Oui	En difficultée	Oui	Non	Oui	Oui
5292	IAE0010088	2018	48	Homme	Non	IMV	Oui	Oui	1	Oui	0	0	0	Oui	0	0	0	Non	Oui	Défavorable	Oui	Oui	En difficultée	Non	Non	Non	Oui
14612	WIB0011227	2018	40	Femme	Oui	IMV	Non	Oui	5	Non	3	0	1	Oui	0	0	0	Non	Non	NA	NA	NA	NA	NA	Non	Oui	Oui
8684	NGA0011016	2018	24	Femme	Oui	IMV	Non	Oui	1	Non	0	0	1	Oui	0	0	1	Non	Non	NA	NA	NA	NA	NA	Non	Oui	Oui
1927	CXV0010999	2018	20	Femme	Oui	IMV	Non	Non	1	Non	0	0	0	Oui	0	0	0	Non	Non	NA	NA	NA	NA	NA	Non	Non	Oui
2599	DZH0010791	2018	52	Femme	Oui	IMV	Oui	Oui	1	Non	0	0	0	Oui	0	0	0	Non	Non	NA	NA	NA	NA	NA	Non	Non	Oui
1145	BRT0010977	2018	58	Femme	Oui	IMV	Non	Oui	5	Oui	0	0	0	Oui	0	0	1	Non	Oui	Favorable	Oui	Oui	En difficultée	Oui	Non	Non	Oui
1358	CAO0011029	2018	42	Homme	Oui	IMV	Oui	Oui	8	Non	0	0	0	Oui	0	0	1	Non	Non	NA	NA	NA	NA	NA	Non	Non	Oui
4043	GDO0011074	2018	47	Femme	Oui	IMV	Oui	Non	1	Non	0	0	0	Oui	1	0	1	Non	Non	NA	NA	NA	NA	NA	Non	Non	Oui
7462	LHZ0011019	2018	39	Homme	Oui	IMV	Oui	Oui	4	Non	0	0	0	Oui	0	0	1	Non	Non	NA	NA	NA	NA	NA	Non	Non	Oui
10146	PLR0011026	2018	49	Femme	Oui	IMV	Non	Oui	0	Non	0	0	0	Oui	0	0	0	Non	Non	NA	NA	NA	NA	NA	Non	Non	Oui
6594	KAM0005859	2017	32	Homme	Non	IMV	Oui	Oui	1	Oui	2	0	4	Oui	1	0	5	Non	Oui	Pas d'évolution	Oui	Oui	En difficultée	Oui	Non	Oui	Oui
16258	YUX0011275	2018	77	Femme	Oui	PENDAISON	Non	Oui	47	Non	0	0	0	Oui	0	0	0	Non	Non	NA	NA	NA	NA	NA	Non	Non	Oui
14715	WLX0011238	2018	69	Femme	Oui	IMV	Non	Oui	2	Non	0	0	1	Oui	0	0	1	Non	Non	NA	NA	NA	NA	NA	Non	Oui	Oui
1077	BPQ0011327	2018	25	Femme	Oui	IMV	Non	Oui	1	Non	0	0	0	Oui	0	0	0	Non	Non	NA	NA	NA	NA	NA	Non	Non	Oui
831	BFS0011411	2018	80	Femme	Non	IMV	Non	Non	8	Non	0	0	2	Oui	3	0	4	Non	Non	NA	NA	NA	NA	NA	Non	Oui	Oui
350	AMY0011590	2018	52	Femme	Oui	AUTRE	Oui	Non	0	Non	0	0	1	Oui	0	0	0	Non	Non	NA	NA	NA	NA	NA	Non	Oui	Oui
3224	EXP0011470	2018	40	Femme	Non	PHLEBO	Non	Non	4	Non	1	0	1	Oui	0	0	4	Non	Non	NA	NA	NA	NA	NA	Non	Oui	Oui
2905	ELD0011447	2018	28	Femme	Non	IMV	Oui	Non	1	Non	0	0	0	Oui	0	0	3	Non	Non	NA	NA	NA	NA	NA	Non	Non	Oui
9424	OJK0011445	2018	29	Femme	Oui	AUTRE	Non	Oui	1	Non	0	0	0	Oui	0	1	0	Non	Non	NA	NA	NA	NA	NA	Non	Non	Oui
12500	TCC0011428	2018	55	Homme	Oui	IMV	Non	Non	6	Non	0	0	0	Oui	0	0	0	Non	Non	NA	NA	NA	NA	NA	Non	Non	Oui
16425	ZBA0011197	2018	51	Femme	Oui	IMV	Oui	Non	1	Non	0	0	0	Oui	0	0	0	Non	Non	NA	NA	NA	NA	NA	Non	Non	Oui
10882	QPQ0011511	2018	18	Femme	Oui	IMV	Oui	Oui	4	Non	0	0	1	Oui	0	0	0	Non	Non	NA	NA	NA	NA	NA	Non	Oui	Oui
7176	KWU0011655	2018	51	Homme	Non	IMV	Oui	Oui	3	Non	0	0	0	Oui	0	1	4	Non	Non	NA	NA	NA	NA	NA	Non	Non	Oui
10009	PHG0011273	2018	24	Femme	Oui	IMV	Non	Oui	1	Non	0	0	0	Oui	0	0	0	Non	Non	NA	NA	NA	NA	NA	Non	Non	Oui
10100	PKA0011338	2018	28	Femme	Oui	IMV	Oui	Oui	5	Non	0	0	0	Oui	0	0	0	Non	Non	NA	NA	NA	NA	NA	Non	Non	Oui
10101	PKA0011338	2018	28	Femme	Non	IMV	Oui	Oui	1	Non	0	0	0	Oui	0	0	4	Non	Non	NA	NA	NA	NA	NA	Non	Non	Oui
10282	PRL0011442	2018	29	Homme	Oui	PHLEBO	Oui	Oui	3	Non	0	0	0	Oui	0	0	0	Non	Non	NA	NA	NA	NA	NA	Non	Non	Oui
6779	KHA0011269	2018	60	Femme	Oui	IMV	Non	Oui	1	Non	1	1	0	Oui	0	0	0	Non	Non	NA	NA	NA	NA	NA	Oui	Non	Oui
7196	KXL0011290	2018	41	Femme	Oui	SAUT	Non	Oui	0	Non	0	0	0	Oui	1	0	0	Non	Non	NA	NA	NA	NA	NA	Non	Non	Oui
11663	RVC0011496	2018	65	Homme	Non	IMV	Non	Non	1	Non	0	0	0	Oui	0	0	4	Non	Non	NA	NA	NA	NA	NA	Non	Non	Oui
4773	HGO0009880	2018	46	Homme	Non	IMV	Oui	Non	0	Non	0	0	1	Oui	0	0	4	Non	Non	NA	NA	NA	NA	NA	Non	Oui	Oui
4084	GFH0011660	2018	42	Homme	Oui	IMV	Oui	Oui	1	Non	0	0	0	Oui	0	0	0	Non	Non	NA	NA	NA	NA	NA	Non	Non	Oui
3596	FLX0011521	2018	31	Femme	Non	IMV	Non	Oui	1	Non	0	0	0	Oui	0	0	4	Non	Non	NA	NA	NA	NA	NA	Non	Non	Oui
3848	FWF0010973	2018	33	Femme	Oui	ARMEAFEU	Oui	Oui	0	Non	0	0	0	Oui	1	0	0	Non	Non	NA	NA	NA	NA	NA	Non	Non	Oui
3914	FYM0011494	2018	52	Homme	Oui	ARMEAFEU	Oui	Non	3	Non	0	2	0	Oui	0	0	4	Non	Non	NA	NA	NA	NA	NA	Oui	Non	Oui
3950	FZY0011407	2018	42	Homme	Non	IMV	Oui	Oui	1	Oui	0	0	0	Oui	0	0	0	Non	Oui	Pas d'évolution	Non	Oui	En difficultée	Non	Non	Non	Oui
5888	IYA0010957	2018	35	Homme	Oui	IMV	Oui	Oui	0	Non	0	0	0	Oui	0	0	0	Non	Non	NA	NA	NA	NA	NA	Non	Non	Oui
11346	RJO0011723	2018	52	Femme	Oui	IMV	Oui	Oui	1	Non	0	0	0	Oui	0	0	0	Non	Non	NA	NA	NA	NA	NA	Non	Non	Oui
14095	VOK0011733	2018	19	Homme	Oui	IMV	Oui	Oui	1	Non	0	0	0	Oui	0	0	0	Non	Non	NA	NA	NA	NA	NA	Non	Non	Oui
15077	XBX0010741	2018	20	Homme	Oui	IMV	Oui	Oui	1	Non	0	0	0	Oui	1	0	0	Non	Non	NA	NA	NA	NA	NA	Non	Non	Oui
405	AOX0010981	2018	57	Femme	Oui	IMV	Non	Oui	1	Non	0	0	0	Oui	0	0	0	Non	Non	NA	NA	NA	NA	NA	Non	Non	Oui
1072	BPN0011002	2018	61	Homme	Oui	IMV	Non	Oui	1	Non	0	0	0	Oui	0	0	0	Non	Non	NA	NA	NA	NA	NA	Non	Non	Oui
10967	QTG0011698	2018	85	Femme	Oui	IMV	Non	Oui	9	Non	0	0	3	Oui	1	0	4	Non	Non	NA	NA	NA	NA	NA	Non	Oui	Oui
10141	PLH0011403	2018	41	Femme	Oui	IMV	Oui	Non	0	Non	0	0	0	Oui	0	0	0	Non	Non	NA	NA	NA	NA	NA	Non	Non	Oui
12909	TQS0010680	2018	40	Femme	Oui	IMV	Oui	Oui	4	Non	0	0	0	Oui	1	0	0	Non	Non	NA	NA	NA	NA	NA	Non	Non	Oui
13812	VCF0011869	2018	48	Femme	Oui	IMV	Non	Oui	1	Non	0	0	0	Oui	0	0	4	Non	Non	NA	NA	NA	NA	NA	Non	Non	Oui
14608	WHV0011337	2018	50	Femme	Oui	IMV	Non	Oui	11	Non	0	0	0	Oui	0	0	0	Non	Non	NA	NA	NA	NA	NA	Non	Non	Oui
3849	FWF0011893	2018	51	Femme	Oui	AUTRE	Non	Non	0	Non	0	0	0	Oui	0	0	0	Non	Non	NA	NA	NA	NA	NA	Non	Non	Oui
6896	KKU0011402	2018	54	Femme	Oui	IMV	Oui	Non	1	Non	0	0	0	Oui	0	0	0	Non	Non	NA	NA	NA	NA	NA	Non	Non	Oui
281	AKX0011507	2018	28	Homme	Oui	PENDAISON	Non	Oui	3	Non	0	0	1	Oui	1	0	0	Non	Non	NA	NA	NA	NA	NA	Non	Oui	Oui
5947	JAR0011894	2018	62	Femme	Non	IMV	Non	Non	1	Non	1	0	0	Oui	3	0	4	Non	Non	NA	NA	NA	NA	NA	Non	Non	Oui
5990	JCG0011254	2018	37	Homme	Oui	IMV	Oui	Non	5	Non	0	0	0	Oui	0	0	0	Non	Non	NA	NA	NA	NA	NA	Non	Non	Oui
14831	WPY0011242	2018	50	Homme	Oui	IMV	Oui	Oui	1	Non	0	0	0	Oui	0	0	0	Non	Non	NA	NA	NA	NA	NA	Non	Non	Oui
16853	ZUK0011836	2018	79	Homme	Oui	IMV	Non	Oui	1	Non	0	0	1	Oui	0	0	0	Non	Non	NA	NA	NA	NA	NA	Non	Oui	Oui
507	ASJ0010952	2018	21	Femme	Oui	IMV	Oui	Non	1	Non	0	0	0	Oui	1	0	0	Non	Non	NA	NA	NA	NA	NA	Non	Non	Oui
7368	LEX0011236	2018	38	Homme	Oui	PENDAISON	Oui	Oui	1	Non	0	0	0	Oui	0	0	0	Non	Non	NA	NA	NA	NA	NA	Non	Non	Oui
9987	PGB0011816	2018	26	Homme	Oui	PENDAISON	Oui	Oui	5	Non	0	0	0	Oui	0	0	0	Non	Non	NA	NA	NA	NA	NA	Non	Non	Oui
11891	SDX0011237	2018	28	Homme	Oui	PENDAISON	Oui	Oui	1	Non	0	0	0	Oui	0	0	0	Non	Non	NA	NA	NA	NA	NA	Non	Non	Oui
16058	YMV0011758	2018	49	Homme	Oui	IMV	Non	Oui	8	Non	0	0	2	Oui	0	0	0	Non	Non	NA	NA	NA	NA	NA	Non	Oui	Oui
5029	HQZ0011880	2018	51	Homme	Non	IMV	Oui	Oui	22	Oui	0	0	0	Oui	0	0	4	Non	Oui	Pas d'évolution	Oui	Oui	En difficultée	Oui	Non	Non	Oui
2619	DZY0011527	2018	47	Femme	Non	IMV	Non	Oui	1	Oui	1	1	0	Oui	0	0	4	Non	Oui	Pas d'évolution	Non	Oui	En difficultée	Oui	Oui	Non	Oui
2530	DWQ0011829	2018	41	Femme	Oui	IMV	Non	Non	0	Non	0	0	0	Oui	0	0	3	Non	Non	NA	NA	NA	NA	NA	Non	Non	Oui
11693	RWG0011424	2018	19	Femme	Oui	IMV	Non	Oui	1	Non	0	0	0	Oui	0	0	0	Non	Non	NA	NA	NA	NA	NA	Non	Non	Oui
1937	CYG0011609	2018	56	Homme	Non	IMV	Oui	Oui	34	Non	0	0	0	Oui	0	2	5	Non	Non	NA	NA	NA	NA	NA	Non	Non	Oui
8770	NJC0011682	2018	46	Femme	Oui	IMV	Non	Oui	1	Non	0	1	0	Oui	0	0	0	Non	Non	NA	NA	NA	NA	NA	Oui	Non	Oui
1655	CMK0011503	2018	26	Femme	Oui	IMV	Non	Oui	1	Non	0	0	0	Oui	0	0	0	Non	Non	NA	NA	NA	NA	NA	Non	Non	Oui
13002	TVU0011510	2018	65	Homme	Oui	LESION	Oui	Oui	7	Non	0	0	0	Oui	0	0	0	Non	Non	NA	NA	NA	NA	NA	Non	Non	Oui
[truncated: 9,880 more rows]
