# Supplementary material for: Loss to follow-up in a population-wide brief contact intervention to prevent suicide attempts - The VigilanS program, France
Source: PLoS One. 2022 Mar 1;17(3):e0263379. doi: 10.1371/journal.pone.0263379 (PMC8887722; doi:10.1371/journal.pone.0263379)
Supplement: S2 Data — (CSV) [file pone.0263379.s004.csv]

ANONYMISE	PRIMO	ALCOOL	ACCOMPAGNANT	DUREE.HOSPITALISATION	APPEL.J10.ABOUTI	APPEL.INTERMEDIAIRE.NON.ABOUTI	APPEL.INTERMEDIAIRE.ABOUTI	APPEL.RECU.INTERMEDIAIRE	APPEL.6M.ABOUTI	APPEL.ENTOURAGE	APPEL.RECU.ENTOURAGE	CARTE.POSTALE.ENVOYEE	APPEL.J10	Evolution.du.malaise.initial.J10	suivi.psy.en.cours.J10	Besoin.d.aide.J10	TYPE.ENTRETIEN.J10	ENVOI.CARTE.J10	APPEL.INTER.EMI	APPEL.INTER.RECU	APPEL.6M
2341	Non	Oui	Oui	26	Oui	2	2	0	Oui	0	0	0	Oui	Favorable	Oui	Oui	En difficultée	Non	Oui	Non	Oui
16277	Non	Non	Non	1	Oui	3	1	0	Oui	2	0	6	Oui	Favorable	Oui	Oui	CRISE	Oui	Oui	Non	Oui
2060	Non	Non	Non	1	Oui	0	0	0	Oui	0	0	0	Oui	Favorable	Non	Non	TVB	Non	Non	Non	Oui
16039	Non	Oui	Oui	3	Oui	0	0	0	Oui	0	0	0	Oui	Favorable	Non	Non	TVB	Non	Non	Non	Oui
15378	Oui	Non	Oui	4	Non	0	0	0	Oui	0	0	0	Non	NA	NA	NA	NA	NA	Non	Non	Oui
7306	Non	Non	Non	0	Oui	0	1	0	Oui	0	0	4	Oui	Pas d'évolution	Oui	Oui	En difficultée	Oui	Oui	Non	Oui
10831	Non	Oui	Non	1	Oui	0	1	0	Oui	0	0	4	Oui	Pas d'évolution	Oui	Oui	CRISE	Oui	Oui	Non	Oui
10127	Non	Oui	Oui	1	Oui	0	1	0	Oui	0	0	0	Oui	Pas d'évolution	Oui	Non	TVB	Non	Oui	Non	Oui
14773	Non	Non	Oui	3	Oui	3	1	0	Oui	1	0	4	Oui	Pas d'évolution	Non	Oui	En difficultée	Oui	Oui	Non	Oui
12031	Non	Oui	Oui	2	Oui	0	0	0	Oui	0	0	0	Oui	Favorable	Oui	Non	TVB	Non	Non	Non	Oui
8185	Oui	Non	Oui	14	Non	0	0	0	Oui	0	0	0	Non	NA	NA	NA	NA	NA	Non	Non	Oui
12153	Oui	Non	Oui	0	Non	0	0	0	Oui	0	0	0	Non	NA	NA	NA	NA	NA	Non	Non	Oui
16511	Oui	Non	Oui	4	Non	0	0	1	Oui	0	0	4	Non	NA	NA	NA	NA	NA	Non	Oui	Oui
4549	Oui	Oui	Non	1	Non	0	0	0	Oui	0	0	0	Non	NA	NA	NA	NA	NA	Non	Non	Oui
2830	Non	Oui	Oui	6	Oui	0	0	0	Oui	2	0	4	Oui	Pas d'évolution	Oui	Oui	En difficultée	Oui	Non	Non	Oui
6030	Non	Oui	Oui	1	Oui	0	1	2	Oui	2	0	6	Oui	Favorable	Oui	Oui	En difficultée	Oui	Oui	Oui	Oui
7011	Non	Oui	Non	1	Oui	0	1	0	Oui	0	0	1	Oui	Favorable	Oui	Non	TVB	Non	Oui	Non	Oui
15622	Oui	Oui	Non	1	Non	0	0	0	Oui	0	0	0	Non	NA	NA	NA	NA	NA	Non	Non	Oui
15710	Non	Non	Non	1	Oui	1	1	0	Oui	0	0	2	Oui	Favorable	Oui	Non	TVB	Non	Oui	Non	Oui
6432	Non	Oui	Oui	2	Oui	0	1	1	Oui	0	0	4	Oui	Pas d'évolution	Oui	Oui	En difficultée	Oui	Oui	Oui	Oui
13594	Non	Oui	Oui	6	Oui	1	1	0	Oui	0	0	0	Oui	Favorable	Oui	Non	TVB	Non	Oui	Non	Oui
8578	Non	Non	Oui	0	Oui	3	2	0	Oui	0	0	0	Oui	Pas d'évolution	Oui	Oui	CRISE	Oui	Oui	Non	Oui
13431	Non	Non	Oui	3	Oui	0	0	0	Oui	0	0	0	Oui	Favorable	Non	Non	TVB	Non	Non	Non	Oui
14997	Oui	Oui	Oui	2	Non	0	0	0	Oui	0	0	0	Non	NA	NA	NA	NA	NA	Non	Non	Oui
12593	Non	Non	Non	0	Oui	0	1	1	Oui	0	0	0	Oui	Favorable	Oui	Oui	En difficultée	Oui	Oui	Oui	Oui
13575	Non	Oui	Oui	7	Oui	0	0	1	Oui	0	0	0	Oui	Favorable	Oui	Non	TVB	Non	Non	Oui	Oui
2271	Non	Oui	Non	1	Oui	0	0	0	Oui	0	0	0	Oui	Favorable	Non	Oui	TVB	Non	Non	Non	Oui
10871	Non	Oui	Oui	2	Oui	0	0	0	Oui	0	0	0	Oui	Favorable	Oui	Oui	TVB	Non	Non	Non	Oui
8588	Oui	Oui	Oui	0	Non	0	0	0	Oui	0	0	0	Non	NA	NA	NA	NA	NA	Non	Non	Oui
14971	Oui	Oui	Oui	1	Non	0	0	0	Oui	0	0	0	Non	NA	NA	NA	NA	NA	Non	Non	Oui
15971	Non	Non	Non	1	Oui	3	3	0	Oui	0	0	4	Oui	Pas d'évolution	Oui	Oui	CRISE	Oui	Oui	Non	Oui
890	Oui	Non	Oui	1	Non	0	0	0	Oui	0	0	0	Non	NA	NA	NA	NA	NA	Non	Non	Oui
9743	Oui	Non	Oui	8	Non	0	0	0	Oui	0	0	0	Non	NA	NA	NA	NA	NA	Non	Non	Oui
16316	Non	Oui	Oui	1	Non	0	0	0	Oui	0	0	2	Non	NA	NA	NA	NA	NA	Non	Non	Oui
3495	Oui	Oui	Oui	0	Non	0	0	0	Oui	0	0	0	Non	NA	NA	NA	NA	NA	Non	Non	Oui
8754	Oui	Oui	Oui	1	Non	0	0	0	Oui	0	0	0	Non	NA	NA	NA	NA	NA	Non	Non	Oui
13831	Non	Oui	Oui	1	Oui	0	0	0	Oui	1	0	0	Oui	Favorable	Oui	Oui	TVB	Non	Non	Non	Oui
16925	Non	Non	Oui	6	Oui	0	0	0	Oui	0	0	0	Oui	Pas d'évolution	Oui	Oui	En difficultée	Non	Non	Non	Oui
2184	Non	Non	Oui	1	Oui	0	0	0	Oui	0	0	4	Oui	Favorable	Oui	Non	TVB	Oui	Non	Non	Oui
7914	Non	Oui	Oui	3	Oui	0	0	0	Oui	0	0	0	Oui	Favorable	Oui	Non	TVB	Non	Non	Non	Oui
5053	Oui	Oui	Oui	1	Non	0	0	0	Oui	0	0	0	Non	NA	NA	NA	NA	NA	Non	Non	Oui
15803	Oui	Non	Oui	10	Non	0	0	0	Oui	1	0	0	Non	NA	NA	NA	NA	NA	Non	Non	Oui
11666	Non	Non	Oui	0	Oui	0	0	0	Oui	0	0	5	Oui	Favorable	Non	Oui	En difficultée	Oui	Non	Non	Oui
14354	Non	Oui	Oui	3	Oui	0	1	0	Oui	0	0	1	Oui	Pas d'évolution	Non	Oui	En difficultée	Non	Oui	Non	Oui
6604	Oui	Non	Oui	3	Non	0	0	0	Oui	0	0	0	Non	NA	NA	NA	NA	NA	Non	Non	Oui
6702	Oui	Oui	Oui	1	Non	0	0	0	Oui	0	0	0	Non	NA	NA	NA	NA	NA	Non	Non	Oui
9110	Oui	Non	Oui	2	Non	0	0	0	Oui	0	0	0	Non	NA	NA	NA	NA	NA	Non	Non	Oui
300	Oui	Non	Oui	1	Non	2	1	0	Oui	0	0	1	Non	NA	NA	NA	NA	NA	Oui	Non	Oui
6016	Non	Non	Oui	1	Oui	0	0	0	Oui	0	0	0	Oui	Favorable	Non	Non	TVB	Non	Non	Non	Oui
2224	Oui	Oui	Non	1	Non	0	0	0	Oui	0	0	0	Non	NA	NA	NA	NA	NA	Non	Non	Oui
7697	Oui	Oui	Oui	0	Non	0	0	0	Oui	2	1	0	Non	NA	NA	NA	NA	NA	Non	Non	Oui
6456	Oui	Oui	Oui	0	Non	0	0	0	Oui	0	0	0	Non	NA	NA	NA	NA	NA	Non	Non	Oui
14939	Oui	Non	Oui	1	Non	0	0	0	Oui	0	0	4	Non	NA	NA	NA	NA	NA	Non	Non	Oui
5399	Oui	Non	Oui	0	Non	0	0	0	Oui	1	0	0	Non	NA	NA	NA	NA	NA	Non	Non	Oui
7860	Oui	Oui	Oui	1	Non	0	0	0	Oui	0	0	3	Non	NA	NA	NA	NA	NA	Non	Non	Oui
7868	Oui	Non	Oui	0	Non	0	0	0	Oui	0	0	0	Non	NA	NA	NA	NA	NA	Non	Non	Oui
10640	Non	Non	Oui	1	Oui	0	0	0	Oui	0	0	0	Oui	Favorable	Non	Non	TVB	Non	Non	Non	Oui
11442	Non	Oui	Non	1	Oui	0	0	0	Oui	0	0	4	Oui	Favorable	Non	Non	TVB	Oui	Non	Non	Oui
9872	Oui	Non	Oui	0	Non	0	1	18	Oui	0	0	12	Non	NA	NA	NA	NA	NA	Oui	Oui	Oui
14789	Oui	Oui	Non	1	Non	0	0	0	Oui	0	0	0	Non	NA	NA	NA	NA	NA	Non	Non	Oui
14387	Oui	Oui	Oui	4	Non	0	2	1	Oui	0	0	4	Non	NA	NA	NA	NA	NA	Oui	Oui	Oui
6975	Non	Non	Non	1	Oui	0	0	0	Oui	1	0	0	Oui	Favorable	Non	Non	TVB	Non	Non	Non	Oui
9415	Non	Oui	Oui	1	Oui	0	0	0	Oui	0	0	0	Oui	Favorable	Oui	Oui	TVB	Oui	Non	Non	Oui
8555	Non	Oui	Non	1	Oui	0	0	0	Oui	0	0	0	Oui	Favorable	Non	Non	TVB	Non	Non	Non	Oui
11783	Non	Non	Oui	3	Oui	0	0	0	Oui	0	0	0	Oui	Favorable	Non	Oui	TVB	Non	Non	Non	Oui
2589	Non	Non	Oui	1	Oui	1	0	0	Oui	1	0	4	Oui	Pas d'évolution	Oui	Oui	En difficultée	Oui	Non	Non	Oui
9167	Oui	Non	Non	6	Non	0	0	0	Oui	0	0	0	Non	NA	NA	NA	NA	NA	Non	Non	Oui
631	Non	Oui	Non	1	Oui	0	2	1	Oui	2	0	4	Oui	Favorable	Non	Oui	En difficultée	Oui	Oui	Oui	Oui
11205	Non	Non	Oui	0	Non	0	0	0	Oui	0	0	3	Non	NA	NA	NA	NA	NA	Non	Non	Oui
1761	Non	Oui	Oui	1	Oui	0	1	1	Oui	0	0	1	Oui	Pas d'évolution	Non	Oui	En difficultée	Oui	Oui	Oui	Oui
14902	Non	Non	Oui	3	Oui	0	0	0	Oui	0	0	0	Oui	Favorable	Non	Non	TVB	Non	Non	Non	Oui
5662	Oui	Non	Oui	5	Non	0	0	0	Oui	0	0	0	Non	NA	NA	NA	NA	NA	Non	Non	Oui
12599	Oui	Oui	Oui	1	Non	0	0	0	Oui	0	0	0	Non	NA	NA	NA	NA	NA	Non	Non	Oui
6426	Oui	Non	Oui	0	Non	0	0	0	Oui	0	0	0	Non	NA	NA	NA	NA	NA	Non	Non	Oui
11716	Non	Oui	Oui	3	Oui	0	0	0	Oui	0	0	0	Oui	Favorable	Oui	Non	TVB	Non	Non	Non	Oui
9068	Oui	Oui	Non	1	Non	0	0	0	Oui	0	0	0	Non	NA	NA	NA	NA	NA	Non	Non	Oui
14733	Non	Non	Oui	19	Oui	0	0	0	Oui	0	0	4	Oui	Pas d'évolution	Oui	Oui	TVB	Oui	Non	Non	Oui
424	Oui	Non	Oui	1	Non	0	0	0	Oui	1	0	0	Non	NA	NA	NA	NA	NA	Non	Non	Oui
8152	Non	Oui	Oui	1	Oui	0	0	0	Oui	0	0	0	Oui	Favorable	Non	Oui	TVB	Non	Non	Non	Oui
13136	Non	Oui	Non	1	Oui	0	0	0	Oui	1	0	0	Oui	Favorable	Oui	Non	TVB	Non	Non	Non	Oui
11408	Non	Non	Oui	4	Oui	0	0	0	Oui	0	0	0	Oui	Favorable	Oui	Oui	TVB	Non	Non	Non	Oui
4234	Oui	Non	Oui	0	Non	0	0	0	Oui	0	0	0	Non	NA	NA	NA	NA	NA	Non	Non	Oui
14226	Non	Oui	Non	1	Oui	0	0	0	Oui	0	0	4	Oui	Pas d'évolution	Non	Oui	En difficultée	Oui	Non	Non	Oui
13898	Non	Oui	Oui	5	Oui	0	0	0	Oui	0	0	0	Oui	Favorable	Non	Non	TVB	Non	Non	Non	Oui
11994	Non	Non	Non	4	Non	0	0	0	Oui	0	0	0	Non	NA	NA	NA	NA	NA	Non	Non	Oui
10810	Oui	Non	Oui	45	Non	0	0	0	Oui	0	0	1	Non	NA	NA	NA	NA	NA	Non	Non	Oui
15725	Non	Oui	Oui	1	Oui	0	0	0	Oui	1	0	0	Oui	Favorable	Non	Oui	TVB	Non	Non	Non	Oui
3756	Oui	Oui	Oui	1	Non	0	0	0	Oui	0	0	0	Non	NA	NA	NA	NA	NA	Non	Non	Oui
3958	Oui	Oui	Non	1	Non	0	0	0	Oui	0	0	0	Non	NA	NA	NA	NA	NA	Non	Non	Oui
8583	Oui	Non	Oui	1	Non	0	0	0	Oui	0	0	0	Non	NA	NA	NA	NA	NA	Non	Non	Oui
1248	Non	Oui	Non	1	Oui	6	2	12	Oui	1	0	9	Oui	Pas d'évolution	Non	Oui	TVB	Oui	Oui	Oui	Oui
7912	Non	Oui	Non	1	Oui	0	1	0	Oui	0	0	0	Oui	Favorable	Oui	Non	TVB	Non	Oui	Non	Oui
16171	Non	Non	Oui	4	Oui	0	0	0	Oui	0	0	0	Oui	Favorable	Oui	Oui	TVB	Non	Non	Non	Oui
8501	Non	Oui	Oui	1	Oui	0	0	0	Oui	0	0	4	Oui	Favorable	Oui	Oui	TVB	Oui	Non	Non	Oui
13667	Non	Oui	Oui	4	Oui	2	0	0	Oui	0	0	4	Oui	Favorable	Oui	Oui	TVB	Oui	Non	Non	Oui
11613	Oui	Non	Oui	1	Non	0	0	0	Oui	0	0	0	Non	NA	NA	NA	NA	NA	Non	Non	Oui
9722	Non	Oui	Non	1	Oui	0	0	0	Oui	0	0	4	Oui	Pas d'évolution	Non	Oui	En difficultée	Oui	Non	Non	Oui
5217	Non	Oui	Oui	3	Oui	0	0	0	Oui	0	0	0	Oui	Favorable	Non	Non	TVB	Non	Non	Non	Oui
384	Non	Oui	Oui	12	Oui	4	1	0	Oui	0	1	4	Oui	Favorable	Oui	Oui	En difficultée	Oui	Oui	Non	Oui
9015	Oui	Oui	Non	2	Non	0	0	0	Oui	0	0	0	Non	NA	NA	NA	NA	NA	Non	Non	Oui
13468	Oui	Non	Oui	3	Non	0	0	0	Oui	0	0	0	Non	NA	NA	NA	NA	NA	Non	Non	Oui
2645	Non	Non	Oui	37	Oui	6	0	0	Oui	1	0	4	Oui	Pas d'évolution	Oui	Oui	En difficultée	Oui	Non	Non	Oui
9209	Non	Non	Non	1	Oui	0	0	0	Oui	0	0	4	Oui	Favorable	Oui	Oui	En difficultée	Oui	Non	Non	Oui
5483	Oui	Oui	Oui	1	Non	0	0	0	Oui	0	0	0	Non	NA	NA	NA	NA	NA	Non	Non	Oui
15020	Oui	Non	Oui	0	Non	0	0	0	Oui	0	0	0	Non	NA	NA	NA	NA	NA	Non	Non	Oui
12383	Non	Oui	Oui	1	Oui	0	1	0	Oui	0	0	4	Oui	Pas d'évolution	Oui	Oui	En difficultée	Non	Oui	Non	Oui
5281	Non	Oui	Non	2	Oui	2	1	0	Oui	0	0	4	Oui	Pas d'évolution	Oui	Oui	CRISE	Oui	Oui	Non	Oui
5216	Non	Non	Oui	1	Oui	0	0	0	Oui	0	0	0	Oui	Favorable	Non	Non	TVB	Non	Non	Non	Oui
12587	Non	Oui	Non	1	Oui	0	0	0	Oui	0	0	0	Oui	Favorable	Oui	Non	TVB	Non	Non	Non	Oui
2480	Non	Oui	Non	1	Oui	0	1	4	Oui	0	0	8	Oui	Favorable	Non	Non	TVB	Oui	Oui	Oui	Oui
943	Oui	Oui	Oui	1	Non	3	2	1	Oui	0	0	4	Non	NA	NA	NA	NA	NA	Oui	Oui	Oui
11028	Oui	Oui	Non	1	Non	0	0	0	Oui	0	0	0	Non	NA	NA	NA	NA	NA	Non	Non	Oui
5862	Oui	Oui	Oui	1	Non	0	0	0	Oui	0	0	0	Non	NA	NA	NA	NA	NA	Non	Non	Oui
7985	Oui	Oui	Oui	5	Non	0	0	0	Oui	0	0	0	Non	NA	NA	NA	NA	NA	Non	Non	Oui
8749	Oui	Oui	Oui	1	Non	0	0	0	Oui	0	0	0	Non	NA	NA	NA	NA	NA	Non	Non	Oui
10830	Oui	Non	Oui	1	Non	0	0	0	Oui	0	0	0	Non	NA	NA	NA	NA	NA	Non	Non	Oui
14701	Oui	Non	Oui	4	Non	0	0	0	Oui	0	0	0	Non	NA	NA	NA	NA	NA	Non	Non	Oui
15589	Non	Oui	Oui	1	Oui	0	0	0	Oui	0	0	0	Oui	Favorable	Oui	Non	TVB	Non	Non	Non	Oui
128	Oui	Oui	Oui	3	Non	1	0	0	Oui	1	0	0	Non	NA	NA	NA	NA	NA	Non	Non	Oui
5978	Non	Non	Oui	2	Non	0	0	0	Oui	0	0	2	Non	NA	NA	NA	NA	NA	Non	Non	Oui
11548	Oui	Non	Oui	0	Non	0	0	0	Oui	0	0	0	Non	NA	NA	NA	NA	NA	Non	Non	Oui
121	Non	Oui	Oui	8	Oui	2	0	0	Oui	3	0	0	Oui	Favorable	Oui	Oui	TVB	Non	Non	Non	Oui
10797	Oui	Non	Non	45	Non	0	0	0	Oui	0	0	0	Non	NA	NA	NA	NA	NA	Non	Non	Oui
12802	Oui	Oui	Oui	1	Non	0	0	0	Oui	0	0	0	Non	NA	NA	NA	NA	NA	Non	Non	Oui
7720	Oui	Oui	Oui	0	Non	1	1	0	Oui	0	0	1	Non	NA	NA	NA	NA	NA	Oui	Non	Oui
14025	Non	Non	Oui	12	Oui	0	0	0	Oui	0	0	0	Oui	Favorable	Oui	Oui	TVB	Oui	Non	Non	Oui
46	Oui	Oui	Non	1	Non	0	0	0	Oui	0	0	0	Non	NA	NA	NA	NA	NA	Non	Non	Oui
9197	Oui	Non	Oui	5	Non	0	0	0	Oui	0	0	0	Non	NA	NA	NA	NA	NA	Non	Non	Oui
9901	Oui	Oui	Oui	3	Non	0	0	0	Oui	0	0	0	Non	NA	NA	NA	NA	NA	Non	Non	Oui
10013	Oui	Oui	Non	2	Non	0	0	0	Oui	0	0	0	Non	NA	NA	NA	NA	NA	Non	Non	Oui
12253	Oui	Oui	Oui	1	Non	0	0	0	Oui	0	0	0	Non	NA	NA	NA	NA	NA	Non	Non	Oui
1611	Oui	Non	Oui	7	Non	9	0	0	Oui	1	0	4	Non	NA	NA	NA	NA	NA	Non	Non	Oui
5780	Non	Non	Oui	1	Oui	0	0	2	Oui	2	0	0	Oui	Pas d'évolution	Non	Oui	En difficultée	Oui	Non	Oui	Oui
12131	Non	Non	Oui	4	Non	1	2	1	Oui	2	0	4	Non	NA	NA	NA	NA	NA	Oui	Oui	Oui
14556	Non	Non	Oui	1	Oui	0	0	0	Oui	1	0	0	Oui	Favorable	Non	Non	TVB	Non	Non	Non	Oui
3708	Non	Non	Oui	1	Oui	0	0	0	Oui	0	0	0	Oui	Favorable	Oui	Oui	TVB	Non	Non	Non	Oui
14800	Non	Non	Non	2	Oui	0	0	0	Oui	0	0	4	Oui	Favorable	Oui	Oui	TVB	Oui	Non	Non	Oui
3513	Non	Oui	Oui	1	Oui	0	0	0	Oui	0	0	0	Oui	Favorable	Non	Oui	TVB	Non	Non	Non	Oui
5945	Non	Non	Oui	1	Oui	0	0	0	Oui	0	0	0	Oui	Favorable	Oui	Oui	TVB	Non	Non	Non	Oui
13525	Non	Oui	Oui	3	Oui	0	0	0	Oui	0	0	0	Oui	Favorable	Non	Oui	TVB	Non	Non	Non	Oui
13994	Non	Oui	Oui	2	Oui	0	0	0	Oui	0	0	2	Oui	Pas d'évolution	Oui	Oui	En difficultée	Oui	Non	Non	Oui
14431	Oui	Non	Oui	1	Non	0	0	0	Oui	0	0	0	Non	NA	NA	NA	NA	NA	Non	Non	Oui
16196	Oui	Non	Oui	3	Non	0	0	0	Oui	0	0	0	Non	NA	NA	NA	NA	NA	Non	Non	Oui
15300	Non	Oui	Oui	1	Oui	4	1	0	Oui	0	0	2	Oui	Pas d'évolution	Non	Oui	En difficultée	Oui	Oui	Non	Oui
12921	Non	Oui	Oui	1	Oui	0	0	0	Oui	0	0	4	Oui	Pas d'évolution	Oui	Oui	En difficultée	Oui	Non	Non	Oui
6358	Oui	Non	Oui	5	Non	0	0	0	Oui	0	0	0	Non	NA	NA	NA	NA	NA	Non	Non	Oui
14812	Oui	Non	Oui	24	Non	0	0	1	Oui	0	0	1	Non	NA	NA	NA	NA	NA	Non	Oui	Oui
7955	Non	Non	Oui	1	Oui	0	0	0	Oui	0	0	0	Oui	Favorable	Non	Non	TVB	Non	Non	Non	Oui
11469	Non	Oui	Oui	1	Non	0	0	1	Oui	0	1	1	Oui	Favorable	Oui	Oui	TVB	Oui	Non	Oui	Oui
8310	Non	Non	Non	3	Oui	0	0	0	Oui	0	0	2	Oui	Favorable	Oui	Oui	TVB	Oui	Non	Non	Oui
12211	Oui	Oui	Non	4	Non	0	1	0	Oui	0	0	1	Non	NA	NA	NA	NA	NA	Oui	Non	Oui
12334	Non	Non	Oui	3	Non	0	0	0	Oui	0	0	4	Non	NA	NA	NA	NA	NA	Non	Non	Oui
1094	Oui	Oui	Oui	8	Non	1	1	1	Oui	0	0	0	Non	NA	NA	NA	NA	NA	Oui	Oui	Oui
6060	Non	Oui	Non	1	Oui	4	1	3	Oui	1	0	3	Oui	Favorable	Non	Oui	TVB	Non	Oui	Oui	Oui
15814	Non	Oui	Oui	1	Oui	0	0	0	Oui	0	0	0	Oui	Favorable	Oui	Oui	TVB	Non	Non	Non	Oui
3211	Oui	Non	Oui	2	Non	0	0	0	Oui	0	0	0	Non	NA	NA	NA	NA	NA	Non	Non	Oui
9679	Oui	Non	Oui	0	Non	0	0	0	Oui	0	0	0	Non	NA	NA	NA	NA	NA	Non	Non	Oui
8908	Oui	Oui	Non	1	Non	0	0	0	Oui	0	0	0	Non	NA	NA	NA	NA	NA	Non	Non	Oui
9520	Oui	Oui	Oui	1	Non	0	0	0	Oui	0	0	0	Non	NA	NA	NA	NA	NA	Non	Non	Oui
14769	Non	Oui	Oui	2	Oui	0	0	0	Oui	0	0	4	Oui	Pas d'évolution	Oui	Oui	TVB	Oui	Non	Non	Oui
192	Oui	Oui	Oui	5	Non	0	0	1	Oui	0	0	0	Non	NA	NA	NA	NA	NA	Non	Oui	Oui
8907	Non	Oui	Oui	3	Oui	0	0	0	Oui	0	0	0	Oui	Favorable	Oui	Oui	TVB	Non	Non	Non	Oui
15694	Oui	Non	Oui	8	Non	0	0	0	Oui	0	0	1	Non	NA	NA	NA	NA	NA	Non	Non	Oui
13298	Non	Non	Non	1	Oui	0	0	1	Oui	0	0	4	Oui	Favorable	Oui	Non	TVB	Non	Non	Oui	Oui
6616	Non	Oui	Oui	1	Oui	0	1	0	Oui	0	0	2	Oui	Pas d'évolution	Oui	Oui	En difficultée	Oui	Oui	Non	Oui
10448	Non	Oui	Oui	3	Oui	0	1	0	Oui	0	0	1	Oui	Pas d'évolution	Oui	Oui	En difficultée	Non	Oui	Non	Oui
16062	Non	Oui	Oui	2	Oui	0	0	0	Oui	0	0	0	Oui	Pas d'évolution	Non	Oui	En difficultée	Non	Non	Non	Oui
11046	Oui	Oui	Oui	4	Non	0	0	0	Oui	0	0	1	Non	NA	NA	NA	NA	NA	Non	Non	Oui
6832	Oui	Non	Oui	4	Non	0	0	0	Oui	0	0	0	Non	NA	NA	NA	NA	NA	Non	Non	Oui
8148	Oui	Non	Oui	5	Non	0	0	0	Oui	0	0	0	Non	NA	NA	NA	NA	NA	Non	Non	Oui
14532	Non	Oui	Oui	1	Oui	0	0	2	Oui	1	1	1	Oui	Favorable	Oui	Oui	TVB	Non	Non	Oui	Oui
1716	Non	Non	Non	1	Oui	0	0	0	Oui	0	0	0	Oui	Favorable	Oui	Oui	TVB	Non	Non	Non	Oui
1097	Oui	Non	Oui	1	Non	0	0	0	Oui	0	0	0	Non	NA	NA	NA	NA	NA	Non	Non	Oui
4536	Oui	Oui	Oui	1	Non	0	0	0	Oui	0	0	0	Non	NA	NA	NA	NA	NA	Non	Non	Oui
5584	Oui	Oui	Non	1	Non	0	0	0	Oui	0	0	0	Non	NA	NA	NA	NA	NA	Non	Non	Oui
15553	Oui	Oui	Oui	2	Non	0	0	0	Oui	0	0	0	Non	NA	NA	NA	NA	NA	Non	Non	Oui
6010	Non	Oui	Oui	3	Oui	0	1	0	Oui	0	0	3	Oui	Favorable	Non	Oui	TVB	Non	Oui	Non	Oui
9311	Non	Non	Oui	1	Oui	0	0	0	Oui	0	0	2	Oui	Favorable	Oui	Oui	TVB	Oui	Non	Non	Oui
2196	Oui	Oui	Non	0	Non	0	0	0	Oui	0	0	0	Non	NA	NA	NA	NA	NA	Non	Non	Oui
7717	Oui	Oui	Oui	2	Non	0	0	0	Oui	1	0	0	Non	NA	NA	NA	NA	NA	Non	Non	Oui
15322	Non	Oui	Non	1	Oui	0	0	0	Oui	0	0	0	Oui	Favorable	Non	Non	TVB	Non	Non	Non	Oui
6243	Oui	Non	Oui	0	Non	0	0	0	Oui	1	0	1	Non	NA	NA	NA	NA	NA	Non	Non	Oui
7530	Oui	Non	Oui	1	Non	0	0	0	Oui	1	0	1	Non	NA	NA	NA	NA	NA	Non	Non	Oui
9317	Non	Non	Oui	2	Oui	0	0	0	Oui	0	0	2	Oui	Favorable	Oui	Oui	TVB	Oui	Non	Non	Oui
10938	Non	Non	Oui	4	Oui	0	0	0	Oui	0	0	0	Oui	Favorable	Oui	Oui	TVB	Non	Non	Non	Oui
1544	Non	Non	Oui	1	Oui	0	0	0	Oui	0	0	0	Oui	Favorable	Non	Oui	TVB	Oui	Non	Non	Oui
16048	Non	Non	Oui	1	Oui	0	0	1	Oui	2	1	0	Oui	Favorable	Oui	Non	TVB	Oui	Non	Oui	Oui
676	Non	Oui	Oui	1	Oui	0	0	0	Oui	0	0	0	Oui	Favorable	Non	Non	TVB	Non	Non	Non	Oui
5102	Non	Non	Non	1	Oui	0	0	0	Oui	1	0	2	Oui	Favorable	Non	Oui	En difficultée	Oui	Non	Non	Oui
15004	Non	Oui	Non	3	Oui	0	0	0	Oui	0	0	3	Oui	Favorable	Oui	Oui	TVB	Oui	Non	Non	Oui
9133	Non	Non	Non	1	Oui	0	0	0	Oui	0	0	0	Oui	Favorable	Oui	Oui	TVB	Non	Non	Non	Oui
9717	Non	Oui	Oui	1	Oui	0	0	0	Oui	0	0	4	Oui	Favorable	Oui	Oui	TVB	Oui	Non	Non	Oui
6811	Non	Non	Non	2	Oui	0	0	0	Oui	0	0	2	Oui	Pas d'évolution	Oui	Oui	En difficultée	Oui	Non	Non	Oui
14184	Oui	Non	Oui	4	Non	0	0	0	Oui	0	0	0	Non	NA	NA	NA	NA	NA	Non	Non	Oui
15248	Non	Non	Non	62	Oui	0	0	1	Oui	0	0	0	Oui	Favorable	Oui	Oui	TVB	Non	Non	Oui	Oui
15065	Non	Oui	Oui	0	Oui	0	0	0	Oui	0	0	0	Oui	Favorable	Non	Oui	TVB	Non	Non	Non	Oui
13829	Non	Oui	Non	7	Oui	1	1	1	Oui	0	0	4	Oui	Pas d'évolution	Oui	Oui	En difficultée	Oui	Oui	Oui	Oui
3486	Non	Oui	Oui	2	Oui	0	0	0	Oui	0	0	0	Oui	Favorable	Non	Non	TVB	Non	Non	Non	Oui
10403	Non	Non	Oui	3	Oui	0	0	0	Oui	0	0	2	Oui	Pas d'évolution	Oui	Oui	En difficultée	Oui	Non	Non	Oui
2507	Non	Oui	Non	1	Oui	0	0	0	Oui	0	0	0	Oui	Favorable	Oui	Non	TVB	Non	Non	Non	Oui
10853	Non	Oui	Oui	1	Oui	10	0	0	Oui	0	0	3	Oui	Pas d'évolution	Non	Oui	En difficultée	Non	Non	Non	Oui
1486	Oui	Non	Oui	6	Non	0	0	0	Oui	0	0	0	Non	NA	NA	NA	NA	NA	Non	Non	Oui
14889	Oui	Non	Oui	0	Non	0	0	0	Oui	1	0	0	Non	NA	NA	NA	NA	NA	Non	Non	Oui
8535	Non	Non	Oui	0	Oui	0	0	0	Oui	0	0	3	Oui	Favorable	Oui	Non	TVB	Oui	Non	Non	Oui
2811	Oui	Oui	Oui	1	Non	0	0	0	Oui	0	0	0	Non	NA	NA	NA	NA	NA	Non	Non	Oui
6649	Oui	Oui	Oui	0	Non	0	0	0	Oui	0	0	0	Non	NA	NA	NA	NA	NA	Non	Non	Oui
7042	Oui	Non	Oui	1	Non	0	0	0	Oui	0	0	0	Non	NA	NA	NA	NA	NA	Non	Non	Oui
16292	Oui	Oui	Oui	1	Non	0	0	0	Oui	0	0	1	Non	NA	NA	NA	NA	NA	Non	Non	Oui
3983	Non	Non	Oui	8	Oui	0	1	4	Oui	0	0	3	Oui	Favorable	Oui	Non	CRISE	Oui	Oui	Oui	Oui
910	Non	Oui	Non	1	Oui	0	1	0	Oui	0	0	1	Oui	Pas d'évolution	Oui	Oui	CRISE	Oui	Oui	Non	Oui
11014	Non	Non	Oui	7	Oui	0	0	0	Oui	0	0	0	Oui	Favorable	Oui	Oui	TVB	Oui	Non	Non	Oui
9749	Non	Oui	Oui	2	Non	0	0	0	Oui	0	0	0	Non	NA	NA	NA	NA	NA	Non	Non	Oui
13754	Non	Non	Oui	9	Oui	0	0	1	Oui	0	0	0	Oui	Favorable	Oui	Oui	TVB	Oui	Non	Oui	Oui
2228	Non	Non	Oui	1	Oui	0	1	1	Oui	0	0	6	Oui	Pas d'évolution	Oui	Oui	TVB	Oui	Oui	Oui	Oui
12616	Non	Non	Oui	9	Oui	0	1	3	Oui	2	1	8	Oui	Pas d'évolution	Oui	Oui	TVB	Oui	Oui	Oui	Oui
2129	Non	Non	Oui	3	Oui	0	1	1	Oui	0	0	0	Oui	Favorable	Oui	Non	TVB	Non	Oui	Oui	Oui
1134	Non	Oui	Oui	5	Oui	0	0	0	Oui	0	1	0	Oui	Favorable	Non	Oui	TVB	Oui	Non	Non	Oui
9333	Non	Oui	Oui	1	Oui	0	0	0	Oui	0	0	3	Oui	Pas d'évolution	Non	Oui	TVB	Oui	Non	Non	Oui
10758	Oui	Non	Non	1	Non	0	0	0	Oui	0	0	0	Non	NA	NA	NA	NA	NA	Non	Non	Oui
2797	Non	Oui	Oui	1	Oui	0	0	0	Oui	0	0	0	Oui	Favorable	Oui	Non	TVB	Non	Non	Non	Oui
938	Non	Oui	Oui	1	Oui	0	0	0	Oui	0	0	2	Oui	Pas d'évolution	Oui	Oui	En difficultée	Oui	Non	Non	Oui
698	Oui	Oui	Oui	1	Non	0	0	0	Oui	0	0	0	Non	NA	NA	NA	NA	NA	Non	Non	Oui
3692	Oui	Oui	Oui	1	Non	0	0	0	Oui	0	0	0	Non	NA	NA	NA	NA	NA	Non	Non	Oui
7015	Non	Non	Oui	1	Oui	0	0	0	Oui	0	0	4	Oui	Favorable	Oui	Oui	TVB	Oui	Non	Non	Oui
16794	Non	Non	Non	2	Non	0	0	1	Oui	0	0	0	Oui	Favorable	Oui	Oui	TVB	Non	Non	Oui	Oui
4109	Non	Non	Oui	2	Oui	0	0	0	Oui	1	0	0	Oui	Favorable	Oui	Oui	TVB	Non	Non	Non	Oui
13506	Non	Non	Non	6	Non	0	0	0	Oui	0	0	4	Non	NA	NA	NA	NA	NA	Non	Non	Oui
7862	Non	Non	Oui	4	Oui	0	0	1	Oui	0	1	2	Oui	Pas d'évolution	Oui	Oui	En difficultée	Oui	Non	Oui	Oui
536	Non	Oui	Non	1	Non	0	1	3	Oui	1	0	5	Non	NA	NA	NA	NA	NA	Oui	Oui	Oui
2948	Non	Oui	Non	2	Oui	0	1	0	Oui	0	0	2	Oui	Favorable	Non	Oui	TVB	Oui	Oui	Non	Oui
7736	Non	Oui	Oui	4	Oui	5	0	0	Oui	0	0	2	Oui	Favorable	Non	Non	TVB	Oui	Non	Non	Oui
6065	Non	Non	Oui	1	Oui	0	0	0	Oui	0	0	0	Oui	Favorable	Non	Non	TVB	Non	Non	Non	Oui
3151	Non	Non	Oui	20	Oui	0	0	0	Oui	0	0	0	Oui	Favorable	Oui	Oui	TVB	Non	Non	Non	Oui
15868	Oui	Oui	Oui	1	Non	0	0	0	Oui	0	0	1	Non	NA	NA	NA	NA	NA	Non	Non	Oui
1254	Non	Non	Oui	2	Oui	0	0	0	Oui	0	0	4	Oui	Favorable	Non	Oui	TVB	Non	Non	Non	Oui
13909	Non	Non	Oui	5	Oui	1	0	0	Oui	0	0	0	Oui	Pas d'évolution	Oui	Oui	TVB	Non	Non	Non	Oui
3564	Oui	Oui	Oui	1	Non	0	0	0	Oui	0	0	0	Non	NA	NA	NA	NA	NA	Non	Non	Oui
7007	Oui	Oui	Oui	0	Non	0	0	0	Oui	0	0	0	Non	NA	NA	NA	NA	NA	Non	Non	Oui
11218	Non	Oui	Non	1	Non	0	0	0	Oui	0	0	0	Non	NA	NA	NA	NA	NA	Non	Non	Oui
2229	Oui	Non	Oui	0	Non	0	2	3	Oui	1	0	0	Non	NA	NA	NA	NA	NA	Oui	Oui	Oui
16851	Non	Oui	Oui	0	Oui	0	0	0	Oui	0	0	0	Oui	Favorable	Non	Non	TVB	Non	Non	Non	Oui
8943	Non	Non	Oui	1	Oui	2	4	3	Oui	0	0	4	Oui	Pas d'évolution	Oui	Oui	En difficultée	Oui	Oui	Oui	Oui
10775	Non	Non	Oui	44	Oui	2	0	3	Oui	0	0	7	Oui	Défavorable	Oui	Oui	En difficultée	Oui	Non	Oui	Oui
8391	Non	Oui	Oui	4	Oui	1	1	0	Oui	0	0	2	Oui	Pas d'évolution	Oui	Oui	En difficultée	Oui	Oui	Non	Oui
10458	Non	Oui	Non	6	Oui	2	1	3	Oui	0	0	3	Oui	Pas d'évolution	Oui	Oui	En difficultée	Oui	Oui	Oui	Oui
5789	Non	Oui	Oui	1	Oui	0	0	0	Oui	0	0	0	Oui	Favorable	Non	Non	TVB	Non	Non	Non	Oui
16119	Oui	Non	Oui	4	Non	0	0	0	Oui	0	0	0	Non	NA	NA	NA	NA	NA	Non	Non	Oui
15062	Non	Oui	Oui	1	Oui	0	0	0	Oui	0	0	1	Oui	Favorable	Oui	Non	TVB	Non	Non	Non	Oui
6721	Non	Oui	Oui	1	Non	0	1	1	Oui	0	0	2	Oui	Pas d'évolution	Non	Oui	CRISE	Oui	Oui	Oui	Oui
509	Non	Non	Non	5	Oui	2	1	2	Oui	0	0	2	Oui	Favorable	Non	Oui	En difficultée	Oui	Oui	Oui	Oui
11813	Non	Non	Oui	3	Oui	0	0	0	Oui	0	0	0	Oui	Favorable	Oui	Oui	TVB	Non	Non	Non	Oui
8633	Non	Oui	Oui	6	Oui	0	0	0	Oui	0	0	2	Oui	Favorable	Oui	Oui	TVB	Oui	Non	Non	Oui
14491	Non	Non	Non	1	Non	0	0	0	Oui	0	0	4	Non	NA	NA	NA	NA	NA	Non	Non	Oui
14178	Non	Oui	Oui	6	Oui	4	2	2	Oui	0	0	4	Oui	Favorable	Oui	Non	TVB	Non	Oui	Oui	Oui
14297	Non	Oui	Non	0	Oui	0	0	0	Oui	0	0	0	Oui	Favorable	Oui	Non	TVB	Non	Non	Non	Oui
2992	Oui	Non	Oui	1	Non	0	0	0	Oui	0	0	0	Non	NA	NA	NA	NA	NA	Non	Non	Oui
14482	Oui	Oui	Oui	2	Non	0	0	0	Oui	0	0	0	Non	NA	NA	NA	NA	NA	Non	Non	Oui
15281	Oui	Oui	Oui	1	Non	0	0	0	Oui	0	0	0	Non	NA	NA	NA	NA	NA	Non	Non	Oui
7532	Non	Oui	Oui	2	Oui	1	2	14	Oui	3	1	10	Oui	Pas d'évolution	Oui	Oui	CRISE	Oui	Oui	Oui	Oui
14340	Non	Oui	Oui	23	Oui	0	0	0	Oui	0	0	0	Oui	Favorable	Non	Non	TVB	Non	Non	Non	Oui
13256	Non	Non	Oui	1	Oui	0	0	1	Oui	0	0	4	Oui	Favorable	Oui	Oui	En difficultée	Oui	Non	Oui	Oui
6596	Non	Oui	Oui	9	Oui	0	0	0	Oui	1	0	1	Oui	Favorable	Oui	Oui	CRISE	Non	Non	Non	Oui
6742	Oui	Oui	Oui	3	Non	0	0	0	Oui	1	0	0	Non	NA	NA	NA	NA	NA	Non	Non	Oui
5	Non	Non	Oui	7	Oui	4	0	3	Oui	3	0	4	Oui	Favorable	Non	Non	TVB	Non	Non	Oui	Oui
6894	Non	Oui	Oui	5	Oui	0	0	0	Oui	0	0	0	Oui	Favorable	Non	Non	TVB	Non	Non	Non	Oui
16730	Non	Oui	Oui	4	Oui	0	0	0	Oui	0	0	2	Oui	Favorable	Oui	Oui	TVB	Oui	Non	Non	Oui
2741	Oui	Non	Oui	4	Non	0	0	0	Oui	0	0	0	Non	NA	NA	NA	NA	NA	Non	Non	Oui
5533	Non	Non	Oui	2	Oui	0	0	0	Oui	0	0	0	Oui	Favorable	Non	Non	TVB	Non	Non	Non	Oui
1031	Oui	Non	Oui	0	Non	0	0	0	Oui	0	0	0	Non	NA	NA	NA	NA	NA	Non	Non	Oui
2503	Oui	Non	Oui	3	Non	0	0	0	Oui	0	0	0	Non	NA	NA	NA	NA	NA	Non	Non	Oui
3857	Oui	Oui	Oui	2	Non	0	0	0	Oui	0	0	0	Non	NA	NA	NA	NA	NA	Non	Non	Oui
9968	Oui	Non	Oui	2	Non	0	0	0	Oui	0	0	0	Non	NA	NA	NA	NA	NA	Non	Non	Oui
14728	Oui	Oui	Oui	9	Non	0	0	0	Oui	0	0	0	Non	NA	NA	NA	NA	NA	Non	Non	Oui
4187	Non	Oui	Oui	0	Oui	9	3	2	Oui	0	0	6	Oui	Défavorable	Oui	Oui	En difficultée	Oui	Oui	Oui	Oui
15460	Non	Oui	Non	5	Oui	0	0	0	Oui	0	0	4	Oui	Favorable	Oui	Non	TVB	Non	Non	Non	Oui
4288	Oui	Oui	Oui	2	Non	0	0	0	Oui	0	0	0	Non	NA	NA	NA	NA	NA	Non	Non	Oui
13574	Oui	Oui	Oui	1	Non	0	0	0	Oui	0	0	0	Non	NA	NA	NA	NA	NA	Non	Non	Oui
6474	Oui	Non	Oui	4	Non	0	0	1	Oui	0	0	1	Non	NA	NA	NA	NA	NA	Non	Oui	Oui
3054	Oui	Non	Oui	2	Non	0	0	0	Oui	0	0	0	Non	NA	NA	NA	NA	NA	Non	Non	Oui
5851	Oui	Oui	Oui	1	Non	0	0	0	Oui	0	0	0	Non	NA	NA	NA	NA	NA	Non	Non	Oui
12280	Oui	Non	Non	1	Non	0	0	0	Oui	0	0	0	Non	NA	NA	NA	NA	NA	Non	Non	Oui
15491	Oui	Non	Oui	1	Non	0	0	0	Oui	0	0	0	Non	NA	NA	NA	NA	NA	Non	Non	Oui
15648	Oui	Non	Oui	1	Non	0	0	0	Oui	0	0	1	Non	NA	NA	NA	NA	NA	Non	Non	Oui
15965	Non	Non	Oui	26	Oui	0	0	0	Oui	0	0	0	Oui	Favorable	Oui	Non	TVB	Non	Non	Non	Oui
2474	Non	Non	Non	13	Oui	0	0	0	Oui	0	0	0	Oui	Favorable	Oui	Non	TVB	Non	Non	Non	Oui
328	Non	Non	Oui	8	Oui	0	0	0	Oui	0	0	0	Oui	Favorable	Oui	Non	TVB	Non	Non	Non	Oui
13734	Non	Oui	Oui	1	Oui	0	0	0	Oui	0	0	0	Oui	Favorable	Oui	Oui	TVB	Non	Non	Non	Oui
14475	Non	Non	Oui	10	Oui	0	2	0	Oui	0	0	5	Oui	Favorable	Oui	Oui	TVB	Oui	Oui	Non	Oui
6039	Non	Non	Oui	3	Oui	0	0	0	Oui	0	0	0	Oui	Favorable	Oui	Oui	TVB	Non	Non	Non	Oui
14478	Oui	Oui	Non	1	Non	3	0	0	Oui	0	0	3	Non	NA	NA	NA	NA	NA	Non	Non	Oui
7416	Oui	Oui	Oui	0	Non	0	0	1	Oui	1	0	0	Non	NA	NA	NA	NA	NA	Non	Oui	Oui
3399	Oui	Oui	Oui	0	Non	0	0	0	Oui	0	0	0	Non	NA	NA	NA	NA	NA	Non	Non	Oui
4371	Oui	Oui	Oui	1	Non	0	0	0	Oui	0	0	0	Non	NA	NA	NA	NA	NA	Non	Non	Oui
4570	Oui	Non	Oui	1	Non	0	0	0	Oui	0	0	0	Non	NA	NA	NA	NA	NA	Non	Non	Oui
6630	Oui	Oui	Oui	2	Non	0	0	0	Oui	0	0	0	Non	NA	NA	NA	NA	NA	Non	Non	Oui
16254	Oui	Non	Oui	3	Non	0	0	0	Oui	0	0	0	Non	NA	NA	NA	NA	NA	Non	Non	Oui
5164	Oui	Non	Oui	1	Non	0	0	0	Oui	0	0	0	Non	NA	NA	NA	NA	NA	Non	Non	Oui
13783	Non	Oui	Oui	4	Oui	1	1	2	Oui	2	0	5	Oui	Favorable	Oui	Oui	TVB	Non	Oui	Oui	Oui
13382	Oui	Non	Oui	1	Non	0	0	0	Oui	1	0	1	Non	NA	NA	NA	NA	NA	Non	Non	Oui
16212	Oui	Non	Oui	0	Non	0	0	0	Oui	0	0	0	Non	NA	NA	NA	NA	NA	Non	Non	Oui
8458	Non	Non	Oui	2	Oui	1	5	3	Oui	0	0	4	Oui	Pas d'évolution	Oui	Oui	CRISE	Oui	Oui	Oui	Oui
10880	Oui	Non	Oui	1	Non	0	1	0	Oui	1	0	0	Non	NA	NA	NA	NA	NA	Oui	Non	Oui
5434	Non	Non	Oui	2	Oui	0	2	0	Oui	0	0	1	Oui	Pas d'évolution	Oui	Oui	En difficultée	Oui	Oui	Non	Oui
13758	Oui	Non	Oui	1	Non	0	0	0	Oui	0	0	1	Non	NA	NA	NA	NA	NA	Non	Non	Oui
11343	Non	Oui	Oui	2	Oui	0	2	1	Oui	0	0	2	Oui	Pas d'évolution	Oui	Oui	En difficultée	Non	Oui	Oui	Oui
530	Non	Oui	Non	1	Oui	0	0	0	Oui	0	0	4	Oui	Favorable	Oui	Oui	TVB	Oui	Non	Non	Oui
6232	Non	Oui	Oui	2	Non	1	0	0	Oui	0	0	4	Non	NA	NA	NA	NA	NA	Non	Non	Oui
16365	Non	Oui	Non	3	Oui	0	0	3	Oui	0	0	0	Oui	Favorable	Oui	Oui	TVB	Non	Non	Oui	Oui
2873	Non	Non	Oui	7	Oui	0	0	4	Oui	0	0	0	Oui	Favorable	Oui	Non	TVB	Non	Non	Oui	Oui
23	Non	Non	Oui	10	Oui	0	1	0	Oui	1	0	0	Oui	Pas d'évolution	Non	Oui	En difficultée	Non	Oui	Non	Oui
15501	Non	Non	Oui	2	Oui	0	0	0	Oui	0	0	0	Oui	Favorable	Non	Non	TVB	Non	Non	Non	Oui
11072	Oui	Oui	Non	0	Non	0	0	0	Oui	1	0	0	Non	NA	NA	NA	NA	NA	Non	Non	Oui
2563	Non	Oui	Non	1	Oui	4	1	0	Oui	0	0	3	Oui	Pas d'évolution	Non	Oui	En difficultée	Oui	Oui	Non	Oui
6352	Non	Non	Oui	10	Oui	0	0	0	Oui	0	0	0	Oui	Favorable	Oui	Non	TVB	Non	Non	Non	Oui
16712	Non	Oui	Non	1	Oui	0	0	0	Oui	0	0	0	Oui	Pas d'évolution	Oui	Oui	En difficultée	Non	Non	Non	Oui
12134	Non	Non	Oui	2	Oui	0	1	0	Oui	0	0	2	Oui	Favorable	Oui	Oui	En difficultée	Oui	Oui	Non	Oui
985	Non	Non	Oui	0	Oui	0	0	0	Oui	0	0	0	Oui	Favorable	Oui	Oui	TVB	Non	Non	Non	Oui
695	Non	Oui	Oui	1	Oui	0	0	0	Oui	0	0	0	Oui	Favorable	Oui	Oui	TVB	Non	Non	Non	Oui
3080	Oui	Non	Oui	7	Non	0	0	0	Oui	0	0	0	Non	NA	NA	NA	NA	NA	Non	Non	Oui
8755	Oui	Non	Non	2	Non	0	0	0	Oui	0	0	0	Non	NA	NA	NA	NA	NA	Non	Non	Oui
10715	Non	Non	Oui	6	Non	0	0	1	Oui	0	0	1	Non	NA	NA	NA	NA	NA	Non	Oui	Oui
13166	Non	Oui	Oui	1	Non	0	0	2	Oui	0	0	4	Oui	Favorable	Oui	Non	TVB	Non	Non	Oui	Oui
10716	Non	Non	Oui	33	Oui	1	0	1	Oui	0	0	0	Oui	Favorable	Oui	Oui	TVB	Oui	Non	Oui	Oui
11444	Non	Non	Oui	1	Oui	0	0	0	Oui	0	0	0	Oui	Favorable	Oui	Non	TVB	Non	Non	Non	Oui
8082	Non	Non	Non	1	Oui	1	1	1	Oui	0	0	0	Oui	Favorable	Oui	Oui	TVB	Non	Oui	Oui	Oui
10428	Non	Oui	Oui	1	Oui	0	2	0	Oui	0	0	4	Oui	Pas d'évolution	Oui	Oui	En difficultée	Oui	Oui	Non	Oui
9624	Oui	Oui	Non	1	Non	0	0	0	Oui	0	0	0	Non	NA	NA	NA	NA	NA	Non	Non	Oui
14943	Non	Non	Oui	2	Non	0	0	0	Oui	1	0	4	Non	NA	NA	NA	NA	NA	Non	Non	Oui
52	Oui	Oui	Oui	1	Non	0	0	0	Oui	0	0	0	Non	NA	NA	NA	NA	NA	Non	Non	Oui
15152	Non	Oui	Non	1	Oui	0	0	0	Oui	0	0	4	Oui	Pas d'évolution	Non	Oui	TVB	Non	Non	Non	Oui
6969	Non	Non	Oui	8	Oui	0	0	0	Oui	0	0	0	Oui	Favorable	Oui	Oui	TVB	Non	Non	Non	Oui
7957	Non	Oui	Oui	1	Non	0	0	0	Oui	0	0	2	Non	NA	NA	NA	NA	NA	Non	Non	Oui
3784	Oui	Oui	Oui	1	Non	0	0	0	Oui	0	0	4	Non	NA	NA	NA	NA	NA	Non	Non	Oui
14783	Oui	Oui	Oui	9	Non	0	0	2	Oui	0	0	4	Non	NA	NA	NA	NA	NA	Non	Oui	Oui
6675	Oui	Non	Non	0	Non	0	0	0	Oui	0	0	4	Non	NA	NA	NA	NA	NA	Non	Non	Oui
12785	Oui	Non	Oui	12	Non	0	0	0	Oui	0	0	0	Non	NA	NA	NA	NA	NA	Non	Non	Oui
11632	Non	Non	Oui	1	Oui	0	0	1	Oui	0	0	4	Oui	Pas d'évolution	Oui	Oui	En difficultée	Oui	Non	Oui	Oui
6957	Non	Non	Oui	34	Oui	0	0	0	Oui	0	0	0	Oui	Favorable	Oui	Oui	TVB	Non	Non	Non	Oui
9499	Oui	Non	Oui	1	Non	0	0	0	Oui	0	0	0	Non	NA	NA	NA	NA	NA	Non	Non	Oui
9318	Non	Oui	Oui	1	Non	0	0	1	Oui	1	0	0	Oui	Favorable	Non	Non	TVB	Non	Non	Oui	Oui
11011	Non	Non	Oui	1	Oui	0	0	0	Oui	0	0	0	Oui	Favorable	Oui	Oui	TVB	Non	Non	Non	Oui
2973	Non	Oui	Oui	1	Oui	0	0	0	Oui	0	0	0	Oui	Favorable	Non	Oui	TVB	Non	Non	Non	Oui
14480	Non	Non	Non	0	Oui	0	0	0	Oui	1	0	0	Oui	Favorable	Oui	Oui	TVB	Non	Non	Non	Oui
5287	Non	Non	Oui	2	Oui	1	0	0	Oui	1	0	4	Oui	Favorable	Oui	Non	TVB	Non	Non	Non	Oui
1996	Oui	Non	Oui	1	Non	0	0	0	Oui	0	0	0	Non	NA	NA	NA	NA	NA	Non	Non	Oui
3516	Oui	Oui	Oui	6	Non	0	0	0	Oui	0	0	0	Non	NA	NA	NA	NA	NA	Non	Non	Oui
5902	Oui	Non	Oui	9	Non	0	0	0	Oui	0	0	0	Non	NA	NA	NA	NA	NA	Non	Non	Oui
8640	Oui	Oui	Oui	1	Non	1	0	0	Oui	0	0	4	Non	NA	NA	NA	NA	NA	Non	Non	Oui
8969	Oui	Non	Oui	10	Non	0	0	0	Oui	0	0	4	Non	NA	NA	NA	NA	NA	Non	Non	Oui
8984	Oui	Non	Non	2	Non	0	0	0	Oui	0	0	0	Non	NA	NA	NA	NA	NA	Non	Non	Oui
11810	Oui	Oui	Non	1	Non	0	0	0	Oui	0	0	0	Non	NA	NA	NA	NA	NA	Non	Non	Oui
14290	Oui	Non	Oui	2	Non	0	0	0	Oui	0	0	0	Non	NA	NA	NA	NA	NA	Non	Non	Oui
5288	Oui	Oui	Oui	1	Non	0	0	0	Oui	1	0	0	Non	NA	NA	NA	NA	NA	Non	Non	Oui
4427	Oui	Non	Oui	1	Non	0	0	0	Oui	0	0	0	Non	NA	NA	NA	NA	NA	Non	Non	Oui
6723	Oui	Oui	Oui	53	Non	0	0	0	Oui	0	0	0	Non	NA	NA	NA	NA	NA	Non	Non	Oui
14642	Oui	Non	Oui	3	Non	0	0	0	Oui	0	0	0	Non	NA	NA	NA	NA	NA	Non	Non	Oui
10014	Non	Non	Oui	3	Non	0	0	1	Oui	0	0	4	Non	NA	NA	NA	NA	NA	Non	Oui	Oui
126	Non	Oui	Oui	1	Oui	0	0	1	Oui	0	0	0	Oui	Favorable	Oui	Non	TVB	Non	Non	Oui	Oui
14108	Non	Non	Non	13	Oui	1	1	11	Oui	4	2	14	Oui	Favorable	Non	Non	TVB	Non	Oui	Oui	Oui
8680	Non	Oui	Oui	3	Oui	2	1	0	Oui	0	0	4	Oui	Pas d'évolution	Oui	Oui	En difficultée	Oui	Oui	Non	Oui
1557	Non	Non	Oui	1	Oui	0	0	0	Oui	0	0	1	Oui	Pas d'évolution	Oui	Oui	En difficultée	Oui	Non	Non	Oui
9925	Oui	Non	Oui	1	Non	0	0	0	Oui	0	0	0	Non	NA	NA	NA	NA	NA	Non	Non	Oui
1828	Oui	Oui	Oui	10	Non	1	0	2	Oui	0	0	1	Non	NA	NA	NA	NA	NA	Non	Oui	Oui
9219	Oui	Non	Oui	1	Non	4	1	0	Oui	1	0	1	Non	NA	NA	NA	NA	NA	Oui	Non	Oui
2294	Oui	Non	Oui	6	Non	3	0	0	Oui	0	0	0	Non	NA	NA	NA	NA	NA	Non	Non	Oui
8147	Oui	Oui	Non	8	Non	0	0	0	Oui	0	0	0	Non	NA	NA	NA	NA	NA	Non	Non	Oui
14823	Oui	Non	Non	4	Non	0	0	0	Oui	0	0	0	Non	NA	NA	NA	NA	NA	Non	Non	Oui
8591	Non	Oui	Oui	24	Non	4	0	5	Oui	2	1	5	Non	NA	NA	NA	NA	NA	Non	Oui	Oui
4162	Non	Oui	Oui	1	Oui	0	0	0	Oui	0	0	0	Oui	Favorable	Oui	Oui	TVB	Non	Non	Non	Oui
2684	Oui	Oui	Oui	1	Non	0	0	0	Oui	0	0	0	Non	NA	NA	NA	NA	NA	Non	Non	Oui
5464	Oui	Oui	Oui	1	Non	0	0	0	Oui	0	0	0	Non	NA	NA	NA	NA	NA	Non	Non	Oui
3061	Oui	Non	Oui	1	Non	0	0	0	Oui	0	0	0	Non	NA	NA	NA	NA	NA	Non	Non	Oui
7904	Non	Oui	Oui	1	Non	1	0	0	Oui	1	0	12	Non	NA	NA	NA	NA	NA	Non	Non	Oui
16774	Oui	Oui	Oui	0	Non	0	0	0	Oui	0	0	0	Non	NA	NA	NA	NA	NA	Non	Non	Oui
5443	Non	Oui	Oui	4	Non	2	1	3	Oui	1	0	5	Non	NA	NA	NA	NA	NA	Oui	Oui	Oui
15695	Non	Non	Oui	2	Oui	0	0	0	Oui	0	0	0	Oui	Favorable	Oui	Oui	TVB	Non	Non	Non	Oui
6728	Non	Oui	Oui	1	Oui	0	0	0	Oui	0	0	1	Oui	Pas d'évolution	Non	Oui	En difficultée	Oui	Non	Non	Oui
1232	Oui	Non	Oui	21	Non	0	0	0	Oui	0	0	0	Non	NA	NA	NA	NA	NA	Non	Non	Oui
14866	Oui	Non	Non	5	Non	0	0	0	Oui	0	0	0	Non	NA	NA	NA	NA	NA	Non	Non	Oui
12657	Non	Oui	Oui	1	Non	9	2	11	Oui	1	1	12	Non	NA	NA	NA	NA	NA	Oui	Oui	Oui
11902	Oui	Oui	Oui	1	Non	0	0	0	Oui	0	0	0	Non	NA	NA	NA	NA	NA	Non	Non	Oui
1475	Non	Oui	Oui	9	Oui	0	0	0	Oui	0	0	4	Oui	Favorable	Oui	Oui	En difficultée	Oui	Non	Non	Oui
8977	Non	Oui	Oui	1	Oui	0	0	0	Oui	0	0	0	Oui	Favorable	Non	Non	TVB	Non	Non	Non	Oui
1096	Oui	Non	Oui	12	Non	0	0	0	Oui	0	0	0	Non	NA	NA	NA	NA	NA	Non	Non	Oui
2441	Oui	Oui	Oui	1	Non	3	0	0	Oui	0	0	4	Non	NA	NA	NA	NA	NA	Non	Non	Oui
10503	Oui	Oui	Oui	0	Non	0	0	0	Oui	0	0	0	Non	NA	NA	NA	NA	NA	Non	Non	Oui
11837	Oui	Non	Oui	1	Non	3	0	0	Oui	0	0	2	Non	NA	NA	NA	NA	NA	Non	Non	Oui
8816	Oui	Non	Oui	2	Non	0	0	0	Oui	1	0	0	Non	NA	NA	NA	NA	NA	Non	Non	Oui
16891	Oui	Oui	Oui	1	Non	0	0	0	Oui	0	0	2	Non	NA	NA	NA	NA	NA	Non	Non	Oui
7422	Non	Oui	Oui	4	Non	0	0	1	Oui	0	0	1	Non	NA	NA	NA	NA	NA	Non	Oui	Oui
2461	Non	Non	Oui	0	Oui	0	0	0	Oui	0	0	0	Oui	Favorable	Non	Oui	TVB	Non	Non	Non	Oui
15031	Non	Oui	Non	3	Oui	0	0	0	Oui	0	0	4	Oui	Favorable	Non	Oui	En difficultée	Oui	Non	Non	Oui
1104	Oui	Oui	Oui	2	Non	0	0	0	Oui	0	0	0	Non	NA	NA	NA	NA	NA	Non	Non	Oui
8069	Oui	Non	Oui	1	Non	0	0	0	Oui	0	0	0	Non	NA	NA	NA	NA	NA	Non	Non	Oui
12145	Oui	Non	Oui	19	Non	0	0	0	Oui	0	0	2	Non	NA	NA	NA	NA	NA	Non	Non	Oui
9948	Non	Non	Non	14	Oui	0	1	1	Oui	0	0	3	Oui	Pas d'évolution	Oui	Oui	En difficultée	Oui	Oui	Oui	Oui
450	Non	Oui	Oui	1	Oui	0	0	0	Oui	0	0	2	Oui	Pas d'évolution	Non	Oui	En difficultée	Oui	Non	Non	Oui
10873	Non	Non	Oui	1	Non	5	0	0	Oui	1	0	5	Non	NA	NA	NA	NA	NA	Non	Non	Oui
12347	Non	Oui	Oui	4	Oui	0	0	1	Oui	0	0	0	Oui	Pas d'évolution	Oui	Oui	TVB	Non	Non	Oui	Oui
5676	Non	Non	Non	1	Non	0	2	0	Oui	0	0	6	Oui	Pas d'évolution	Oui	Oui	En difficultée	Oui	Oui	Non	Oui
4817	Non	Non	Oui	3	Oui	0	0	0	Oui	0	0	4	Oui	Pas d'évolution	Non	Oui	En difficultée	Oui	Non	Non	Oui
11913	Non	Non	Non	1	Non	0	0	1	Oui	0	1	0	Oui	Favorable	Non	Non	TVB	Non	Non	Oui	Oui
8713	Non	Non	Non	1	Oui	0	0	0	Oui	0	0	0	Oui	Favorable	Non	Non	TVB	Non	Non	Non	Oui
1373	Non	Non	Oui	1	Oui	0	0	0	Oui	2	0	0	Oui	Favorable	Oui	Oui	TVB	Non	Non	Non	Oui
7846	Non	Non	Oui	5	Oui	7	2	4	Oui	1	0	4	Oui	Pas d'évolution	Oui	Non	En difficultée	Oui	Oui	Oui	Oui
6185	Oui	Oui	Oui	0	Non	0	0	0	Oui	0	0	0	Non	NA	NA	NA	NA	NA	Non	Non	Oui
16910	Non	Non	Oui	2	Oui	1	0	1	Oui	1	0	4	Oui	Favorable	Oui	Oui	En difficultée	Non	Non	Oui	Oui
6714	Non	Oui	Non	6	Oui	0	2	7	Oui	0	0	5	Oui	Favorable	Oui	Oui	TVB	Non	Oui	Oui	Oui
1957	Non	Oui	Oui	1	Oui	1	0	0	Oui	0	0	1	Oui	Favorable	Oui	Non	TVB	Non	Non	Non	Oui
8476	Non	Non	Oui	56	Oui	0	0	1	Oui	0	0	1	Oui	Pas d'évolution	Non	Oui	En difficultée	Oui	Non	Oui	Oui
14422	Non	Non	Oui	1	Oui	0	0	0	Oui	0	0	0	Oui	Favorable	Non	Non	TVB	Non	Non	Non	Oui
6414	Oui	Oui	Oui	10	Non	0	0	0	Oui	0	0	0	Non	NA	NA	NA	NA	NA	Non	Non	Oui
10274	Non	Non	Non	1	Non	0	0	0	Oui	0	0	0	Non	NA	NA	NA	NA	NA	Non	Non	Oui
11824	Oui	Oui	Non	0	Non	0	0	0	Oui	0	0	0	Non	NA	NA	NA	NA	NA	Non	Non	Oui
12513	Non	Oui	Oui	4	Oui	2	3	0	Oui	2	0	3	Oui	Pas d'évolution	Non	Oui	En difficultée	Oui	Oui	Non	Oui
6377	Non	Non	Non	0	Oui	0	0	0	Oui	0	0	2	Oui	Défavorable	Oui	Oui	TVB	Oui	Non	Non	Oui
2738	Non	Oui	Oui	1	Oui	0	0	0	Non	0	0	2	Oui	Favorable	Non	Oui	TVB	Oui	Non	Non	Oui
7469	Non	Oui	Non	5	Oui	0	0	0	Oui	0	0	3	Oui	Pas d'évolution	Oui	Oui	En difficultée	Oui	Non	Non	Oui
9768	Non	Oui	Oui	5	Oui	0	0	0	Oui	0	0	0	Oui	Favorable	Oui	Non	TVB	Non	Non	Non	Oui
1021	Non	Non	Oui	18	Oui	0	0	0	Oui	1	0	1	Oui	Favorable	Non	Oui	TVB	Non	Non	Non	Oui
8239	Non	Oui	Oui	1	Oui	1	0	2	Oui	0	0	0	Oui	Favorable	Non	Oui	En difficultée	Oui	Non	Oui	Oui
12808	Non	Non	Oui	7	Oui	0	0	0	Oui	0	1	0	Oui	Favorable	Non	Non	TVB	Non	Non	Non	Oui
12410	Non	Non	Oui	1	Oui	1	1	3	Oui	0	1	2	Oui	Défavorable	Oui	Oui	En difficultée	Oui	Oui	Oui	Oui
11292	Oui	Non	Non	1	Non	0	0	0	Oui	0	0	5	Non	NA	NA	NA	NA	NA	Non	Non	Oui
11510	Oui	Oui	Non	1	Non	1	3	9	Oui	1	0	5	Non	NA	NA	NA	NA	NA	Oui	Oui	Oui
10396	Non	Non	Oui	4	Oui	3	4	0	Oui	0	0	5	Oui	Favorable	Oui	Oui	TVB	Non	Oui	Non	Oui
11669	Non	Oui	Oui	2	Oui	0	0	0	Oui	0	0	3	Oui	Favorable	Non	Non	TVB	Non	Non	Non	Oui
791	Oui	Non	Oui	0	Non	3	1	0	Oui	1	0	4	Non	NA	NA	NA	NA	NA	Oui	Non	Oui
11570	Non	Non	Oui	3	Oui	0	0	0	Oui	0	0	0	Oui	Favorable	Non	Non	TVB	Non	Non	Non	Oui
5238	Oui	Oui	Oui	0	Non	0	0	0	Oui	0	0	0	Non	NA	NA	NA	NA	NA	Non	Non	Oui
16251	Oui	Oui	Oui	2	Non	0	0	0	Oui	0	0	0	Non	NA	NA	NA	NA	NA	Non	Non	Oui
3434	Oui	Oui	Non	1	Non	0	0	0	Oui	0	0	0	Non	NA	NA	NA	NA	NA	Non	Non	Oui
4170	Oui	Non	Oui	3	Non	0	0	0	Oui	0	0	0	Non	NA	NA	NA	NA	NA	Non	Non	Oui
13691	Oui	Non	Oui	8	Non	2	0	0	Oui	0	0	0	Non	NA	NA	NA	NA	NA	Non	Non	Oui
9565	Non	Oui	Non	2	Oui	3	1	1	Oui	0	0	4	Oui	Défavorable	Oui	Oui	En difficultée	Oui	Oui	Oui	Oui
12773	Oui	Oui	Oui	79	Non	0	1	0	Oui	0	0	4	Non	NA	NA	NA	NA	NA	Oui	Non	Oui
3514	Non	Oui	Oui	0	Oui	0	0	0	Oui	1	0	0	Oui	Favorable	Non	Oui	TVB	Non	Non	Non	Oui
4385	Non	Oui	Oui	1	Oui	0	0	0	Oui	0	0	4	Oui	Pas d'évolution	Oui	Oui	En difficultée	Oui	Non	Non	Oui
7646	Oui	Oui	Non	1	Non	0	0	0	Oui	0	0	0	Non	NA	NA	NA	NA	NA	Non	Non	Oui
14934	Oui	Oui	Oui	5	Non	0	0	1	Oui	0	0	0	Non	NA	NA	NA	NA	NA	Non	Oui	Oui
9977	Oui	Non	Oui	1	Non	0	0	0	Oui	0	0	0	Non	NA	NA	NA	NA	NA	Non	Non	Oui
13198	Non	Non	Oui	11	Non	0	0	0	Oui	0	0	4	Non	NA	NA	NA	NA	NA	Non	Non	Oui
15753	Oui	Non	Oui	8	Non	0	0	0	Oui	0	0	0	Non	NA	NA	NA	NA	NA	Non	Non	Oui
10857	Non	Oui	Oui	0	Non	8	4	2	Oui	0	0	7	Non	NA	NA	NA	NA	NA	Oui	Oui	Oui
3768	Oui	Oui	Non	1	Non	0	0	0	Oui	0	0	0	Non	NA	NA	NA	NA	NA	Non	Non	Oui
5465	Oui	Oui	Oui	2	Non	1	0	0	Oui	0	0	4	Non	NA	NA	NA	NA	NA	Non	Non	Oui
13288	Non	Oui	Oui	6	Oui	0	2	1	Oui	0	0	7	Oui	Pas d'évolution	Oui	Oui	En difficultée	Oui	Oui	Oui	Oui
4628	Non	Non	Oui	1	Oui	0	0	1	Oui	0	0	7	Oui	Favorable	Oui	Oui	TVB	Oui	Non	Oui	Oui
6063	Non	Oui	Non	1	Oui	0	0	1	Oui	0	0	6	Oui	Favorable	Oui	Non	TVB	Non	Non	Oui	Oui
4116	Oui	Oui	Oui	5	Non	0	0	0	Oui	0	0	0	Non	NA	NA	NA	NA	NA	Non	Non	Oui
7840	Oui	Oui	Oui	3	Non	0	0	0	Oui	0	0	0	Non	NA	NA	NA	NA	NA	Non	Non	Oui
8184	Non	Oui	Oui	3	Oui	5	0	3	Oui	0	0	5	Oui	Pas d'évolution	Oui	Oui	En difficultée	Oui	Non	Oui	Oui
11820	Non	Non	Non	0	Oui	0	1	0	Oui	0	0	4	Oui	Pas d'évolution	Oui	Oui	En difficultée	Oui	Oui	Non	Oui
10526	Non	Non	Oui	2	Non	0	0	0	Oui	0	0	4	Non	NA	NA	NA	NA	NA	Non	Non	Oui
7319	Non	Non	Non	1	Non	1	0	8	Oui	1	0	0	Oui	Favorable	Oui	Non	TVB	Non	Non	Oui	Oui
11228	Non	Oui	Oui	1	Oui	0	0	0	Oui	0	0	0	Oui	Favorable	Non	Non	TVB	Non	Non	Non	Oui
6562	Non	Non	Oui	2	Oui	0	0	0	Oui	1	0	4	Oui	Favorable	Non	Oui	En difficultée	Oui	Non	Non	Oui
13774	Oui	Non	Oui	0	Non	0	0	0	Oui	0	0	4	Non	NA	NA	NA	NA	NA	Non	Non	Oui
15548	Non	Oui	Non	1	Non	0	0	2	Oui	0	0	6	Non	NA	NA	NA	NA	NA	Non	Oui	Oui
2412	Oui	Non	Non	0	Non	0	0	0	Oui	0	0	0	Non	NA	NA	NA	NA	NA	Non	Non	Oui
10007	Oui	Non	Oui	1	Non	0	0	0	Oui	0	0	0	Non	NA	NA	NA	NA	NA	Non	Non	Oui
10367	Non	Non	Oui	1	Non	0	0	1	Oui	0	0	5	Oui	Pas d'évolution	Non	Oui	CRISE	Oui	Non	Oui	Oui
14494	Non	Non	Oui	1	Oui	0	0	1	Oui	0	0	0	Oui	Favorable	Oui	Oui	TVB	Non	Non	Oui	Oui
1455	Non	Oui	Oui	0	Non	0	1	4	Oui	3	0	8	Non	NA	NA	NA	NA	NA	Oui	Oui	Oui
16181	Non	Oui	Oui	1	Oui	0	0	0	Oui	0	0	4	Oui	Pas d'évolution	Non	Non	En difficultée	Oui	Non	Non	Oui
7448	Non	Oui	Oui	2	Non	0	0	0	Oui	0	0	4	Non	NA	NA	NA	NA	NA	Non	Non	Oui
5335	Non	Non	Oui	1	Oui	0	0	1	Oui	0	0	0	Oui	Favorable	Oui	Non	TVB	Non	Non	Oui	Oui
1735	Non	Oui	Oui	1	Oui	0	0	0	Oui	1	0	0	Oui	Pas d'évolution	Oui	Oui	TVB	Non	Non	Non	Oui
5141	Oui	Non	Oui	5	Non	0	0	0	Oui	1	0	0	Non	NA	NA	NA	NA	NA	Non	Non	Oui
2040	Oui	Non	Non	5	Non	0	0	0	Oui	0	0	4	Non	NA	NA	NA	NA	NA	Non	Non	Oui
7799	Oui	Non	Oui	1	Non	0	0	0	Oui	0	0	0	Non	NA	NA	NA	NA	NA	Non	Non	Oui
14739	Non	Oui	Oui	14	Oui	0	0	0	Oui	0	0	4	Oui	Favorable	Oui	Oui	TVB	Non	Non	Non	Oui
4807	Non	Oui	Non	1	Oui	0	0	0	Oui	0	0	0	Oui	Favorable	Non	Oui	TVB	Non	Non	Non	Oui
3028	Oui	Non	Oui	7	Non	0	0	0	Oui	0	0	1	Non	NA	NA	NA	NA	NA	Non	Non	Oui
11320	Oui	Non	Oui	0	Non	0	0	0	Oui	0	0	0	Non	NA	NA	NA	NA	NA	Non	Non	Oui
11922	Non	Oui	Oui	1	Non	0	0	0	Oui	1	0	4	Non	NA	NA	NA	NA	NA	Non	Non	Oui
15713	Oui	Non	Oui	4	Non	0	0	0	Oui	0	0	4	Non	NA	NA	NA	NA	NA	Non	Non	Oui
16378	Oui	Non	Oui	4	Non	0	0	0	Oui	0	0	0	Non	NA	NA	NA	NA	NA	Non	Non	Oui
15599	Non	Oui	Oui	1	Non	0	0	2	Oui	0	0	5	Non	NA	NA	NA	NA	NA	Non	Oui	Oui
3089	Non	Oui	Oui	3	Non	2	2	3	Oui	0	0	8	Non	NA	NA	NA	NA	NA	Oui	Oui	Oui
1762	Non	Oui	Non	1	Oui	0	2	1	Oui	0	0	3	Oui	Pas d'évolution	Oui	Oui	En difficultée	Oui	Oui	Oui	Oui
5271	Non	Oui	Oui	30	Oui	0	1	0	Oui	2	0	11	Oui	Pas d'évolution	Oui	Oui	En difficultée	Oui	Oui	Non	Oui
9864	Non	Oui	Non	3	Oui	0	0	0	Oui	0	1	0	Oui	Favorable	Non	Non	TVB	Non	Non	Non	Oui
7691	Non	Non	Oui	26	Oui	0	0	0	Oui	0	0	0	Oui	Favorable	Non	Non	TVB	Non	Non	Non	Oui
357	Oui	Non	Oui	1	Non	0	0	0	Oui	0	0	0	Non	NA	NA	NA	NA	NA	Non	Non	Oui
4294	Non	Non	Non	0	Oui	0	0	1	Oui	0	0	8	Oui	Favorable	Oui	Oui	En difficultée	Oui	Non	Oui	Oui
12723	Non	Oui	Oui	1	Oui	0	0	0	Oui	0	0	0	Oui	Favorable	Oui	Oui	TVB	Non	Non	Non	Oui
2867	Non	Non	Oui	7	Oui	0	0	0	Oui	0	0	0	Oui	Favorable	Non	Non	TVB	Non	Non	Non	Oui
14994	Non	Oui	Oui	2	Non	0	0	0	Oui	0	0	1	Non	NA	NA	NA	NA	NA	Non	Non	Oui
2592	Non	Non	Oui	1	Oui	0	0	0	Oui	0	0	3	Oui	Favorable	Non	Oui	En difficultée	Oui	Non	Non	Oui
5124	Non	Non	Oui	1	Oui	0	0	0	Oui	0	0	4	Oui	Favorable	Oui	Non	TVB	Non	Non	Non	Oui
3171	Non	Oui	Oui	1	Oui	0	0	0	Oui	0	0	4	Oui	Favorable	Non	Non	TVB	Oui	Non	Non	Oui
11324	Oui	Non	Oui	12	Non	1	0	1	Oui	0	0	4	Non	NA	NA	NA	NA	NA	Non	Oui	Oui
5516	Non	Non	Oui	46	Non	0	0	0	Oui	1	0	9	Non	NA	NA	NA	NA	NA	Non	Non	Oui
15502	Non	Non	Oui	1	Oui	0	0	0	Oui	0	0	0	Oui	Favorable	Oui	Non	TVB	Non	Non	Non	Oui
14557	Non	Oui	Oui	1	Oui	2	0	0	Oui	0	0	3	Oui	Pas d'évolution	Non	Oui	En difficultée	Oui	Non	Non	Oui
16542	Oui	Non	Oui	8	Non	0	0	0	Oui	0	0	0	Non	NA	NA	NA	NA	NA	Non	Non	Oui
4446	Non	Non	Non	1	Non	0	0	2	Oui	1	0	5	Oui	Favorable	Non	Oui	TVB	Non	Non	Oui	Oui
8698	Non	Non	Non	0	Non	0	0	0	Oui	1	0	4	Non	NA	NA	NA	NA	NA	Non	Non	Oui
1591	Non	Non	Oui	2	Oui	0	0	1	Oui	0	0	4	Oui	Défavorable	Oui	Oui	CRISE	Oui	Non	Oui	Oui
1717	Non	Non	Oui	2	Oui	0	0	0	Oui	0	0	0	Oui	Favorable	Non	Non	TVB	Non	Non	Non	Oui
7962	Non	Non	Oui	7	Oui	2	0	2	Oui	0	0	5	Oui	Pas d'évolution	Oui	Oui	En difficultée	Oui	Non	Oui	Oui
6306	Non	Oui	Oui	2	Oui	0	0	0	Oui	0	0	0	Oui	Favorable	Non	Non	TVB	Non	Non	Non	Oui
1356	Oui	Oui	Oui	1	Non	0	0	0	Oui	0	0	0	Non	NA	NA	NA	NA	NA	Non	Non	Oui
9495	Oui	Non	Oui	3	Non	0	0	0	Oui	0	0	0	Non	NA	NA	NA	NA	NA	Non	Non	Oui
14644	Non	Non	Oui	4	Non	0	0	0	Oui	0	0	4	Non	NA	NA	NA	NA	NA	Non	Non	Oui
15181	Oui	Non	Oui	2	Non	0	0	0	Oui	0	0	0	Non	NA	NA	NA	NA	NA	Non	Non	Oui
5267	Non	Oui	Oui	2	Oui	0	0	0	Oui	0	0	0	Oui	Favorable	Oui	Oui	En difficultée	Non	Non	Non	Oui
1969	Oui	Non	Oui	1	Non	0	0	0	Oui	0	0	0	Non	NA	NA	NA	NA	NA	Non	Non	Oui
9521	Oui	Non	Oui	6	Non	0	0	0	Oui	0	0	0	Non	NA	NA	NA	NA	NA	Non	Non	Oui
16611	Oui	Oui	Oui	1	Non	0	0	0	Oui	0	0	0	Non	NA	NA	NA	NA	NA	Non	Non	Oui
16632	Non	Non	Oui	5	Non	0	0	0	Oui	0	0	4	Non	NA	NA	NA	NA	NA	Non	Non	Oui
13016	Non	Oui	Oui	8	Oui	4	1	0	Oui	2	10	0	Oui	Favorable	Oui	Oui	TVB	Non	Oui	Non	Oui
13067	Non	Non	Oui	30	Oui	0	0	0	Oui	0	0	4	Oui	Favorable	Oui	Oui	En difficultée	Oui	Non	Non	Oui
4161	Oui	Oui	Oui	2	Non	0	0	0	Oui	0	0	0	Non	NA	NA	NA	NA	NA	Non	Non	Oui
8177	Non	Non	Oui	57	Oui	0	0	0	Oui	1	0	0	Oui	Favorable	Oui	Non	TVB	Non	Non	Non	Oui
1414	Oui	Non	Oui	1	Non	0	0	0	Oui	0	0	0	Non	NA	NA	NA	NA	NA	Non	Non	Oui
15757	Oui	Non	Oui	1	Non	1	0	0	Oui	0	0	0	Non	NA	NA	NA	NA	NA	Non	Non	Oui
13019	Non	Oui	Non	0	Oui	3	2	1	Oui	4	0	2	Oui	Défavorable	Non	Oui	CRISE	Oui	Oui	Oui	Oui
813	Non	Non	Oui	3	Non	6	1	2	Oui	1	0	8	Oui	Pas d'évolution	Oui	Oui	CRISE	Oui	Oui	Oui	Oui
8996	Oui	Oui	Oui	1	Non	0	0	0	Oui	0	0	4	Non	NA	NA	NA	NA	NA	Non	Non	Oui
11206	Non	Non	Non	3	Oui	0	0	0	Oui	0	0	0	Oui	Favorable	Oui	Non	TVB	Non	Non	Non	Oui
9938	Oui	Non	Oui	1	Non	0	0	0	Oui	0	0	0	Non	NA	NA	NA	NA	NA	Non	Non	Oui
5099	Non	Non	Non	1	Oui	4	3	8	Oui	2	1	6	Oui	Favorable	Oui	Oui	En difficultée	Oui	Oui	Oui	Oui
7442	Non	Oui	Oui	1	Oui	0	1	11	Oui	1	0	5	Oui	Pas d'évolution	Non	Oui	En difficultée	Oui	Oui	Oui	Oui
13028	Oui	Oui	Oui	1	Non	0	0	0	Oui	0	0	1	Non	NA	NA	NA	NA	NA	Non	Non	Oui
468	Oui	Non	Non	1	Non	0	0	0	Oui	0	0	0	Non	NA	NA	NA	NA	NA	Non	Non	Oui
3653	Oui	Non	Oui	4	Non	0	0	0	Oui	0	0	0	Non	NA	NA	NA	NA	NA	Non	Non	Oui
4904	Oui	Oui	Oui	0	Non	0	0	0	Oui	1	0	0	Non	NA	NA	NA	NA	NA	Non	Non	Oui
11132	Oui	Oui	Oui	1	Non	1	1	4	Oui	0	0	4	Non	NA	NA	NA	NA	NA	Oui	Oui	Oui
3117	Oui	Oui	Oui	1	Non	0	0	0	Oui	0	0	0	Non	NA	NA	NA	NA	NA	Non	Non	Oui
7427	Oui	Oui	Oui	1	Non	0	0	0	Oui	0	0	3	Non	NA	NA	NA	NA	NA	Non	Non	Oui
8226	Oui	Oui	Oui	1	Non	0	0	0	Oui	0	0	0	Non	NA	NA	NA	NA	NA	Non	Non	Oui
10277	Oui	Oui	Oui	12	Non	0	0	0	Oui	0	0	0	Non	NA	NA	NA	NA	NA	Non	Non	Oui
10440	Non	Oui	Oui	19	Non	0	0	0	Oui	0	0	0	Non	NA	NA	NA	NA	NA	Non	Non	Oui
4892	Non	Non	Non	1	Non	0	0	1	Oui	1	0	4	Oui	Favorable	Oui	Oui	En difficultée	Non	Non	Oui	Oui
14314	Oui	Non	Oui	1	Non	0	0	1	Oui	0	0	0	Non	NA	NA	NA	NA	NA	Non	Oui	Oui
875	Oui	Non	Oui	1	Non	0	0	0	Oui	0	0	2	Non	NA	NA	NA	NA	NA	Non	Non	Oui
4156	Oui	Oui	Oui	19	Non	0	0	0	Oui	0	0	2	Non	NA	NA	NA	NA	NA	Non	Non	Oui
6927	Non	Non	Oui	0	Non	0	0	0	Oui	4	0	5	Non	NA	NA	NA	NA	NA	Non	Non	Oui
9325	Oui	Oui	Oui	1	Non	0	0	0	Oui	2	1	0	Non	NA	NA	NA	NA	NA	Non	Non	Oui
1066	Oui	Non	Non	1	Non	0	0	0	Oui	1	0	4	Non	NA	NA	NA	NA	NA	Non	Non	Oui
6756	Oui	Oui	Non	3	Non	0	0	0	Oui	0	0	0	Non	NA	NA	NA	NA	NA	Non	Non	Oui
16675	Oui	Oui	Oui	1	Non	0	0	0	Oui	0	0	0	Non	NA	NA	NA	NA	NA	Non	Non	Oui
5972	Oui	Oui	Oui	2	Non	0	0	0	Oui	0	0	0	Non	NA	NA	NA	NA	NA	Non	Non	Oui
16305	Oui	Non	Oui	5	Non	0	0	0	Oui	0	0	0	Non	NA	NA	NA	NA	NA	Non	Non	Oui
4403	Oui	Non	Oui	8	Non	1	0	1	Oui	0	0	4	Non	NA	NA	NA	NA	NA	Non	Oui	Oui
1408	Oui	Non	Oui	1	Non	0	0	0	Oui	3	2	0	Non	NA	NA	NA	NA	NA	Non	Non	Oui
3763	Non	Oui	Non	11	Oui	3	1	0	Oui	0	0	8	Oui	Favorable	Oui	Non	En difficultée	Oui	Oui	Non	Oui
320	Oui	Oui	Non	0	Non	0	0	0	Oui	0	0	0	Non	NA	NA	NA	NA	NA	Non	Non	Oui
683	Oui	Non	Non	2	Non	0	0	0	Oui	0	0	0	Non	NA	NA	NA	NA	NA	Non	Non	Oui
2722	Oui	Oui	Non	1	Non	0	0	0	Oui	0	0	0	Non	NA	NA	NA	NA	NA	Non	Non	Oui
3124	Oui	Non	Non	0	Non	0	0	0	Oui	0	0	0	Non	NA	NA	NA	NA	NA	Non	Non	Oui
3233	Oui	Non	Non	5	Non	0	0	0	Oui	0	0	3	Non	NA	NA	NA	NA	NA	Non	Non	Oui
6261	Oui	Oui	Oui	2	Non	0	0	0	Oui	0	0	0	Non	NA	NA	NA	NA	NA	Non	Non	Oui
15405	Oui	Non	Oui	8	Non	0	0	0	Oui	1	0	0	Non	NA	NA	NA	NA	NA	Non	Non	Oui
15831	Oui	Oui	Oui	1	Non	0	0	0	Oui	0	0	0	Non	NA	NA	NA	NA	NA	Non	Non	Oui
2818	Oui	Oui	Oui	1	Non	0	0	0	Oui	0	0	0	Non	NA	NA	NA	NA	NA	Non	Non	Oui
5497	Oui	Oui	Oui	2	Non	0	0	0	Oui	0	0	0	Non	NA	NA	NA	NA	NA	Non	Non	Oui
11258	Oui	Oui	Oui	0	Non	0	0	0	Oui	0	0	0	Non	NA	NA	NA	NA	NA	Non	Non	Oui
13080	Oui	Oui	Oui	0	Non	0	0	0	Oui	0	0	0	Non	NA	NA	NA	NA	NA	Non	Non	Oui
13326	Oui	Oui	Oui	2	Non	0	0	0	Oui	0	0	0	Non	NA	NA	NA	NA	NA	Non	Non	Oui
16203	Oui	Oui	Oui	3	Non	0	0	0	Oui	0	0	0	Non	NA	NA	NA	NA	NA	Non	Non	Oui
16605	Non	Non	Oui	1	Non	0	0	0	Oui	0	0	8	Non	NA	NA	NA	NA	NA	Non	Non	Oui
12416	Non	Oui	Non	8	Oui	0	0	0	Oui	0	0	4	Oui	Favorable	Oui	Oui	TVB	Non	Non	Non	Oui
443	Oui	Oui	Non	13	Non	0	0	1	Oui	0	0	4	Non	NA	NA	NA	NA	NA	Non	Oui	Oui
14993	Non	Non	Oui	1	Oui	3	1	0	Oui	0	0	4	Oui	Pas d'évolution	Oui	Oui	En difficultée	Oui	Oui	Non	Oui
3790	Non	Non	Oui	1	Oui	1	0	0	Oui	0	0	0	Oui	Pas d'évolution	Non	Oui	En difficultée	Non	Non	Non	Oui
10832	Non	Oui	Non	1	Oui	0	0	0	Oui	0	0	0	Oui	Favorable	Oui	Oui	TVB	Non	Non	Non	Oui
10290	Non	Non	Oui	20	Oui	0	0	0	Oui	0	0	4	Oui	Pas d'évolution	Oui	Oui	En difficultée	Oui	Non	Non	Oui
3177	Non	Oui	Oui	1	Oui	0	0	0	Oui	0	0	0	Oui	Favorable	Non	Oui	En difficultée	Oui	Non	Non	Oui
7367	Non	Non	Oui	4	Oui	0	0	1	Oui	0	0	4	Oui	Pas d'évolution	Non	Oui	En difficultée	Oui	Non	Oui	Oui
4571	Oui	Oui	Oui	4	Non	0	0	2	Oui	0	0	5	Non	NA	NA	NA	NA	NA	Non	Oui	Oui
6693	Non	Oui	Non	1	Oui	1	2	1	Oui	0	0	6	Oui	Favorable	Oui	Oui	En difficultée	Oui	Oui	Oui	Oui
14276	Non	Oui	Oui	4	Oui	1	0	0	Oui	0	0	1	Oui	Favorable	Oui	Oui	TVB	Non	Non	Non	Oui
11108	Non	Oui	Oui	2	Oui	0	0	0	Oui	0	0	0	Oui	Favorable	Oui	Oui	TVB	Non	Non	Non	Oui
9762	Oui	Oui	Oui	12	Non	0	0	0	Oui	0	0	0	Non	NA	NA	NA	NA	NA	Non	Non	Oui
2731	Oui	Oui	Oui	2	Non	0	0	0	Oui	0	0	0	Non	NA	NA	NA	NA	NA	Non	Non	Oui
12509	Oui	Non	Oui	1	Non	0	0	0	Oui	0	0	0	Non	NA	NA	NA	NA	NA	Non	Non	Oui
5971	Non	Non	Oui	1	Non	1	0	1	Oui	1	0	3	Oui	Pas d'évolution	Oui	Oui	TVB	Non	Non	Oui	Oui
6663	Non	Oui	Non	1	Oui	0	0	0	Oui	0	0	7	Oui	Défavorable	Non	Oui	En difficultée	Oui	Non	Non	Oui
13135	Non	Non	Oui	1	Oui	0	0	0	Oui	0	0	0	Oui	Favorable	Non	Non	TVB	Non	Non	Non	Oui
1941	Non	Non	Oui	1	Non	0	0	0	Oui	0	0	9	Non	NA	NA	NA	NA	NA	Non	Non	Oui
4364	Oui	Oui	Oui	3	Non	0	0	0	Oui	0	0	0	Non	NA	NA	NA	NA	NA	Non	Non	Oui
11884	Oui	Non	Oui	4	Non	0	0	0	Oui	0	0	0	Non	NA	NA	NA	NA	NA	Non	Non	Oui
6617	Non	Non	Oui	2	Non	0	0	1	Oui	0	0	7	Oui	Pas d'évolution	Oui	Oui	En difficultée	Oui	Non	Oui	Oui
3697	Oui	Oui	Non	9	Non	2	2	10	Oui	0	0	7	Non	NA	NA	NA	NA	NA	Oui	Oui	Oui
13804	Non	Oui	Oui	1	Oui	0	0	0	Oui	0	0	0	Oui	Favorable	Oui	Non	TVB	Non	Non	Non	Oui
7925	Non	Oui	Oui	1	Oui	0	0	0	Oui	0	0	3	Oui	Pas d'évolution	Oui	Oui	En difficultée	Oui	Non	Non	Oui
1042	Oui	Oui	Non	1	Non	0	0	0	Oui	0	0	0	Non	NA	NA	NA	NA	NA	Non	Non	Oui
3865	Oui	Non	Oui	1	Non	0	0	0	Oui	0	0	3	Non	NA	NA	NA	NA	NA	Non	Non	Oui
5246	Oui	Oui	Non	6	Non	0	0	0	Oui	0	0	0	Non	NA	NA	NA	NA	NA	Non	Non	Oui
12081	Oui	Non	Oui	0	Non	0	0	0	Oui	0	0	0	Non	NA	NA	NA	NA	NA	Non	Non	Oui
11356	Oui	Oui	Oui	1	Non	0	0	0	Oui	0	0	0	Non	NA	NA	NA	NA	NA	Non	Non	Oui
11833	Oui	Oui	Oui	0	Non	0	0	0	Oui	0	0	0	Non	NA	NA	NA	NA	NA	Non	Non	Oui
13584	Oui	Non	Oui	1	Non	1	0	0	Oui	0	0	2	Non	NA	NA	NA	NA	NA	Non	Non	Oui
12840	Oui	Non	Oui	43	Non	2	1	13	Oui	3	0	0	Non	NA	NA	NA	NA	NA	Oui	Oui	Oui
5351	Non	Oui	Non	1	Oui	0	0	1	Oui	0	0	4	Oui	Pas d'évolution	Oui	Oui	En difficultée	Oui	Non	Oui	Oui
10371	Non	Oui	Oui	1	Oui	0	1	0	Oui	1	0	3	Oui	Pas d'évolution	Non	Oui	En difficultée	Oui	Oui	Non	Oui
398	Non	Oui	Non	4	Oui	0	0	0	Oui	0	0	4	Oui	Favorable	Non	Non	En difficultée	Oui	Non	Non	Oui
12247	Oui	Non	Oui	1	Non	0	0	1	Oui	0	0	1	Non	NA	NA	NA	NA	NA	Non	Oui	Oui
15518	Non	Oui	Non	1	Oui	4	1	3	Oui	1	0	6	Oui	Pas d'évolution	Oui	Oui	En difficultée	Oui	Oui	Oui	Oui
9798	Non	Oui	Non	1	Oui	0	1	2	Oui	0	0	0	Oui	Pas d'évolution	Non	Oui	CRISE	Oui	Oui	Oui	Oui
632	Non	Oui	Non	5	Oui	0	1	0	Oui	0	0	6	Oui	Favorable	Oui	Oui	TVB	Non	Oui	Non	Oui
16118	Non	Non	Oui	1	Oui	0	1	0	Oui	0	0	0	Oui	Favorable	Oui	Oui	TVB	Non	Oui	Non	Oui
4065	Non	Non	Oui	3	Oui	0	0	0	Oui	0	0	3	Oui	Favorable	Oui	Oui	TVB	Oui	Non	Non	Oui
7421	Non	Oui	Oui	1	Oui	0	0	1	Oui	0	0	0	Oui	Favorable	Non	Oui	TVB	Non	Non	Oui	Oui
11471	Oui	Oui	Oui	6	Non	0	0	1	Oui	0	0	0	Non	NA	NA	NA	NA	NA	Non	Oui	Oui
8146	Non	Oui	Oui	1	Oui	0	0	0	Oui	1	0	0	Oui	Pas d'évolution	Oui	Oui	En difficultée	Oui	Non	Non	Oui
10300	Non	Oui	Oui	1	Oui	0	0	0	Oui	0	0	0	Oui	Favorable	Oui	Non	TVB	Oui	Non	Non	Oui
5977	Non	Oui	Oui	0	Oui	0	0	0	Oui	0	0	0	Oui	Favorable	Non	Non	TVB	Non	Non	Non	Oui
13652	Oui	Oui	Oui	1	Non	0	0	0	Oui	0	0	0	Non	NA	NA	NA	NA	NA	Non	Non	Oui
6122	Non	Non	Oui	1	Oui	0	0	0	Oui	1	0	0	Oui	Favorable	Oui	Oui	TVB	Non	Non	Non	Oui
5770	Oui	Non	Oui	0	Non	0	0	0	Oui	0	0	0	Non	NA	NA	NA	NA	NA	Non	Non	Oui
3563	Non	Oui	Oui	0	Non	1	1	6	Oui	1	0	8	Non	NA	NA	NA	NA	NA	Oui	Oui	Oui
1509	Non	Oui	Oui	7	Oui	0	0	0	Oui	0	0	0	Oui	Favorable	Oui	Non	TVB	Non	Non	Non	Oui
16802	Non	Oui	Oui	8	Oui	0	0	0	Oui	0	0	4	Oui	Pas d'évolution	Non	Oui	En difficultée	Oui	Non	Non	Oui
15257	Non	Oui	Non	1	Oui	0	0	0	Oui	0	0	0	Oui	Favorable	Oui	Oui	En difficultée	Non	Non	Non	Oui
14703	Non	Non	Oui	1	Oui	4	1	5	Oui	0	0	4	Oui	Défavorable	Oui	Oui	En difficultée	Oui	Oui	Oui	Oui
1938	Non	Oui	Non	1	Non	2	2	4	Oui	0	0	8	Non	NA	NA	NA	NA	NA	Oui	Oui	Oui
16147	Non	Oui	Oui	6	Oui	0	0	0	Oui	0	0	0	Oui	Favorable	Oui	Oui	TVB	Oui	Non	Non	Oui
6111	Non	Oui	Oui	1	Oui	0	0	0	Oui	0	0	5	Oui	Favorable	Non	Non	TVB	Non	Non	Non	Oui
8744	Non	Oui	Non	11	Oui	0	0	0	Oui	0	0	0	Oui	Favorable	Oui	Oui	En difficultée	Oui	Non	Non	Oui
1700	Non	Non	Oui	1	Oui	0	0	0	Oui	0	0	4	Oui	Pas d'évolution	Oui	Oui	En difficultée	Oui	Non	Non	Oui
6768	Oui	Non	Oui	17	Non	0	0	0	Oui	0	0	4	Non	NA	NA	NA	NA	NA	Non	Non	Oui
10117	Non	Oui	Oui	0	Non	0	0	0	Oui	0	0	2	Non	NA	NA	NA	NA	NA	Non	Non	Oui
13579	Oui	Oui	Oui	1	Non	0	0	0	Oui	0	0	0	Non	NA	NA	NA	NA	NA	Non	Non	Oui
5470	Non	Non	Oui	1	Oui	6	0	0	Oui	0	0	9	Oui	Pas d'évolution	Oui	Oui	En difficultée	Oui	Non	Non	Oui
4866	Oui	Non	Oui	1	Non	0	0	0	Oui	0	0	4	Non	NA	NA	NA	NA	NA	Non	Non	Oui
8499	Oui	Non	Oui	2	Non	0	0	0	Oui	0	0	4	Non	NA	NA	NA	NA	NA	Non	Non	Oui
7843	Non	Non	Oui	4	Oui	0	0	0	Oui	0	0	4	Oui	Favorable	Non	Oui	TVB	Non	Non	Non	Oui
11281	Non	Oui	Non	0	Non	0	0	6	Oui	2	2	4	Oui	Favorable	Oui	Non	TVB	Non	Non	Oui	Oui
4085	Non	Oui	Oui	2	Oui	2	1	2	Oui	0	0	8	Oui	Pas d'évolution	Oui	Oui	CRISE	Oui	Oui	Oui	Oui
915	Non	Non	Oui	16	Oui	0	4	7	Oui	0	0	8	Oui	Favorable	Oui	Oui	En difficultée	Oui	Oui	Oui	Oui
2975	Oui	Oui	Oui	1	Non	0	0	0	Oui	0	0	0	Non	NA	NA	NA	NA	NA	Non	Non	Oui
3757	Non	Non	Oui	1	Non	0	0	0	Oui	0	0	4	Non	NA	NA	NA	NA	NA	Non	Non	Oui
9139	Non	Non	Oui	22	Oui	0	0	0	Oui	0	0	0	Oui	Favorable	Oui	Oui	TVB	Non	Non	Non	Oui
13171	Oui	Oui	Oui	6	Non	0	0	0	Oui	0	0	4	Non	NA	NA	NA	NA	NA	Non	Non	Oui
15986	Non	Non	Non	0	Non	0	0	0	Oui	0	0	0	Non	NA	NA	NA	NA	NA	Non	Non	Oui
7587	Non	Oui	Oui	12	Oui	0	0	1	Oui	0	0	7	Oui	Favorable	Non	Oui	TVB	Oui	Non	Oui	Oui
6371	Non	Oui	Non	1	Non	0	0	0	Oui	0	0	8	Non	NA	NA	NA	NA	NA	Non	Non	Oui
9389	Non	Non	Oui	1	Non	0	0	1	Oui	0	0	5	Non	NA	NA	NA	NA	NA	Non	Oui	Oui
14790	Non	Non	Oui	6	Oui	0	1	0	Oui	1	0	8	Oui	Pas d'évolution	Non	Oui	En difficultée	Oui	Oui	Non	Oui
4635	Non	Non	Oui	6	Oui	0	0	0	Oui	1	0	0	Oui	Favorable	Non	Non	TVB	Oui	Non	Non	Oui
7186	Oui	Oui	Oui	1	Non	0	0	0	Oui	0	0	0	Non	NA	NA	NA	NA	NA	Non	Non	Oui
14628	Oui	Non	Oui	5	Non	0	0	0	Oui	0	0	0	Non	NA	NA	NA	NA	NA	Non	Non	Oui
14897	Oui	Non	Oui	1	Non	0	0	0	Oui	0	0	0	Non	NA	NA	NA	NA	NA	Non	Non	Oui
16391	Oui	Non	Oui	0	Non	0	0	0	Oui	0	0	0	Non	NA	NA	NA	NA	NA	Non	Non	Oui
13405	Oui	Non	Oui	1	Non	0	0	1	Oui	0	0	5	Non	NA	NA	NA	NA	NA	Non	Oui	Oui
13643	Non	Oui	Oui	1	Oui	0	0	0	Oui	0	0	4	Oui	Pas d'évolution	Non	Oui	En difficultée	Oui	Non	Non	Oui
16260	Non	Non	Oui	3	Oui	0	0	0	Oui	0	0	0	Oui	Favorable	Non	Oui	En difficultée	Non	Non	Non	Oui
14610	Non	Oui	Oui	4	Oui	0	0	0	Oui	0	0	0	Oui	Pas d'évolution	Oui	Oui	En difficultée	Non	Non	Non	Oui
14233	Non	Non	Oui	1	Oui	0	0	0	Oui	0	0	7	Oui	Favorable	Non	Oui	En difficultée	Non	Non	Non	Oui
175	Non	Non	Oui	0	Non	0	0	0	Oui	3	0	4	Non	NA	NA	NA	NA	NA	Non	Non	Oui
6527	Non	Oui	Non	1	Oui	5	2	0	Oui	1	0	6	Oui	Pas d'évolution	Oui	Oui	En difficultée	Oui	Oui	Non	Oui
4250	Non	Non	Oui	11	Oui	0	0	0	Oui	0	0	1	Oui	Pas d'évolution	Oui	Oui	En difficultée	Oui	Non	Non	Oui
4414	Non	Oui	Oui	8	Oui	0	0	0	Oui	0	0	7	Oui	Défavorable	Oui	Oui	CRISE	Oui	Non	Non	Oui
16190	Non	Non	Oui	1	Non	0	0	0	Oui	0	0	4	Non	NA	NA	NA	NA	NA	Non	Non	Oui
6839	Non	Non	Non	1	Oui	0	0	0	Oui	1	1	0	Oui	Pas d'évolution	Oui	Oui	En difficultée	Oui	Non	Non	Oui
13882	Non	Non	Non	1	Oui	0	0	0	Oui	0	0	4	Oui	Favorable	Non	Non	TVB	Oui	Non	Non	Oui
6921	Non	Non	Oui	29	Non	3	0	0	Oui	0	0	6	Non	NA	NA	NA	NA	NA	Non	Non	Oui
13889	Oui	Non	Non	1	Non	0	0	1	Oui	0	0	0	Non	NA	NA	NA	NA	NA	Non	Oui	Oui
2906	Non	Non	Oui	1	Oui	3	2	2	Oui	0	0	5	Oui	Favorable	Non	Oui	TVB	Non	Oui	Oui	Oui
9990	Non	Oui	Non	6	Oui	0	0	0	Oui	0	0	0	Oui	Favorable	Oui	Non	TVB	Non	Non	Non	Oui
15364	Non	Oui	Oui	14	Oui	0	0	0	Oui	0	0	0	Oui	Favorable	Oui	Non	TVB	Non	Non	Non	Oui
13188	Oui	Oui	Non	0	Non	0	0	0	Oui	0	0	0	Non	NA	NA	NA	NA	NA	Non	Non	Oui
3956	Non	Non	Oui	1	Non	0	0	0	Oui	0	0	0	Non	NA	NA	NA	NA	NA	Non	Non	Oui
6654	Oui	Oui	Oui	1	Non	0	0	0	Oui	0	0	4	Non	NA	NA	NA	NA	NA	Non	Non	Oui
11535	Non	Oui	Non	4	Non	0	0	1	Oui	0	0	0	Oui	Pas d'évolution	Non	Oui	En difficultée	Oui	Non	Oui	Oui
1176	Non	Oui	Oui	1	Oui	1	0	1	Oui	0	0	0	Oui	Pas d'évolution	Non	Oui	En difficultée	Oui	Non	Oui	Oui
624	Oui	Oui	Oui	2	Non	0	0	0	Oui	0	0	0	Non	NA	NA	NA	NA	NA	Non	Non	Oui
3432	Oui	Oui	Oui	1	Non	1	0	0	Oui	0	0	0	Non	NA	NA	NA	NA	NA	Non	Non	Oui
12309	Oui	Oui	Non	2	Non	0	0	0	Oui	0	0	0	Non	NA	NA	NA	NA	NA	Non	Non	Oui
16606	Oui	Non	Non	1	Non	0	0	0	Oui	0	0	1	Non	NA	NA	NA	NA	NA	Non	Non	Oui
13729	Non	Oui	Oui	1	Non	0	2	1	Oui	0	0	4	Non	NA	NA	NA	NA	NA	Oui	Oui	Oui
7092	Oui	Non	Non	1	Non	0	0	2	Oui	0	0	3	Non	NA	NA	NA	NA	NA	Non	Oui	Oui
13737	Non	Non	Oui	10	Non	0	0	0	Oui	0	0	1	Non	NA	NA	NA	NA	NA	Non	Non	Oui
5381	Oui	Non	Oui	7	Non	3	0	1	Oui	0	0	4	Non	NA	NA	NA	NA	NA	Non	Oui	Oui
7320	Non	Non	Non	0	Non	0	1	8	Oui	0	0	4	Oui	Favorable	Oui	Oui	TVB	Non	Oui	Oui	Oui
7627	Oui	Non	Oui	1	Non	0	0	0	Oui	0	0	0	Non	NA	NA	NA	NA	NA	Non	Non	Oui
11826	Oui	Oui	Oui	0	Non	0	0	0	Oui	0	0	0	Non	NA	NA	NA	NA	NA	Non	Non	Oui
14031	Oui	Oui	Non	1	Non	0	0	0	Oui	0	0	0	Non	NA	NA	NA	NA	NA	Non	Non	Oui
3807	Non	Oui	Non	22	Oui	6	1	1	Oui	1	0	4	Oui	Pas d'évolution	Oui	Oui	En difficultée	Oui	Oui	Oui	Oui
15858	Non	Oui	Non	0	Non	0	0	1	Non	0	0	1	Non	NA	NA	NA	NA	NA	Non	Non	Oui
15859	Non	Oui	Non	0	Non	0	0	0	Oui	1	0	4	Non	NA	NA	NA	NA	NA	Non	Non	Oui
5376	Non	Non	Oui	20	Non	2	0	0	Oui	0	0	4	Non	NA	NA	NA	NA	NA	Non	Non	Oui
11241	Non	Non	Oui	7	Oui	0	0	0	Oui	1	0	1	Oui	Favorable	Oui	Oui	TVB	Non	Non	Non	Oui
338	Non	Non	Oui	1	Non	0	0	0	Oui	0	0	1	Non	NA	NA	NA	NA	NA	Non	Non	Oui
1967	Non	Oui	Oui	7	Oui	0	1	0	Oui	0	0	0	Oui	Favorable	Non	Oui	En difficultée	Non	Oui	Non	Oui
9037	Non	Oui	Oui	1	Non	0	1	0	Oui	0	0	5	Non	NA	NA	NA	NA	NA	Oui	Non	Oui
8173	Non	Oui	Oui	1	Oui	0	0	0	Oui	0	0	0	Oui	Favorable	Non	Non	TVB	Non	Non	Non	Oui
4770	Non	Non	Non	1	Oui	0	0	0	Oui	1	0	1	Oui	Favorable	Non	Oui	En difficultée	Non	Non	Non	Oui
2402	Non	Oui	Non	5	Oui	0	0	0	Oui	0	0	4	Oui	Favorable	Oui	Oui	En difficultée	Oui	Non	Non	Oui
5817	Non	Oui	Oui	14	Oui	2	4	17	Oui	0	0	8	Oui	Pas d'évolution	Oui	Oui	En difficultée	Oui	Oui	Oui	Oui
15604	Non	Non	Oui	5	Oui	0	1	0	Oui	0	0	6	Oui	Pas d'évolution	Oui	Oui	En difficultée	Oui	Oui	Non	Oui
11856	Non	Oui	Oui	12	Oui	0	0	0	Oui	0	0	0	Oui	Favorable	Oui	Non	TVB	Non	Non	Non	Oui
1433	Non	Oui	Oui	3	Oui	0	0	1	Oui	1	0	3	Oui	Favorable	Non	Non	TVB	Non	Non	Oui	Oui
14302	Non	Oui	Oui	6	Oui	1	0	1	Oui	0	0	1	Oui	Pas d'évolution	Oui	Oui	En difficultée	Oui	Non	Oui	Oui
13485	Non	Oui	Non	3	Oui	5	0	3	Oui	0	0	3	Oui	Favorable	Oui	Oui	TVB	Non	Non	Oui	Oui
15736	Non	Oui	Oui	0	Non	2	3	7	Oui	0	0	8	Non	NA	NA	NA	NA	NA	Oui	Oui	Oui
5758	Non	Non	Non	7	Oui	0	0	0	Oui	0	0	4	Oui	Favorable	Non	Oui	En difficultée	Oui	Non	Non	Oui
12830	Non	Oui	Oui	1	Oui	0	0	0	Oui	0	0	0	Oui	Favorable	Oui	Oui	En difficultée	Oui	Non	Non	Oui
11709	Non	Non	Non	1	Non	0	0	0	Oui	0	0	4	Non	NA	NA	NA	NA	NA	Non	Non	Oui
14270	Oui	Non	Oui	1	Non	0	0	0	Oui	0	0	2	Non	NA	NA	NA	NA	NA	Non	Non	Oui
1908	Non	Non	Oui	1	Non	1	0	2	Oui	0	0	9	Oui	Favorable	Oui	Oui	En difficultée	Oui	Non	Oui	Oui
5791	Oui	Non	Non	1	Non	0	0	0	Oui	0	1	0	Non	NA	NA	NA	NA	NA	Non	Non	Oui
13656	Oui	Oui	Oui	4	Non	0	0	0	Oui	0	0	0	Non	NA	NA	NA	NA	NA	Non	Non	Oui
16417	Oui	Oui	Oui	2	Non	0	0	0	Oui	0	0	0	Non	NA	NA	NA	NA	NA	Non	Non	Oui
15312	Non	Oui	Non	1	Non	0	0	1	Oui	1	0	1	Non	NA	NA	NA	NA	NA	Non	Oui	Oui
11786	Non	Non	Oui	37	Oui	0	0	0	Oui	0	0	0	Oui	Favorable	Oui	Oui	TVB	Non	Non	Non	Oui
827	Oui	Oui	Non	3	Non	0	0	0	Oui	0	0	1	Non	NA	NA	NA	NA	NA	Non	Non	Oui
7741	Oui	Non	Oui	2	Non	0	0	0	Oui	1	0	0	Non	NA	NA	NA	NA	NA	Non	Non	Oui
10811	Non	Oui	Oui	22	Oui	1	2	0	Oui	1	3	5	Oui	Favorable	Non	Oui	En difficultée	Oui	Oui	Non	Oui
1581	Oui	Non	Oui	1	Non	0	0	0	Oui	0	0	0	Non	NA	NA	NA	NA	NA	Non	Non	Oui
5420	Oui	Non	Oui	0	Non	0	0	0	Oui	0	0	0	Non	NA	NA	NA	NA	NA	Non	Non	Oui
16816	Non	Non	Oui	1	Non	0	0	0	Oui	0	0	4	Non	NA	NA	NA	NA	NA	Non	Non	Oui
2484	Non	Oui	Oui	4	Oui	0	2	2	Oui	0	0	0	Oui	Favorable	Oui	Non	TVB	Non	Oui	Oui	Oui
9322	Non	Non	Non	1	Non	0	0	2	Oui	1	0	4	Non	NA	NA	NA	NA	NA	Non	Oui	Oui
16579	Oui	Oui	Non	0	Non	0	0	0	Oui	0	0	0	Non	NA	NA	NA	NA	NA	Non	Non	Oui
15461	Non	Oui	Oui	1	Oui	0	3	1	Oui	3	1	3	Oui	Pas d'évolution	Oui	Oui	En difficultée	Non	Oui	Oui	Oui
2613	Non	Oui	Non	1	Oui	0	0	0	Oui	0	0	0	Oui	Favorable	Non	Oui	En difficultée	Oui	Non	Non	Oui
13111	Non	Oui	Non	0	Oui	0	0	0	Oui	0	0	5	Oui	Pas d'évolution	Oui	Oui	En difficultée	Oui	Non	Non	Oui
2344	Non	Non	Oui	3	Oui	0	1	3	Oui	0	0	5	Oui	Pas d'évolution	Oui	Oui	En difficultée	Oui	Oui	Oui	Oui
13417	Non	Oui	Oui	1	Oui	0	1	3	Oui	0	0	4	Oui	Pas d'évolution	Oui	Oui	En difficultée	Oui	Oui	Oui	Oui
9004	Non	Oui	Non	1	Non	0	0	0	Oui	0	0	1	Non	NA	NA	NA	NA	NA	Non	Non	Oui
10738	Oui	Oui	Oui	1	Non	0	0	0	Oui	0	0	0	Non	NA	NA	NA	NA	NA	Non	Non	Oui
10717	Non	Non	Non	1	Non	6	2	4	Oui	0	0	2	Oui	Pas d'évolution	Oui	Oui	En difficultée	Oui	Oui	Oui	Oui
4307	Oui	Non	Oui	0	Non	0	0	0	Oui	0	0	0	Non	NA	NA	NA	NA	NA	Non	Non	Oui
15388	Oui	Oui	Oui	1	Non	0	0	0	Oui	1	0	0	Non	NA	NA	NA	NA	NA	Non	Non	Oui
6239	Non	Non	Non	1	Oui	0	1	5	Oui	3	2	7	Oui	Pas d'évolution	Oui	Oui	En difficultée	Non	Oui	Oui	Oui
7379	Non	Non	Oui	1	Oui	0	0	0	Oui	0	0	1	Oui	Pas d'évolution	Non	Oui	En difficultée	Oui	Non	Non	Oui
15826	Non	Non	Oui	3	Oui	0	0	0	Oui	0	0	1	Oui	Pas d'évolution	Oui	Oui	En difficultée	Oui	Non	Non	Oui
7027	Non	Oui	Oui	1	Non	0	0	0	Oui	0	0	2	Non	NA	NA	NA	NA	NA	Non	Non	Oui
12512	Oui	Oui	Oui	1	Non	0	0	0	Oui	0	0	0	Non	NA	NA	NA	NA	NA	Non	Non	Oui
16219	Non	Oui	Non	1	Oui	3	0	2	Oui	0	0	2	Oui	Défavorable	Oui	Non	En difficultée	Oui	Non	Oui	Oui
13968	Non	Non	Oui	0	Oui	0	0	0	Oui	0	0	4	Oui	Favorable	Oui	Oui	En difficultée	Oui	Non	Non	Oui
5105	Oui	Oui	Oui	1	Non	0	0	0	Oui	0	0	0	Non	NA	NA	NA	NA	NA	Non	Non	Oui
15626	Non	Oui	Oui	1	Oui	0	1	2	Oui	0	0	8	Oui	Pas d'évolution	Non	Oui	En difficultée	Oui	Oui	Oui	Oui
16546	Non	Non	Non	4	Oui	0	0	0	Oui	0	0	4	Oui	Favorable	Oui	Oui	En difficultée	Oui	Non	Non	Oui
13270	Non	Oui	Oui	0	Oui	0	0	0	Oui	0	0	0	Oui	Favorable	Non	Non	TVB	Non	Non	Non	Oui
12491	Oui	Oui	Oui	1	Non	0	0	0	Oui	0	0	0	Non	NA	NA	NA	NA	NA	Non	Non	Oui
12298	Non	Oui	Oui	1	Oui	6	3	2	Oui	0	0	9	Oui	Favorable	Non	Oui	TVB	Oui	Oui	Oui	Oui
847	Oui	Oui	Oui	0	Non	0	0	0	Oui	0	0	5	Non	NA	NA	NA	NA	NA	Non	Non	Oui
3270	Oui	Non	Oui	5	Non	0	0	0	Oui	0	0	0	Non	NA	NA	NA	NA	NA	Non	Non	Oui
7753	Non	Non	Non	1	Non	0	0	0	Oui	0	0	4	Non	NA	NA	NA	NA	NA	Non	Non	Oui
10449	Oui	Non	Oui	1	Non	0	0	0	Oui	0	0	0	Non	NA	NA	NA	NA	NA	Non	Non	Oui
12283	Oui	Non	Oui	1	Non	0	0	0	Oui	0	0	1	Non	NA	NA	NA	NA	NA	Non	Non	Oui
9509	Non	Non	Non	1	Oui	1	2	7	Oui	1	0	4	Oui	Favorable	Oui	Oui	En difficultée	Non	Oui	Oui	Oui
735	Oui	Non	Oui	2	Non	0	0	0	Oui	0	0	0	Non	NA	NA	NA	NA	NA	Non	Non	Oui
2580	Oui	Non	Oui	0	Non	0	0	0	Oui	0	0	4	Non	NA	NA	NA	NA	NA	Non	Non	Oui
3456	Oui	Non	Oui	1	Non	0	0	0	Oui	0	0	0	Non	NA	NA	NA	NA	NA	Non	Non	Oui
10971	Non	Oui	Oui	3	Non	0	0	0	Oui	1	0	4	Non	NA	NA	NA	NA	NA	Non	Non	Oui
11845	Oui	Non	Non	1	Non	0	0	0	Oui	0	0	0	Non	NA	NA	NA	NA	NA	Non	Non	Oui
11878	Oui	Non	Oui	3	Non	0	0	0	Oui	0	0	0	Non	NA	NA	NA	NA	NA	Non	Non	Oui
6526	Non	Oui	Oui	4	Oui	1	0	1	Oui	0	0	0	Oui	Pas d'évolution	Oui	Oui	En difficultée	Non	Non	Oui	Oui
13784	Non	Oui	Oui	1	Oui	1	2	2	Oui	1	0	5	Oui	Pas d'évolution	Oui	Oui	En difficultée	Oui	Oui	Oui	Oui
1803	Oui	Non	Oui	1	Non	0	1	0	Oui	0	0	0	Non	NA	NA	NA	NA	NA	Oui	Non	Oui
9939	Non	Non	Oui	11	Oui	0	0	0	Oui	0	0	0	Oui	Favorable	Oui	Oui	TVB	Non	Non	Non	Oui
286	Non	Non	Oui	6	Oui	0	0	0	Oui	0	0	3	Oui	Favorable	Oui	Non	TVB	Oui	Non	Non	Oui
16382	Non	Oui	Non	1	Non	0	0	0	Oui	0	0	4	Non	NA	NA	NA	NA	NA	Non	Non	Oui
16232	Non	Non	Oui	0	Oui	0	0	0	Oui	0	0	0	Oui	Pas d'évolution	Oui	Oui	En difficultée	Oui	Non	Non	Oui
15569	Oui	Oui	Non	24	Non	0	0	0	Oui	0	0	4	Non	NA	NA	NA	NA	NA	Non	Non	Oui
16231	Non	Non	Oui	21	Oui	0	1	15	Oui	4	0	10	Oui	Favorable	Oui	Oui	En difficultée	Oui	Oui	Oui	Oui
8657	Non	Non	Oui	1	Non	1	1	1	Oui	0	0	6	Non	NA	NA	NA	NA	NA	Oui	Oui	Oui
2732	Non	Oui	Oui	31	Oui	0	0	0	Oui	0	0	0	Oui	Favorable	Oui	Oui	En difficultée	Non	Non	Non	Oui
12556	Oui	Non	Oui	1	Non	0	0	1	Oui	0	0	0	Non	NA	NA	NA	NA	NA	Non	Oui	Oui
13819	Non	Oui	Oui	2	Oui	0	0	2	Oui	0	1	5	Oui	Favorable	Oui	Non	TVB	Oui	Non	Oui	Oui
11572	Oui	Oui	Non	1	Non	1	1	0	Oui	0	0	1	Non	NA	NA	NA	NA	NA	Oui	Non	Oui
1172	Oui	Oui	Oui	1	Non	0	0	0	Oui	0	1	0	Non	NA	NA	NA	NA	NA	Non	Non	Oui
7663	Oui	Non	Oui	1	Non	0	0	0	Oui	1	0	0	Non	NA	NA	NA	NA	NA	Non	Non	Oui
6503	Non	Non	Oui	14	Non	0	0	3	Oui	0	0	3	Non	NA	NA	NA	NA	NA	Non	Oui	Oui
8428	Non	Oui	Oui	1	Oui	0	0	0	Oui	0	0	4	Oui	Favorable	Non	Oui	TVB	Oui	Non	Non	Oui
16074	Non	Non	Oui	0	Oui	0	1	1	Oui	1	0	3	Oui	Favorable	Oui	Oui	TVB	Oui	Oui	Oui	Oui
43	Non	Oui	Oui	1	Oui	0	0	1	Oui	0	0	5	Oui	Favorable	Oui	Oui	TVB	Oui	Non	Oui	Oui
11563	Non	Oui	Non	0	Oui	0	0	0	Oui	0	0	0	Oui	Pas d'évolution	Non	Non	TVB	Non	Non	Non	Oui
13979	Oui	Non	Non	1	Non	0	0	0	Oui	1	0	0	Non	NA	NA	NA	NA	NA	Non	Non	Oui
12433	Oui	Oui	Oui	1	Non	0	0	1	Oui	0	0	0	Non	NA	NA	NA	NA	NA	Non	Oui	Oui
13471	Non	Oui	Non	0	Non	0	0	0	Oui	0	0	2	Non	NA	NA	NA	NA	NA	Non	Non	Oui
3667	Non	Oui	Oui	1	Non	0	0	1	Oui	0	0	4	Non	NA	NA	NA	NA	NA	Non	Oui	Oui
1547	Non	Non	Oui	41	Non	4	5	2	Oui	1	0	4	Oui	Favorable	Oui	Oui	En difficultée	Oui	Oui	Oui	Oui
16569	Oui	Oui	Oui	27	Non	0	0	0	Oui	1	0	0	Non	NA	NA	NA	NA	NA	Non	Non	Oui
10385	Oui	Oui	Oui	4	Non	0	0	0	Oui	0	0	0	Non	NA	NA	NA	NA	NA	Non	Non	Oui
11111	Oui	Non	Non	1	Non	0	0	0	Oui	0	0	0	Non	NA	NA	NA	NA	NA	Non	Non	Oui
10015	Non	Oui	Oui	4	Oui	3	1	2	Oui	0	0	4	Oui	Pas d'évolution	Oui	Oui	En difficultée	Oui	Oui	Oui	Oui
15653	Non	Non	Oui	1	Oui	1	0	3	Oui	0	0	8	Oui	Favorable	Oui	Oui	TVB	Oui	Non	Oui	Oui
542	Non	Non	Non	0	Oui	0	0	0	Oui	0	0	5	Oui	Favorable	Oui	Oui	TVB	Oui	Non	Non	Oui
8901	Non	Non	Non	1	Oui	1	0	0	Oui	0	0	0	Oui	Pas d'évolution	Oui	Oui	En difficultée	Non	Non	Non	Oui
4740	Non	Oui	Non	1	Non	4	0	0	Oui	0	0	4	Non	NA	NA	NA	NA	NA	Non	Non	Oui
16728	Non	Oui	Oui	0	Non	2	0	0	Oui	1	0	1	Non	NA	NA	NA	NA	NA	Non	Non	Oui
16435	Oui	Non	Oui	6	Non	0	0	2	Oui	0	0	8	Non	NA	NA	NA	NA	NA	Non	Oui	Oui
11496	Non	Oui	Non	1	Oui	0	0	0	Oui	0	0	3	Oui	Favorable	Oui	Oui	TVB	Non	Non	Non	Oui
3474	Non	Non	Oui	3	Non	0	0	0	Oui	0	0	1	Non	NA	NA	NA	NA	NA	Non	Non	Oui
11871	Oui	Oui	Oui	1	Non	0	0	0	Oui	0	0	0	Non	NA	NA	NA	NA	NA	Non	Non	Oui
8070	Non	Non	Oui	1	Oui	2	2	36	Oui	2	0	15	Oui	Favorable	Oui	Oui	TVB	Oui	Oui	Oui	Oui
15465	Oui	Oui	Oui	1	Non	0	0	0	Oui	1	0	0	Non	NA	NA	NA	NA	NA	Non	Non	Oui
7760	Non	Non	Oui	29	Oui	0	0	0	Oui	0	0	0	Oui	Favorable	Oui	Non	TVB	Non	Non	Non	Oui
11915	Non	Oui	Oui	0	Oui	0	0	0	Oui	0	0	4	Oui	Favorable	Oui	Non	TVB	Oui	Non	Non	Oui
5627	Oui	Non	Non	0	Non	0	0	0	Oui	0	0	0	Non	NA	NA	NA	NA	NA	Non	Non	Oui
16956	Oui	Oui	Oui	3	Non	0	0	1	Oui	1	1	9	Non	NA	NA	NA	NA	NA	Non	Oui	Oui
5653	Non	Oui	Non	1	Oui	2	2	4	Oui	0	0	5	Oui	Pas d'évolution	Oui	Oui	En difficultée	Non	Oui	Oui	Oui
15726	Non	Oui	Non	1	Oui	1	1	0	Oui	0	0	4	Oui	Pas d'évolution	Non	Oui	En difficultée	Non	Oui	Non	Oui
4973	Oui	Non	Oui	1	Non	0	0	0	Oui	0	0	4	Non	NA	NA	NA	NA	NA	Non	Non	Oui
4995	Oui	Non	Non	1	Non	0	0	0	Oui	0	0	0	Non	NA	NA	NA	NA	NA	Non	Non	Oui
15870	Non	Oui	Oui	1	Non	0	0	0	Oui	0	0	1	Non	NA	NA	NA	NA	NA	Non	Non	Oui
16083	Non	Oui	Non	1	Oui	0	0	1	Oui	1	0	8	Oui	Pas d'évolution	Oui	Oui	En difficultée	Oui	Non	Oui	Oui
9725	Non	Non	Oui	1	Non	0	0	1	Oui	0	0	2	Non	NA	NA	NA	NA	NA	Non	Oui	Oui
1940	Non	Non	Oui	0	Non	0	0	0	Oui	0	0	1	Non	NA	NA	NA	NA	NA	Non	Non	Oui
8796	Oui	Oui	Oui	1	Non	0	0	0	Oui	0	0	0	Non	NA	NA	NA	NA	NA	Non	Non	Oui
4811	Non	Oui	Oui	1	Non	0	0	0	Oui	0	0	1	Non	NA	NA	NA	NA	NA	Non	Non	Oui
14323	Non	Oui	Oui	1	Oui	2	1	0	Oui	0	0	7	Oui	Pas d'évolution	Non	Oui	En difficultée	Non	Oui	Non	Oui
5375	Non	Non	Oui	1	Oui	0	0	0	Oui	0	0	3	Oui	Favorable	Oui	Oui	TVB	Non	Non	Non	Oui
435	Non	Oui	Oui	7	Oui	0	0	0	Oui	1	0	0	Oui	Favorable	Oui	Non	TVB	Non	Non	Non	Oui
3647	Oui	Oui	Oui	3	Non	0	0	0	Oui	0	0	0	Non	NA	NA	NA	NA	NA	Non	Non	Oui
15778	Oui	Non	Oui	0	Non	0	0	0	Oui	0	0	0	Non	NA	NA	NA	NA	NA	Non	Non	Oui
5734	Non	Non	Oui	78	Non	0	0	1	Oui	0	0	0	Non	NA	NA	NA	NA	NA	Non	Oui	Oui
15556	Non	Non	Oui	4	Oui	0	0	0	Oui	0	0	3	Oui	Favorable	Oui	Oui	TVB	Oui	Non	Non	Oui
1278	Non	Oui	Oui	1	Non	0	0	0	Oui	0	0	4	Non	NA	NA	NA	NA	NA	Non	Non	Oui
1419	Non	Non	Non	1	Non	0	0	0	Oui	0	0	1	Non	NA	NA	NA	NA	NA	Non	Non	Oui
1534	Oui	Oui	Non	1	Non	0	0	0	Oui	0	0	3	Non	NA	NA	NA	NA	NA	Non	Non	Oui
13246	Non	Oui	Non	1	Non	8	0	1	Oui	0	0	4	Non	NA	NA	NA	NA	NA	Non	Oui	Oui
16838	Non	Oui	Non	1	Non	4	4	18	Oui	4	0	11	Non	NA	NA	NA	NA	NA	Oui	Oui	Oui
6519	Non	Non	Oui	1	Oui	1	1	6	Non	2	3	7	Oui	Pas d'évolution	Oui	Oui	En difficultée	Oui	Oui	Oui	Oui
3431	Oui	Non	Oui	1	Non	0	0	0	Oui	0	0	1	Non	NA	NA	NA	NA	NA	Non	Non	Oui
15427	Oui	Oui	Oui	1	Non	2	0	0	Oui	1	0	4	Non	NA	NA	NA	NA	NA	Non	Non	Oui
462	Non	Oui	Non	3	Non	0	0	2	Oui	0	0	4	Oui	Pas d'évolution	Non	Oui	CRISE	Oui	Non	Oui	Oui
14138	Non	Non	Oui	1	Oui	0	0	1	Oui	0	0	4	Oui	Favorable	Oui	Non	TVB	Oui	Non	Oui	Oui
10763	Non	Oui	Non	1	Oui	0	0	0	Oui	1	0	0	Oui	Favorable	Non	Oui	TVB	Non	Non	Non	Oui
2216	Non	Oui	Oui	4	Oui	0	0	0	Oui	0	0	0	Oui	Pas d'évolution	Oui	Oui	En difficultée	Oui	Non	Non	Oui
5278	Non	Non	Non	1	Non	0	0	0	Oui	0	0	2	Non	NA	NA	NA	NA	NA	Non	Non	Oui
16703	Non	Oui	Non	1	Non	0	0	0	Oui	0	0	1	Non	NA	NA	NA	NA	NA	Non	Non	Oui
1151	Oui	Oui	Oui	0	Non	0	0	1	Oui	0	0	3	Non	NA	NA	NA	NA	NA	Non	Oui	Oui
6997	Oui	Oui	Oui	21	Non	3	1	2	Oui	1	0	4	Non	NA	NA	NA	NA	NA	Oui	Oui	Oui
16931	Non	Non	Non	2	Oui	0	2	2	Oui	0	0	5	Oui	Défavorable	Oui	Oui	CRISE	Oui	Oui	Oui	Oui
11528	Non	Non	Oui	2	Oui	0	0	0	Oui	0	0	3	Oui	Favorable	Non	Non	TVB	Non	Non	Non	Oui
3791	Oui	Oui	Oui	0	Non	0	0	0	Oui	0	0	1	Non	NA	NA	NA	NA	NA	Non	Non	Oui
15474	Oui	Oui	Oui	1	Non	0	0	0	Oui	0	0	0	Non	NA	NA	NA	NA	NA	Non	Non	Oui
7809	Non	Oui	Oui	1	Oui	0	0	1	Oui	0	1	4	Oui	Favorable	Oui	Oui	TVB	Oui	Non	Oui	Oui
12021	Non	Non	Non	9	Oui	0	0	2	Oui	0	0	4	Oui	Pas d'évolution	Oui	Oui	CRISE	Oui	Non	Oui	Oui
14848	Non	Non	Oui	4	Oui	0	0	0	Oui	1	0	5	Oui	Pas d'évolution	Oui	Oui	En difficultée	Oui	Non	Non	Oui
11453	Non	Non	Non	1	Oui	0	0	0	Oui	0	0	0	Oui	Favorable	Oui	Non	TVB	Non	Non	Non	Oui
5176	Oui	Non	Oui	0	Non	0	0	0	Oui	0	0	0	Non	NA	NA	NA	NA	NA	Non	Non	Oui
11740	Non	Oui	Non	1	Non	0	0	0	Oui	0	0	4	Non	NA	NA	NA	NA	NA	Non	Non	Oui
12064	Non	Oui	Oui	1	Oui	2	2	3	Oui	0	0	2	Oui	Pas d'évolution	Oui	Oui	En difficultée	Non	Oui	Oui	Oui
13905	Non	Non	Oui	1	Oui	0	0	0	Oui	0	0	0	Oui	Favorable	Oui	Non	TVB	Non	Non	Non	Oui
3310	Non	Non	Oui	1	Non	0	0	1	Oui	1	0	0	Oui	Favorable	Oui	Oui	En difficultée	Oui	Non	Oui	Oui
2097	Non	Non	Non	1	Oui	0	1	2	Oui	0	0	1	Oui	Favorable	Non	Oui	En difficultée	Oui	Oui	Oui	Oui
8170	Non	Non	Oui	1	Oui	0	1	1	Oui	0	0	0	Oui	Favorable	Oui	Non	TVB	Non	Oui	Oui	Oui
9327	Non	Non	Oui	18	Oui	0	0	0	Oui	1	0	0	Oui	Favorable	Oui	Oui	TVB	Non	Non	Non	Oui
3554	Non	Non	Oui	1	Oui	0	0	0	Oui	0	0	0	Oui	Favorable	Non	Non	TVB	Non	Non	Non	Oui
3311	Non	Non	Oui	1	Non	0	0	0	Oui	0	0	0	Non	NA	NA	NA	NA	NA	Non	Non	Oui
445	Non	Oui	Oui	0	Non	0	0	2	Oui	0	0	4	Non	NA	NA	NA	NA	NA	Non	Oui	Oui
461	Non	Non	Oui	1	Non	0	1	0	Oui	0	0	5	Non	NA	NA	NA	NA	NA	Oui	Non	Oui
16758	Non	Oui	Oui	50	Oui	0	0	0	Oui	0	0	4	Oui	Favorable	Oui	Oui	TVB	Oui	Non	Non	Oui
452	Non	Non	Non	4	Non	0	0	0	Oui	0	0	7	Non	NA	NA	NA	NA	NA	Non	Non	Oui
478	Non	Oui	Oui	1	Oui	1	0	1	Oui	2	1	1	Oui	Favorable	Non	Non	TVB	Non	Non	Oui	Oui
4678	Non	Oui	Oui	1	Oui	3	1	3	Oui	0	0	5	Oui	Favorable	Non	Oui	En difficultée	Oui	Oui	Oui	Oui
15586	Non	Non	Oui	0	Oui	1	0	0	Oui	0	0	4	Oui	Pas d'évolution	Oui	Oui	En difficultée	Oui	Non	Non	Oui
14802	Non	Non	Non	1	Oui	0	0	0	Oui	0	0	4	Oui	Favorable	Oui	Oui	TVB	Non	Non	Non	Oui
5300	Non	Non	Non	1	Oui	0	0	0	Oui	0	0	1	Oui	Pas d'évolution	Non	Oui	En difficultée	Oui	Non	Non	Oui
8841	Non	Non	Non	1	Oui	1	0	0	Oui	0	0	0	Oui	Favorable	Oui	Oui	TVB	Non	Non	Non	Oui
10473	Oui	Oui	Oui	1	Non	0	0	0	Oui	0	0	4	Non	NA	NA	NA	NA	NA	Non	Non	Oui
5009	Oui	Oui	Oui	5	Non	0	1	7	Oui	1	0	4	Non	NA	NA	NA	NA	NA	Oui	Oui	Oui
15672	Non	Oui	Oui	1	Non	0	0	1	Oui	0	0	0	Oui	Favorable	Oui	Non	TVB	Non	Non	Oui	Oui
546	Oui	Non	Oui	2	Non	0	0	1	Oui	0	0	4	Non	NA	NA	NA	NA	NA	Non	Oui	Oui
13356	Non	Oui	Oui	4	Non	1	0	7	Oui	1	0	14	Non	NA	NA	NA	NA	NA	Non	Oui	Oui
7433	Non	Non	Oui	13	Oui	0	0	0	Oui	0	0	7	Oui	Favorable	Non	Oui	TVB	Oui	Non	Non	Oui
13115	Non	Non	Oui	0	Oui	0	0	0	Oui	0	0	4	Oui	Favorable	Oui	Non	TVB	Non	Non	Non	Oui
10095	Oui	Non	Non	1	Non	0	0	0	Oui	1	0	0	Non	NA	NA	NA	NA	NA	Non	Non	Oui
9805	Non	Oui	Non	1	Oui	1	1	0	Oui	1	0	0	Oui	Pas d'évolution	Oui	Oui	En difficultée	Oui	Oui	Non	Oui
16178	Non	Oui	Oui	1	Oui	0	0	0	Oui	0	0	8	Oui	Favorable	Oui	Non	TVB	Non	Non	Non	Oui
8661	Non	Non	Non	0	Non	0	0	0	Oui	0	0	2	Non	NA	NA	NA	NA	NA	Non	Non	Oui
14205	Oui	Non	Oui	1	Non	0	1	2	Oui	0	0	3	Non	NA	NA	NA	NA	NA	Oui	Oui	Oui
1896	Oui	Non	Oui	43	Non	3	2	3	Oui	1	0	4	Non	NA	NA	NA	NA	NA	Oui	Oui	Oui
723	Non	Non	Oui	1	Non	0	0	0	Oui	0	0	4	Non	NA	NA	NA	NA	NA	Non	Non	Oui
2269	Non	Oui	Oui	0	Non	0	0	0	Oui	0	0	4	Non	NA	NA	NA	NA	NA	Non	Non	Oui
13615	Oui	Oui	Oui	1	Non	0	0	0	Oui	1	0	7	Non	NA	NA	NA	NA	NA	Non	Non	Oui
13639	Non	Oui	Oui	5	Non	4	0	0	Oui	1	0	5	Non	NA	NA	NA	NA	NA	Non	Non	Oui
5148	Non	Non	Oui	1	Oui	0	0	1	Oui	0	0	7	Oui	Pas d'évolution	Non	Oui	En difficultée	Oui	Non	Oui	Oui
425	Non	Oui	Oui	1	Oui	1	0	1	Oui	0	0	4	Oui	Favorable	Oui	Oui	TVB	Non	Non	Oui	Oui
7219	Non	Oui	Oui	1	Oui	4	2	1	Oui	2	0	7	Oui	Défavorable	Oui	Oui	CRISE	Oui	Oui	Oui	Oui
1168	Non	Non	Oui	5	Non	1	3	3	Oui	0	0	8	Oui	Pas d'évolution	Non	Oui	En difficultée	Oui	Oui	Oui	Oui
8746	Non	Non	Oui	10	Oui	0	1	3	Oui	0	0	3	Oui	Favorable	Oui	Oui	En difficultée	Oui	Oui	Oui	Oui
2720	Non	Non	Non	1	Oui	0	1	1	Oui	0	0	4	Oui	Favorable	Oui	Oui	En difficultée	Non	Oui	Oui	Oui
11270	Non	Non	Non	1	Oui	0	0	0	Oui	0	0	3	Oui	Favorable	Oui	Oui	En difficultée	Oui	Non	Non	Oui
14039	Non	Oui	Oui	5	Oui	0	0	0	Oui	0	0	0	Oui	Favorable	Non	Oui	TVB	Non	Non	Non	Oui
3859	Non	Oui	Oui	1	Oui	2	0	0	Oui	0	0	4	Oui	Pas d'évolution	Oui	Oui	CRISE	Oui	Non	Non	Oui
12443	Oui	Oui	Non	1	Non	0	0	0	Oui	1	0	0	Non	NA	NA	NA	NA	NA	Non	Non	Oui
9765	Non	Non	Oui	1	Non	0	0	1	Oui	0	0	8	Non	NA	NA	NA	NA	NA	Non	Oui	Oui
3560	Non	Non	Oui	0	Oui	0	0	0	Oui	0	0	1	Oui	Favorable	Oui	Oui	En difficultée	Oui	Non	Non	Oui
8548	Non	Oui	Oui	1	Oui	0	0	0	Oui	0	0	0	Oui	Favorable	Oui	Non	TVB	Non	Non	Non	Oui
10909	Oui	Non	Oui	0	Non	0	0	0	Oui	0	0	0	Non	NA	NA	NA	NA	NA	Non	Non	Oui
15118	Non	Non	Oui	3	Non	0	0	0	Oui	1	1	4	Non	NA	NA	NA	NA	NA	Non	Non	Oui
4441	Non	Oui	Oui	0	Oui	1	1	1	Oui	0	0	0	Oui	Pas d'évolution	Non	Oui	En difficultée	Non	Oui	Oui	Oui
6238	Non	Non	Oui	7	Oui	0	0	1	Oui	0	0	4	Oui	Pas d'évolution	Oui	Oui	En difficultée	Oui	Non	Oui	Oui
10356	Non	Oui	Oui	1	Oui	0	2	1	Oui	1	0	7	Oui	Pas d'évolution	Oui	Oui	CRISE	Oui	Oui	Oui	Oui
9319	Non	Oui	Non	3	Oui	3	0	1	Oui	0	0	5	Oui	Favorable	Oui	Oui	En difficultée	Oui	Non	Oui	Oui
15467	Non	Oui	Non	1	Oui	0	0	0	Oui	0	0	4	Oui	Favorable	Oui	Oui	TVB	Non	Non	Non	Oui
16056	Non	Non	Oui	2	Oui	0	0	0	Oui	2	0	5	Oui	Favorable	Oui	Non	TVB	Oui	Non	Non	Oui
4639	Non	Non	Non	0	Oui	0	0	0	Oui	0	0	4	Oui	Pas d'évolution	Oui	Oui	En difficultée	Oui	Non	Non	Oui
5746	Non	Non	Oui	1	Oui	0	0	0	Oui	0	0	7	Oui	Favorable	Oui	Non	TVB	Oui	Non	Non	Oui
7976	Non	Oui	Oui	3	Non	0	0	1	Oui	0	0	5	Non	NA	NA	NA	NA	NA	Non	Oui	Oui
275	Non	Non	Oui	0	Oui	0	0	0	Oui	0	0	0	Oui	Favorable	Non	Non	TVB	Non	Non	Non	Oui
8230	Oui	Non	Oui	10	Non	0	0	0	Oui	0	0	0	Non	NA	NA	NA	NA	NA	Non	Non	Oui
14336	Oui	Oui	Oui	1	Non	0	0	0	Oui	0	0	0	Non	NA	NA	NA	NA	NA	Non	Non	Oui
15328	Oui	Non	Oui	1	Non	0	0	0	Oui	1	0	0	Non	NA	NA	NA	NA	NA	Non	Non	Oui
16496	Oui	Oui	Non	1	Non	0	0	0	Oui	0	0	0	Non	NA	NA	NA	NA	NA	Non	Non	Oui
12531	Non	Non	Oui	17	Oui	0	0	7	Oui	0	0	8	Oui	Favorable	Non	Non	TVB	Oui	Non	Oui	Oui
3752	Non	Non	Non	5	Oui	0	1	11	Oui	0	0	2	Oui	Pas d'évolution	Oui	Oui	En difficultée	Oui	Oui	Oui	Oui
3165	Non	Non	Oui	0	Oui	0	1	0	Oui	0	0	4	Oui	Pas d'évolution	Oui	Oui	En difficultée	Oui	Oui	Non	Oui
8237	Non	Oui	Oui	2	Oui	0	0	0	Oui	0	0	4	Oui	Pas d'évolution	Oui	Oui	En difficultée	Oui	Non	Non	Oui
16518	Non	Non	Oui	6	Oui	0	0	0	Oui	0	0	8	Oui	Favorable	Non	Oui	TVB	Oui	Non	Non	Oui
10331	Oui	Non	Oui	10	Non	0	0	0	Oui	0	0	0	Non	NA	NA	NA	NA	NA	Non	Non	Oui
14147	Oui	Oui	Oui	1	Non	0	0	1	Oui	0	0	0	Non	NA	NA	NA	NA	NA	Non	Oui	Oui
8414	Oui	Non	Oui	1	Non	2	0	1	Oui	0	0	4	Non	NA	NA	NA	NA	NA	Non	Oui	Oui
9051	Oui	Non	Oui	1	Non	0	0	3	Oui	1	0	3	Non	NA	NA	NA	NA	NA	Non	Oui	Oui
12662	Non	Non	Non	1	Oui	0	0	0	Oui	0	0	0	Oui	Favorable	Oui	Oui	TVB	Non	Non	Non	Oui
14150	Non	Non	Oui	2	Oui	0	0	0	Oui	0	0	4	Oui	Favorable	Oui	Oui	TVB	Non	Non	Non	Oui
5424	Non	Oui	Oui	1	Oui	0	0	0	Oui	0	0	0	Oui	Favorable	Non	Oui	En difficultée	Oui	Non	Non	Oui
13586	Oui	Oui	Oui	1	Non	0	0	0	Oui	0	0	4	Non	NA	NA	NA	NA	NA	Non	Non	Oui
4350	Non	Oui	Oui	1	Oui	0	0	0	Oui	1	0	3	Oui	Favorable	Oui	Oui	TVB	Oui	Non	Non	Oui
5857	Non	Non	Oui	1	Oui	0	0	0	Oui	0	0	4	Oui	Pas d'évolution	Oui	Oui	En difficultée	Oui	Non	Non	Oui
16720	Oui	Non	Oui	1	Non	0	0	0	Oui	0	0	0	Non	NA	NA	NA	NA	NA	Non	Non	Oui
12360	Non	Non	Oui	4	Non	0	0	2	Oui	0	0	1	Oui	Favorable	Oui	Oui	En difficultée	Oui	Non	Oui	Oui
10524	Non	Oui	Oui	5	Non	0	0	1	Oui	2	0	0	Oui	Favorable	Oui	Non	TVB	Non	Non	Oui	Oui
14555	Non	Non	Oui	2	Oui	0	1	2	Oui	0	0	4	Oui	Favorable	Oui	Oui	TVB	Non	Oui	Oui	Oui
4880	Non	Oui	Oui	6	Non	0	0	2	Oui	0	0	8	Oui	Pas d'évolution	Oui	Oui	CRISE	Oui	Non	Oui	Oui
1044	Non	Non	Oui	0	Non	0	0	1	Oui	0	0	4	Non	NA	NA	NA	NA	NA	Non	Oui	Oui
13318	Non	Non	Non	3	Oui	0	0	0	Oui	0	0	0	Oui	Favorable	Oui	Oui	TVB	Non	Non	Non	Oui
15558	Non	Oui	Oui	1	Oui	0	0	0	Oui	0	1	7	Oui	Pas d'évolution	Non	Oui	En difficultée	Oui	Non	Non	Oui
3446	Non	Oui	Oui	2	Non	0	0	0	Oui	1	0	4	Non	NA	NA	NA	NA	NA	Non	Non	Oui
7852	Oui	Non	Oui	1	Non	0	0	0	Oui	0	0	0	Non	NA	NA	NA	NA	NA	Non	Non	Oui
10511	Non	Oui	Oui	1	Non	0	0	0	Oui	0	0	4	Non	NA	NA	NA	NA	NA	Non	Non	Oui
13371	Oui	Non	Non	0	Non	0	0	0	Oui	0	0	0	Non	NA	NA	NA	NA	NA	Non	Non	Oui
15041	Non	Non	Oui	3	Oui	0	0	1	Oui	0	0	0	Oui	Favorable	Oui	Non	En difficultée	Non	Non	Oui	Oui
4175	Non	Oui	Oui	2	Oui	0	0	0	Oui	0	0	0	Oui	Favorable	Non	Non	TVB	Non	Non	Non	Oui
711	Oui	Oui	Oui	1	Non	0	0	0	Oui	1	0	0	Non	NA	NA	NA	NA	NA	Non	Non	Oui
3963	Oui	Oui	Oui	0	Non	0	0	0	Oui	1	0	0	Non	NA	NA	NA	NA	NA	Non	Non	Oui
5495	Non	Non	Non	1	Oui	2	0	1	Oui	0	0	0	Oui	Favorable	Oui	Oui	TVB	Non	Non	Oui	Oui
1775	Oui	Non	Non	1	Non	2	1	2	Oui	0	0	2	Non	NA	NA	NA	NA	NA	Oui	Oui	Oui
6821	Oui	Oui	Oui	31	Non	0	0	4	Oui	0	0	5	Non	NA	NA	NA	NA	NA	Non	Oui	Oui
8366	Non	Oui	Oui	1	Oui	0	1	0	Oui	0	0	6	Oui	Favorable	Oui	Oui	En difficultée	Oui	Oui	Non	Oui
12007	Non	Non	Non	1	Oui	0	0	0	Oui	1	0	0	Oui	Favorable	Non	Oui	TVB	Non	Non	Non	Oui
5174	Oui	Non	Oui	1	Oui	0	0	0	Oui	0	0	9	Oui	Favorable	Oui	Non	TVB	Oui	Non	Non	Oui
5355	Non	Oui	Oui	1	Oui	0	0	0	Oui	0	0	1	Oui	Favorable	Oui	Oui	TVB	Oui	Non	Non	Oui
533	Non	Non	Oui	1	Oui	0	0	0	Oui	0	0	8	Oui	Favorable	Oui	Non	TVB	Oui	Non	Non	Oui
11806	Oui	Oui	Non	0	Non	0	0	0	Oui	0	0	0	Non	NA	NA	NA	NA	NA	Non	Non	Oui
13773	Oui	Non	Oui	4	Non	0	0	0	Oui	0	0	2	Non	NA	NA	NA	NA	NA	Non	Non	Oui
12691	Non	Oui	Oui	1	Oui	1	0	2	Oui	0	0	1	Oui	Favorable	Oui	Oui	En difficultée	Oui	Non	Oui	Oui
13857	Oui	Non	Non	1	Non	0	0	1	Oui	0	0	0	Non	NA	NA	NA	NA	NA	Non	Oui	Oui
4546	Non	Non	Oui	1	Oui	0	0	0	Oui	0	0	0	Oui	Favorable	Oui	Oui	En difficultée	Non	Non	Non	Oui
15891	Oui	Oui	Oui	1	Non	0	0	0	Oui	0	0	0	Non	NA	NA	NA	NA	NA	Non	Non	Oui
13871	Non	Non	Oui	2	Oui	0	1	1	Oui	0	0	1	Oui	Favorable	Oui	Oui	En difficultée	Oui	Oui	Oui	Oui
8922	Non	Non	Oui	2	Oui	0	0	0	Oui	0	0	0	Oui	Favorable	Oui	Oui	TVB	Non	Non	Non	Oui
9780	Non	Oui	Oui	3	Oui	0	0	0	Oui	0	0	4	Oui	Favorable	Oui	Oui	En difficultée	Oui	Non	Non	Oui
15126	Non	Oui	Oui	1	Oui	0	0	0	Oui	1	0	0	Oui	Favorable	Non	Oui	En difficultée	Non	Non	Non	Oui
5811	Non	Non	Oui	11	Oui	1	1	7	Oui	1	1	7	Oui	Pas d'évolution	Oui	Oui	En difficultée	Oui	Oui	Oui	Oui
8438	Oui	Non	Oui	4	Non	0	0	0	Oui	1	0	0	Non	NA	NA	NA	NA	NA	Non	Non	Oui
8570	Non	Oui	Non	1	Oui	0	0	1	Oui	0	0	8	Oui	Pas d'évolution	Oui	Oui	En difficultée	Oui	Non	Oui	Oui
10418	Non	Non	Oui	1	Oui	0	0	1	Oui	0	0	8	Oui	Favorable	Non	Non	TVB	Oui	Non	Oui	Oui
2621	Non	Oui	Oui	4	Oui	0	4	4	Oui	3	0	6	Oui	Pas d'évolution	Oui	Oui	En difficultée	Oui	Oui	Oui	Oui
2694	Non	Non	Non	7	Oui	5	6	38	Oui	2	1	6	Oui	Pas d'évolution	Oui	Oui	En difficultée	Oui	Oui	Oui	Oui
5868	Non	Non	Oui	0	Oui	0	0	0	Oui	0	0	0	Oui	Favorable	Oui	Non	TVB	Non	Non	Non	Oui
6101	Non	Non	Non	1	Oui	0	0	0	Oui	0	0	8	Oui	Pas d'évolution	Oui	Oui	En difficultée	Oui	Non	Non	Oui
6337	Non	Non	Oui	1	Non	2	0	3	Oui	2	0	2	Non	NA	NA	NA	NA	NA	Non	Oui	Oui
6145	Non	Oui	Oui	1	Oui	0	0	0	Oui	0	0	4	Oui	Pas d'évolution	Oui	Oui	En difficultée	Oui	Non	Non	Oui
14645	Non	Non	Oui	5	Non	0	0	0	Oui	0	0	5	Non	NA	NA	NA	NA	NA	Non	Non	Oui
9292	Non	Oui	Oui	1	Non	0	0	2	Oui	0	0	0	Oui	Favorable	Oui	Non	TVB	Non	Non	Oui	Oui
13895	Non	Non	Non	6	Oui	0	0	1	Oui	0	0	3	Oui	Favorable	Oui	Non	TVB	Oui	Non	Oui	Oui
3102	Oui	Oui	Oui	1	Non	0	1	2	Oui	0	0	3	Non	NA	NA	NA	NA	NA	Oui	Oui	Oui
6086	Non	Oui	Non	7	Non	5	2	3	Oui	1	0	9	Oui	Favorable	Oui	Oui	En difficultée	Oui	Oui	Oui	Oui
15934	Non	Oui	Oui	2	Non	0	0	0	Oui	1	0	7	Non	NA	NA	NA	NA	NA	Non	Non	Oui
8598	Non	Oui	Oui	1	Oui	0	0	0	Oui	0	0	0	Oui	Favorable	Oui	Oui	TVB	Oui	Non	Non	Oui
7521	Oui	Non	Oui	0	Non	0	0	0	Oui	0	0	0	Non	NA	NA	NA	NA	NA	Non	Non	Oui
12984	Oui	Non	Oui	1	Non	0	0	0	Oui	0	0	0	Non	NA	NA	NA	NA	NA	Non	Non	Oui
15057	Non	Oui	Non	1	Non	3	0	1	Oui	0	0	4	Non	NA	NA	NA	NA	NA	Non	Oui	Oui
12951	Non	Oui	Oui	29	Oui	0	0	0	Oui	0	0	0	Oui	Favorable	Oui	Oui	TVB	Non	Non	Non	Oui
14188	Non	Oui	Non	11	Oui	1	0	1	Oui	1	1	4	Oui	Défavorable	Oui	Oui	CRISE	Oui	Non	Oui	Oui
12260	Non	Non	Non	7	Oui	0	0	0	Oui	0	1	0	Oui	Favorable	Non	Oui	TVB	Non	Non	Non	Oui
15424	Non	Oui	Oui	60	Oui	0	0	0	Oui	0	0	5	Oui	Pas d'évolution	Oui	Oui	En difficultée	Oui	Non	Non	Oui
1654	Non	Non	Oui	2	Oui	0	0	0	Oui	0	0	5	Oui	Favorable	Oui	Oui	En difficultée	Non	Non	Non	Oui
6529	Oui	Non	Oui	1	Non	0	0	0	Oui	0	0	2	Non	NA	NA	NA	NA	NA	Non	Non	Oui
14009	Non	Oui	Oui	6	Non	0	0	0	Oui	0	0	9	Non	NA	NA	NA	NA	NA	Non	Non	Oui
15149	Oui	Non	Oui	1	Non	0	0	2	Oui	0	0	0	Non	NA	NA	NA	NA	NA	Non	Oui	Oui
5265	Non	Oui	Oui	1	Oui	5	0	22	Oui	3	2	3	Oui	Pas d'évolution	Oui	Oui	En difficultée	Oui	Non	Oui	Oui
11254	Non	Non	Non	1	Oui	0	1	1	Oui	4	1	4	Oui	Favorable	Non	Oui	En difficultée	Oui	Oui	Oui	Oui
9173	Oui	Non	Oui	5	Non	0	0	0	Oui	0	0	0	Non	NA	NA	NA	NA	NA	Non	Non	Oui
1340	Non	Non	Oui	4	Oui	0	0	2	Oui	0	0	4	Oui	Pas d'évolution	Oui	Oui	En difficultée	Oui	Non	Oui	Oui
11665	Oui	Non	Oui	0	Non	0	0	1	Oui	0	0	8	Non	NA	NA	NA	NA	NA	Non	Oui	Oui
3518	Non	Oui	Non	23	Oui	0	0	1	Oui	0	0	7	Oui	Favorable	Non	Oui	En difficultée	Oui	Non	Oui	Oui
11774	Non	Oui	Oui	0	Oui	0	0	0	Oui	0	0	7	Oui	Favorable	Non	Non	TVB	Oui	Non	Non	Oui
118	Non	Non	Oui	8	Oui	0	1	0	Oui	1	0	4	Oui	Pas d'évolution	Oui	Oui	En difficultée	Oui	Oui	Non	Oui
16148	Non	Non	Oui	21	Oui	0	0	0	Oui	0	0	0	Oui	Favorable	Oui	Oui	En difficultée	Non	Non	Non	Oui
7218	Oui	Non	Oui	1	Non	0	3	8	Oui	1	0	2	Non	NA	NA	NA	NA	NA	Oui	Oui	Oui
7988	Oui	Oui	Non	1	Non	0	0	0	Oui	0	0	0	Non	NA	NA	NA	NA	NA	Non	Non	Oui
7910	Non	Oui	Non	1	Oui	1	0	1	Oui	2	0	0	Oui	Favorable	Non	Oui	En difficultée	Non	Non	Oui	Oui
5313	Oui	Non	Oui	1	Non	0	0	1	Oui	0	0	2	Non	NA	NA	NA	NA	NA	Non	Oui	Oui
7555	Oui	Non	Oui	11	Non	1	0	1	Oui	0	0	4	Non	NA	NA	NA	NA	NA	Non	Oui	Oui
6217	Non	Oui	Oui	1	Oui	0	0	0	Oui	1	0	3	Oui	Défavorable	Oui	Oui	CRISE	Oui	Non	Non	Oui
64	Non	Oui	Oui	1	Oui	0	0	0	Oui	0	0	7	Oui	Favorable	Non	Non	TVB	Oui	Non	Non	Oui
708	Oui	Non	Oui	4	Non	0	0	0	Oui	0	0	0	Non	NA	NA	NA	NA	NA	Non	Non	Oui
2510	Non	Oui	Oui	6	Non	0	0	0	Oui	0	0	4	Non	NA	NA	NA	NA	NA	Non	Non	Oui
16466	Oui	Non	Non	1	Non	0	0	0	Oui	2	0	2	Non	NA	NA	NA	NA	NA	Non	Non	Oui
8556	Non	Oui	Oui	1	Oui	0	2	0	Oui	0	0	4	Oui	Favorable	Non	Oui	En difficultée	Oui	Oui	Non	Oui
9930	Non	Non	Non	32	Oui	0	0	0	Oui	0	0	6	Oui	Favorable	Oui	Oui	TVB	Oui	Non	Non	Oui
13453	Non	Oui	Oui	1	Oui	0	0	0	Oui	0	0	7	Oui	Favorable	Oui	Oui	TVB	Oui	Non	Non	Oui
6274	Oui	Non	Oui	0	Non	0	0	1	Oui	0	0	2	Non	NA	NA	NA	NA	NA	Non	Oui	Oui
13114	Non	Non	Oui	1	Oui	0	0	0	Oui	0	0	0	Oui	Favorable	Oui	Non	TVB	Non	Non	Non	Oui
5295	Non	Non	Oui	4	Oui	0	0	0	Oui	0	0	4	Oui	Pas d'évolution	Oui	Oui	En difficultée	Oui	Non	Non	Oui
381	Non	Non	Non	1	Oui	0	0	0	Oui	1	0	0	Oui	Favorable	Non	Oui	En difficultée	Non	Non	Non	Oui
4564	Oui	Oui	Oui	5	Non	0	0	0	Oui	0	0	0	Non	NA	NA	NA	NA	NA	Non	Non	Oui
5215	Oui	Non	Oui	1	Non	0	0	0	Oui	0	0	0	Non	NA	NA	NA	NA	NA	Non	Non	Oui
9782	Non	Oui	Oui	1	Oui	0	2	3	Oui	0	0	10	Oui	Favorable	Oui	Oui	TVB	Oui	Oui	Oui	Oui
4819	Non	Oui	Oui	1	Oui	1	2	0	Oui	0	0	1	Oui	Pas d'évolution	Non	Oui	En difficultée	Non	Oui	Non	Oui
4818	Non	Oui	Oui	2	Oui	0	0	0	Oui	0	0	4	Oui	Pas d'évolution	Non	Oui	En difficultée	Oui	Non	Non	Oui
305	Oui	Non	Oui	0	Non	0	0	0	Oui	0	0	0	Non	NA	NA	NA	NA	NA	Non	Non	Oui
4578	Non	Non	Oui	37	Non	0	0	0	Oui	1	1	4	Non	NA	NA	NA	NA	NA	Non	Non	Oui
7813	Oui	Oui	Oui	2	Non	0	0	0	Oui	0	0	2	Non	NA	NA	NA	NA	NA	Non	Non	Oui
12271	Oui	Oui	Non	1	Non	0	0	0	Oui	0	0	2	Non	NA	NA	NA	NA	NA	Non	Non	Oui
16053	Non	Non	Oui	2	Non	0	0	0	Oui	0	0	5	Non	NA	NA	NA	NA	NA	Non	Non	Oui
14571	Non	Non	Oui	6	Non	1	2	4	Oui	0	0	4	Oui	Favorable	Oui	Oui	En difficultée	Oui	Oui	Oui	Oui
14599	Non	Oui	Oui	4	Oui	0	0	0	Oui	0	0	1	Oui	Favorable	Non	Oui	TVB	Oui	Non	Non	Oui
8042	Non	Non	Oui	1	Oui	2	0	1	Oui	0	0	0	Oui	Favorable	Oui	Oui	TVB	Non	Non	Oui	Oui
302	Non	Oui	Oui	19	Oui	4	1	0	Oui	0	0	4	Oui	Pas d'évolution	Oui	Oui	En difficultée	Oui	Oui	Non	Oui
3599	Oui	Oui	Oui	1	Non	0	0	1	Oui	0	0	0	Non	NA	NA	NA	NA	NA	Non	Oui	Oui
1429	Non	Oui	Non	1	Oui	4	2	9	Oui	5	25	5	Oui	Pas d'évolution	Oui	Oui	En difficultée	Non	Oui	Oui	Oui
15715	Oui	Oui	Oui	1	Non	0	0	0	Oui	2	0	1	Non	NA	NA	NA	NA	NA	Non	Non	Oui
11380	Non	Non	Oui	1	Oui	0	1	0	Oui	2	0	0	Oui	Favorable	Oui	Oui	TVB	Non	Oui	Non	Oui
9993	Non	Oui	Non	1	Oui	0	0	0	Oui	0	0	0	Oui	Favorable	Non	Non	TVB	Non	Non	Non	Oui
22	Non	Non	Oui	1	Non	0	0	0	Oui	0	0	4	Non	NA	NA	NA	NA	NA	Non	Non	Oui
6543	Oui	Oui	Oui	0	Non	0	0	0	Oui	0	0	0	Non	NA	NA	NA	NA	NA	Non	Non	Oui
8016	Oui	Non	Oui	1	Non	0	0	0	Oui	0	0	0	Non	NA	NA	NA	NA	NA	Non	Non	Oui
8985	Oui	Non	Oui	18	Non	0	0	0	Oui	0	0	0	Non	NA	NA	NA	NA	NA	Non	Non	Oui
10714	Oui	Non	Oui	0	Non	0	0	0	Oui	0	0	1	Non	NA	NA	NA	NA	NA	Non	Non	Oui
5098	Non	Non	Oui	7	Oui	0	0	1	Oui	0	0	0	Oui	Pas d'évolution	Oui	Oui	TVB	Oui	Non	Oui	Oui
12350	Non	Non	Non	1	Oui	0	2	6	Oui	0	0	5	Oui	Favorable	Non	Oui	TVB	Non	Oui	Oui	Oui
495	Non	Non	Oui	1	Oui	4	2	1	Oui	1	0	4	Oui	Favorable	Oui	Oui	TVB	Non	Oui	Oui	Oui
16438	Non	Oui	Oui	124	Oui	0	1	1	Oui	1	0	4	Oui	Pas d'évolution	Oui	Oui	En difficultée	Oui	Oui	Oui	Oui
8672	Oui	Non	Non	1	Non	0	0	0	Oui	0	0	0	Non	NA	NA	NA	NA	NA	Non	Non	Oui
16936	Oui	Non	Non	1	Non	0	0	0	Oui	0	0	2	Non	NA	NA	NA	NA	NA	Non	Non	Oui
3163	Oui	Oui	Oui	1	Non	0	0	0	Oui	0	0	0	Non	NA	NA	NA	NA	NA	Non	Non	Oui
2371	Non	Non	Oui	2	Oui	0	0	0	Oui	0	2	4	Oui	Favorable	Oui	Oui	En difficultée	Oui	Non	Non	Oui
6739	Oui	Non	Oui	1	Non	4	0	0	Oui	0	0	0	Non	NA	NA	NA	NA	NA	Non	Non	Oui
14778	Non	Oui	Oui	7	Oui	2	0	0	Oui	1	0	4	Oui	Défavorable	Oui	Oui	CRISE	Oui	Non	Non	Oui
1192	Oui	Oui	Oui	25	Non	0	0	0	Oui	0	0	0	Non	NA	NA	NA	NA	NA	Non	Non	Oui
5623	Non	Non	Oui	1	Non	0	0	0	Oui	0	0	4	Non	NA	NA	NA	NA	NA	Non	Non	Oui
5906	Oui	Oui	Non	1	Non	0	0	0	Oui	0	0	0	Non	NA	NA	NA	NA	NA	Non	Non	Oui
11627	Oui	Non	Oui	4	Non	0	0	0	Oui	0	0	4	Non	NA	NA	NA	NA	NA	Non	Non	Oui
12907	Oui	Oui	Non	1	Non	0	0	0	Oui	2	0	1	Non	NA	NA	NA	NA	NA	Non	Non	Oui
14462	Non	Oui	Oui	1	Non	0	0	0	Oui	0	0	0	Non	NA	NA	NA	NA	NA	Non	Non	Oui
14463	Non	Oui	Non	1	Non	0	0	0	Oui	1	0	4	Non	NA	NA	NA	NA	NA	Non	Non	Oui
16904	Oui	Non	Oui	1	Non	0	0	0	Oui	1	0	0	Non	NA	NA	NA	NA	NA	Non	Non	Oui
3208	Oui	Oui	Oui	1	Non	0	0	1	Oui	0	0	4	Non	NA	NA	NA	NA	NA	Non	Oui	Oui
1793	Oui	Non	Oui	1	Non	0	0	0	Oui	0	0	0	Non	NA	NA	NA	NA	NA	Non	Non	Oui
2326	Oui	Oui	Oui	1	Non	0	0	0	Oui	0	0	0	Non	NA	NA	NA	NA	NA	Non	Non	Oui
3613	Oui	Oui	Oui	1	Non	0	0	0	Oui	0	0	4	Non	NA	NA	NA	NA	NA	Non	Non	Oui
4168	Oui	Non	Oui	2	Non	0	0	0	Oui	0	0	0	Non	NA	NA	NA	NA	NA	Non	Non	Oui
12335	Oui	Oui	Oui	1	Non	2	0	0	Oui	0	0	0	Non	NA	NA	NA	NA	NA	Non	Non	Oui
4001	Non	Oui	Oui	0	Non	0	0	3	Oui	4	1	4	Non	NA	NA	NA	NA	NA	Non	Oui	Oui
4857	Oui	Oui	Non	1	Non	0	0	0	Oui	2	0	0	Non	NA	NA	NA	NA	NA	Non	Non	Oui
11910	Oui	Oui	Oui	1	Non	0	0	0	Oui	0	0	0	Non	NA	NA	NA	NA	NA	Non	Non	Oui
12932	Non	Oui	Non	0	Non	0	0	0	Oui	0	0	5	Non	NA	NA	NA	NA	NA	Non	Non	Oui
13267	Oui	Oui	Oui	4	Non	2	0	0	Oui	0	0	0	Non	NA	NA	NA	NA	NA	Non	Non	Oui
4581	Non	Non	Oui	3	Non	2	0	1	Oui	0	0	4	Oui	Pas d'évolution	Oui	Oui	En difficultée	Oui	Non	Oui	Oui
11743	Non	Oui	Non	7	Non	1	1	4	Oui	0	0	4	Oui	Défavorable	Oui	Oui	CRISE	Oui	Oui	Oui	Oui
12157	Non	Oui	Oui	1	Oui	0	0	0	Oui	1	0	4	Oui	Favorable	Oui	Oui	TVB	Oui	Non	Non	Oui
10580	Oui	Oui	Oui	1	Non	0	0	0	Oui	0	0	0	Non	NA	NA	NA	NA	NA	Non	Non	Oui
13500	Non	Non	Oui	4	Non	0	0	0	Oui	0	0	2	Non	NA	NA	NA	NA	NA	Non	Non	Oui
5195	Oui	Oui	Oui	13	Non	0	0	1	Oui	0	0	0	Non	NA	NA	NA	NA	NA	Non	Oui	Oui
5405	Oui	Non	Oui	3	Non	0	2	1	Oui	0	0	0	Non	NA	NA	NA	NA	NA	Oui	Oui	Oui
2803	Oui	Non	Oui	1	Non	0	0	0	Oui	1	0	0	Non	NA	NA	NA	NA	NA	Non	Non	Oui
4543	Oui	Non	Oui	1	Non	1	0	1	Oui	0	0	2	Non	NA	NA	NA	NA	NA	Non	Oui	Oui
9025	Non	Oui	Oui	3	Oui	0	0	0	Oui	0	0	0	Oui	Favorable	Non	Oui	En difficultée	Non	Non	Non	Oui
2769	Oui	Oui	Oui	3	Non	0	0	0	Oui	0	0	1	Non	NA	NA	NA	NA	NA	Non	Non	Oui
5647	Non	Oui	Non	0	Non	0	0	0	Oui	0	0	4	Non	NA	NA	NA	NA	NA	Non	Non	Oui
6958	Oui	Oui	Oui	1	Non	0	0	0	Oui	0	0	0	Non	NA	NA	NA	NA	NA	Non	Non	Oui
13658	Non	Oui	Oui	1	Oui	0	0	0	Oui	0	0	5	Oui	Pas d'évolution	Oui	Oui	TVB	Oui	Non	Non	Oui
16954	Non	Oui	Oui	1	Oui	0	0	0	Oui	0	0	4	Oui	Favorable	Non	Non	TVB	Oui	Non	Non	Oui
1206	Non	Non	Oui	1	Non	0	0	0	Oui	0	0	7	Non	NA	NA	NA	NA	NA	Non	Non	Oui
2283	Non	Non	Oui	13	Oui	2	0	0	Oui	1	0	4	Oui	Défavorable	Non	Oui	CRISE	Oui	Non	Non	Oui
4311	Oui	Oui	Oui	0	Non	0	0	0	Oui	0	0	0	Non	NA	NA	NA	NA	NA	Non	Non	Oui
6833	Oui	Non	Oui	1	Non	0	0	0	Oui	0	0	1	Non	NA	NA	NA	NA	NA	Non	Non	Oui
3126	Non	Non	Oui	1	Oui	1	8	10	Oui	1	0	6	Oui	Favorable	Oui	Oui	En difficultée	Oui	Oui	Oui	Oui
15627	Non	Non	Oui	2	Oui	0	0	0	Oui	1	0	5	Oui	Favorable	Oui	Non	TVB	Oui	Non	Non	Oui
2960	Oui	Non	Oui	18	Non	0	0	0	Oui	0	0	1	Non	NA	NA	NA	NA	NA	Non	Non	Oui
3709	Non	Oui	Oui	1	Oui	0	0	0	Oui	2	0	5	Non	NA	NA	NA	NA	NA	Non	Non	Oui
2058	Oui	Non	Oui	22	Non	0	0	1	Oui	0	0	3	Non	NA	NA	NA	NA	NA	Non	Oui	Oui
14059	Non	Non	Oui	1	Oui	0	0	0	Oui	1	0	5	Oui	Favorable	Oui	Non	TVB	Oui	Non	Non	Oui
383	Oui	Oui	Oui	2	Non	0	0	0	Oui	0	0	0	Non	NA	NA	NA	NA	NA	Non	Non	Oui
3041	Oui	Non	Oui	1	Non	0	0	0	Oui	0	0	0	Non	NA	NA	NA	NA	NA	Non	Non	Oui
12378	Oui	Non	Non	1	Non	1	0	0	Oui	0	0	0	Non	NA	NA	NA	NA	NA	Non	Non	Oui
5782	Non	Non	Non	0	Non	0	0	3	Oui	0	0	4	Non	NA	NA	NA	NA	NA	Non	Oui	Oui
2410	Oui	Non	Oui	17	Non	0	0	0	Oui	1	0	2	Non	NA	NA	NA	NA	NA	Non	Non	Oui
11623	Non	Non	Non	1	Non	0	0	0	Oui	1	0	4	Non	NA	NA	NA	NA	NA	Non	Non	Oui
15931	Oui	Non	Oui	1	Non	0	0	0	Oui	0	0	0	Non	NA	NA	NA	NA	NA	Non	Non	Oui
5254	Non	Non	Oui	4	Oui	4	0	1	Oui	0	0	4	Oui	Défavorable	Oui	Oui	CRISE	Oui	Non	Oui	Oui
11779	Oui	Oui	Oui	29	Non	1	0	3	Oui	0	0	0	Non	NA	NA	NA	NA	NA	Non	Oui	Oui
5675	Oui	Oui	Oui	1	Non	0	0	2	Oui	0	0	2	Non	NA	NA	NA	NA	NA	Non	Oui	Oui
5253	Non	Non	Oui	3	Non	0	0	0	Oui	0	0	0	Non	NA	NA	NA	NA	NA	Non	Non	Oui
5856	Oui	Non	Oui	6	Non	0	0	0	Oui	0	0	1	Non	NA	NA	NA	NA	NA	Non	Non	Oui
9758	Oui	Oui	Oui	5	Non	0	0	0	Oui	0	0	2	Non	NA	NA	NA	NA	NA	Non	Non	Oui
11395	Oui	Oui	Oui	0	Non	0	0	0	Oui	2	0	0	Non	NA	NA	NA	NA	NA	Non	Non	Oui
13126	Oui	Non	Non	3	Non	0	0	0	Oui	0	0	2	Non	NA	NA	NA	NA	NA	Non	Non	Oui
16059	Oui	Oui	Oui	5	Non	0	0	1	Oui	0	0	0	Non	NA	NA	NA	NA	NA	Non	Oui	Oui
7370	Non	Non	Non	1	Non	0	1	0	Oui	1	1	4	Non	NA	NA	NA	NA	NA	Oui	Non	Oui
5736	Non	Non	Oui	4	Non	2	1	0	Oui	2	0	1	Non	NA	NA	NA	NA	NA	Oui	Non	Oui
3266	Oui	Oui	Oui	4	Non	0	0	0	Oui	0	0	3	Non	NA	NA	NA	NA	NA	Non	Non	Oui
14396	Non	Non	Non	1	Non	3	0	0	Oui	0	0	1	Non	NA	NA	NA	NA	NA	Non	Non	Oui
10697	Non	Non	Oui	26	Oui	1	0	0	Oui	0	0	0	Oui	Favorable	Oui	Oui	TVB	Non	Non	Non	Oui
8038	Non	Non	Oui	7	Oui	0	0	0	Oui	0	0	0	Oui	Favorable	Oui	Oui	En difficultée	Non	Non	Non	Oui
11938	Oui	Non	Oui	31	Non	0	0	0	Oui	1	0	0	Non	NA	NA	NA	NA	NA	Non	Non	Oui
7628	Oui	Oui	Oui	1	Non	0	0	2	Oui	0	1	5	Non	NA	NA	NA	NA	NA	Non	Oui	Oui
14285	Non	Non	Oui	2	Oui	0	0	0	Oui	0	0	2	Oui	Favorable	Oui	Non	TVB	Oui	Non	Non	Oui
1856	Non	Non	Non	6	Oui	0	0	0	Oui	3	0	0	Oui	Favorable	Oui	Non	TVB	Non	Non	Non	Oui
14675	Non	Oui	Oui	0	Oui	0	0	0	Oui	0	0	2	Oui	Pas d'évolution	Oui	Oui	En difficultée	Oui	Non	Non	Oui
4860	Non	Oui	Oui	1	Non	0	0	0	Oui	1	0	2	Non	NA	NA	NA	NA	NA	Non	Non	Oui
15145	Non	Oui	Oui	1	Non	0	0	0	Oui	1	0	0	Non	NA	NA	NA	NA	NA	Non	Non	Oui
10162	Non	Oui	Oui	10	Oui	0	0	0	Oui	0	0	0	Oui	Pas d'évolution	Oui	Oui	En difficultée	Non	Non	Non	Oui
9493	Oui	Non	Oui	14	Non	0	0	0	Oui	0	0	0	Non	NA	NA	NA	NA	NA	Non	Non	Oui
359	Non	Oui	Non	1	Oui	0	0	4	Oui	0	0	8	Oui	Pas d'évolution	Oui	Oui	En difficultée	Non	Non	Oui	Oui
10898	Non	Oui	Oui	26	Oui	0	0	0	Oui	0	0	3	Oui	Pas d'évolution	Non	Oui	En difficultée	Oui	Non	Non	Oui
1849	Non	Oui	Non	1	Non	0	0	1	Oui	0	0	0	Oui	Pas d'évolution	Oui	Oui	TVB	Non	Non	Oui	Oui
10357	Non	Oui	Oui	7	Oui	1	0	1	Oui	1	0	8	Oui	Favorable	Oui	Non	TVB	Oui	Non	Oui	Oui
7495	Oui	Oui	Oui	1	Non	0	0	0	Oui	1	0	0	Non	NA	NA	NA	NA	NA	Non	Non	Oui
12026	Oui	Oui	Oui	4	Non	0	0	0	Oui	0	0	0	Non	NA	NA	NA	NA	NA	Non	Non	Oui
6387	Non	Non	Non	0	Oui	0	0	0	Oui	0	0	0	Oui	Favorable	Oui	Oui	En difficultée	Non	Non	Non	Oui
15730	Oui	Non	Oui	1	Non	0	0	0	Oui	0	0	5	Non	NA	NA	NA	NA	NA	Non	Non	Oui
5454	Non	Oui	Oui	3	Non	0	1	0	Oui	0	0	0	Non	NA	NA	NA	NA	NA	Oui	Non	Oui
5453	Non	Oui	Oui	8	Oui	0	0	0	Oui	0	0	4	Oui	Pas d'évolution	Oui	Oui	En difficultée	Oui	Non	Non	Oui
2239	Non	Non	Non	1	Non	0	0	0	Oui	1	0	4	Non	NA	NA	NA	NA	NA	Non	Non	Oui
5999	Non	Oui	Non	0	Non	0	0	0	Oui	1	0	4	Non	NA	NA	NA	NA	NA	Non	Non	Oui
12412	Oui	Non	Oui	1	Non	0	0	0	Oui	0	0	0	Non	NA	NA	NA	NA	NA	Non	Non	Oui
13024	Non	Oui	Non	1	Oui	0	0	0	Oui	0	0	4	Oui	Pas d'évolution	Non	Oui	En difficultée	Oui	Non	Non	Oui
5612	Non	Non	Oui	3	Oui	0	0	0	Oui	0	0	2	Oui	Favorable	Non	Oui	En difficultée	Oui	Non	Non	Oui
14735	Non	Non	Oui	1	Oui	2	0	0	Oui	1	0	3	Oui	Pas d'évolution	Oui	Oui	En difficultée	Oui	Non	Non	Oui
6823	Non	Oui	Non	2	Non	0	0	0	Oui	1	0	4	Non	NA	NA	NA	NA	NA	Non	Non	Oui
10862	Non	Non	Oui	3	Oui	0	0	1	Oui	0	0	2	Oui	Favorable	Oui	Non	En difficultée	Non	Non	Oui	Oui
4631	Non	Oui	Oui	4	Oui	5	4	0	Oui	0	0	8	Oui	Pas d'évolution	Oui	Oui	En difficultée	Oui	Oui	Non	Oui
15820	Non	Oui	Oui	3	Non	0	0	0	Oui	0	0	6	Non	NA	NA	NA	NA	NA	Non	Non	Oui
15848	Non	Oui	Oui	1	Oui	0	0	0	Oui	0	0	8	Oui	Favorable	Non	Non	TVB	Oui	Non	Non	Oui
7268	Non	Non	Oui	13	Non	0	0	0	Oui	0	0	3	Non	NA	NA	NA	NA	NA	Non	Non	Oui
8459	Non	Non	Oui	1	Oui	0	0	1	Oui	0	0	0	Oui	Pas d'évolution	Non	Non	En difficultée	Non	Non	Oui	Oui
8441	Non	Non	Oui	1	Oui	0	1	0	Oui	0	0	6	Oui	Défavorable	Oui	Oui	CRISE	Oui	Oui	Non	Oui
3360	Oui	Non	Oui	1	Non	0	0	0	Oui	1	0	4	Non	NA	NA	NA	NA	NA	Non	Non	Oui
4044	Oui	Oui	Oui	0	Non	0	0	0	Oui	1	1	0	Non	NA	NA	NA	NA	NA	Non	Non	Oui
6732	Non	Non	Oui	20	Non	0	0	0	Oui	0	0	0	Non	NA	NA	NA	NA	NA	Non	Non	Oui
13741	Non	Non	Oui	5	Non	0	0	1	Oui	0	0	4	Oui	Favorable	Oui	Oui	En difficultée	Oui	Non	Oui	Oui
464	Non	Non	Oui	1	Oui	0	1	1	Oui	0	0	4	Oui	Pas d'évolution	Non	Oui	En difficultée	Oui	Oui	Oui	Oui
4704	Non	Oui	Oui	1	Non	0	0	1	Oui	0	0	7	Non	NA	NA	NA	NA	NA	Non	Oui	Oui
16530	Oui	Non	Oui	6	Non	0	0	2	Oui	0	0	0	Non	NA	NA	NA	NA	NA	Non	Oui	Oui
4656	Non	Oui	Oui	1	Oui	0	0	0	Oui	0	0	0	Oui	Favorable	Oui	Oui	TVB	Non	Non	Non	Oui
7949	Non	Oui	Oui	0	Oui	0	0	0	Oui	0	0	0	Oui	Favorable	Non	Oui	En difficultée	Non	Non	Non	Oui
1682	Oui	Non	Oui	1	Non	0	0	0	Oui	0	0	4	Non	NA	NA	NA	NA	NA	Non	Non	Oui
11827	Oui	Oui	Oui	33	Non	0	0	0	Oui	0	0	0	Non	NA	NA	NA	NA	NA	Non	Non	Oui
15625	Oui	Non	Oui	0	Non	0	0	0	Oui	0	0	0	Non	NA	NA	NA	NA	NA	Non	Non	Oui
3193	Oui	Oui	Non	4	Non	0	0	1	Oui	1	0	4	Non	NA	NA	NA	NA	NA	Non	Oui	Oui
15417	Non	Oui	Non	1	Non	3	1	1	Oui	1	0	10	Non	NA	NA	NA	NA	NA	Oui	Oui	Oui
1073	Oui	Oui	Non	1	Non	0	0	0	Oui	0	0	4	Non	NA	NA	NA	NA	NA	Non	Non	Oui
14117	Non	Oui	Oui	1	Non	0	0	0	Oui	0	0	4	Non	NA	NA	NA	NA	NA	Non	Non	Oui
3152	Non	Oui	Oui	62	Oui	0	1	1	Oui	0	0	0	Oui	Pas d'évolution	Oui	Oui	En difficultée	Non	Oui	Oui	Oui
2274	Oui	Non	Non	14	Oui	2	0	0	Oui	0	0	5	Oui	Favorable	Oui	Oui	En difficultée	Oui	Non	Non	Oui
7919	Non	Oui	Oui	3	Oui	0	0	0	Oui	0	0	8	Oui	Favorable	Non	Non	TVB	Oui	Non	Non	Oui
9881	Oui	Oui	Oui	0	Non	0	0	0	Oui	0	0	6	Non	NA	NA	NA	NA	NA	Non	Non	Oui
15930	Oui	Non	Oui	4	Non	1	0	0	Oui	0	0	0	Non	NA	NA	NA	NA	NA	Non	Non	Oui
9851	Non	Oui	Oui	9	Oui	0	0	0	Oui	0	0	8	Oui	Favorable	Oui	Non	TVB	Oui	Non	Non	Oui
1900	Oui	Non	Oui	0	Non	0	0	0	Oui	0	1	0	Non	NA	NA	NA	NA	NA	Non	Non	Oui
4281	Oui	Oui	Non	1	Non	1	0	0	Oui	0	0	2	Non	NA	NA	NA	NA	NA	Non	Non	Oui
14404	Oui	Non	Oui	1	Non	0	0	0	Oui	0	0	0	Non	NA	NA	NA	NA	NA	Non	Non	Oui
5783	Non	Non	Non	0	Oui	0	0	1	Oui	2	0	0	Oui	Pas d'évolution	Non	Oui	En difficultée	Non	Non	Oui	Oui
13466	Non	Oui	Non	0	Non	4	1	0	Oui	0	0	4	Non	NA	NA	NA	NA	NA	Oui	Non	Oui
10562	Oui	Non	Oui	11	Non	0	0	0	Oui	1	0	0	Non	NA	NA	NA	NA	NA	Non	Non	Oui
1867	Non	Oui	Oui	2	Non	0	0	0	Oui	0	0	4	Non	NA	NA	NA	NA	NA	Non	Non	Oui
3954	Non	Non	Oui	3	Non	0	0	0	Oui	0	0	4	Non	NA	NA	NA	NA	NA	Non	Non	Oui
4847	Oui	Oui	Oui	2	Non	0	0	0	Oui	0	0	2	Non	NA	NA	NA	NA	NA	Non	Non	Oui
7056	Oui	Non	Oui	1	Non	0	0	0	Oui	0	0	0	Non	NA	NA	NA	NA	NA	Non	Non	Oui
13595	Oui	Oui	Non	1	Non	0	0	0	Oui	0	0	3	Non	NA	NA	NA	NA	NA	Non	Non	Oui
11556	Non	Oui	Non	1	Oui	1	0	3	Oui	1	1	6	Oui	Favorable	Oui	Oui	En difficultée	Oui	Non	Oui	Oui
1398	Oui	Oui	Oui	1	Non	0	0	0	Oui	0	0	0	Non	NA	NA	NA	NA	NA	Non	Non	Oui
14352	Non	Non	Oui	18	Oui	0	0	1	Oui	0	0	5	Oui	Favorable	Non	Non	TVB	Oui	Non	Oui	Oui
73	Non	Non	Oui	3	Oui	0	0	1	Oui	0	0	2	Oui	Favorable	Oui	Non	TVB	Oui	Non	Oui	Oui
4053	Oui	Non	Non	1	Non	0	0	0	Oui	0	0	0	Non	NA	NA	NA	NA	NA	Non	Non	Oui
13162	Non	Non	Oui	8	Non	0	0	0	Oui	1	3	3	Non	NA	NA	NA	NA	NA	Non	Non	Oui
7923	Non	Oui	Non	3	Non	0	0	1	Oui	0	0	6	Non	NA	NA	NA	NA	NA	Non	Oui	Oui
11029	Non	Non	Oui	1	Oui	0	0	0	Oui	0	0	0	Oui	Favorable	Non	Oui	En difficultée	Non	Non	Non	Oui
4030	Non	Oui	Non	1	Oui	0	0	0	Oui	0	0	5	Oui	Favorable	Non	Non	TVB	Non	Non	Non	Oui
715	Non	Non	Oui	2	Non	0	0	0	Oui	0	0	0	Non	NA	NA	NA	NA	NA	Non	Non	Oui
4352	Oui	Oui	Non	0	Non	0	0	0	Oui	0	0	3	Non	NA	NA	NA	NA	NA	Non	Non	Oui
8063	Oui	Oui	Non	5	Non	0	0	0	Oui	0	0	2	Non	NA	NA	NA	NA	NA	Non	Non	Oui
16524	Non	Non	Oui	0	Oui	1	4	0	Oui	1	0	6	Oui	Pas d'évolution	Non	Oui	En difficultée	Oui	Oui	Non	Oui
633	Non	Non	Non	58	Non	0	0	0	Oui	0	0	4	Non	NA	NA	NA	NA	NA	Non	Non	Oui
4800	Non	Oui	Oui	0	Non	0	0	0	Oui	2	0	6	Non	NA	NA	NA	NA	NA	Non	Non	Oui
12902	Oui	Non	Oui	1	Non	0	0	0	Oui	0	0	0	Non	NA	NA	NA	NA	NA	Non	Non	Oui
4814	Non	Oui	Oui	2	Oui	2	0	1	Oui	1	0	4	Oui	Pas d'évolution	Oui	Oui	En difficultée	Oui	Non	Oui	Oui
2833	Non	Oui	Non	1	Oui	7	1	2	Oui	0	0	9	Oui	Pas d'évolution	Oui	Oui	En difficultée	Oui	Oui	Oui	Oui
13923	Oui	Oui	Oui	1	Non	5	2	2	Oui	0	1	4	Non	NA	NA	NA	NA	NA	Oui	Oui	Oui
15593	Non	Oui	Oui	1	Oui	0	0	0	Oui	0	0	0	Oui	Favorable	Oui	Oui	TVB	Non	Non	Non	Oui
3716	Non	Oui	Non	1	Non	0	1	1	Oui	0	0	4	Non	NA	NA	NA	NA	NA	Oui	Oui	Oui
13992	Oui	Non	Oui	1	Non	0	0	1	Oui	0	0	0	Non	NA	NA	NA	NA	NA	Non	Oui	Oui
3792	Non	Non	Oui	1	Oui	0	0	0	Oui	0	0	4	Oui	Pas d'évolution	Oui	Oui	En difficultée	Oui	Non	Non	Oui
5927	Oui	Non	Oui	0	Non	0	0	0	Oui	0	0	1	Non	NA	NA	NA	NA	NA	Non	Non	Oui
11080	Oui	Non	Oui	1	Non	0	0	0	Oui	0	0	0	Non	NA	NA	NA	NA	NA	Non	Non	Oui
11461	Oui	Oui	Non	0	Non	0	0	0	Oui	0	0	0	Non	NA	NA	NA	NA	NA	Non	Non	Oui
12110	Non	Oui	Oui	4	Non	0	0	0	Oui	0	0	5	Non	NA	NA	NA	NA	NA	Non	Non	Oui
16738	Oui	Non	Oui	1	Non	0	0	0	Oui	0	0	0	Non	NA	NA	NA	NA	NA	Non	Non	Oui
773	Oui	Non	Oui	1	Non	0	0	0	Oui	0	0	1	Non	NA	NA	NA	NA	NA	Non	Non	Oui
1875	Oui	Non	Oui	2	Non	0	0	0	Oui	0	1	0	Non	NA	NA	NA	NA	NA	Non	Non	Oui
480	Oui	Oui	Oui	1	Non	0	0	0	Oui	2	0	0	Non	NA	NA	NA	NA	NA	Non	Non	Oui
3234	Non	Oui	Oui	1	Non	0	0	0	Oui	0	0	6	Non	NA	NA	NA	NA	NA	Non	Non	Oui
3643	Oui	Non	Oui	0	Non	0	0	0	Oui	0	0	0	Non	NA	NA	NA	NA	NA	Non	Non	Oui
4574	Oui	Oui	Oui	1	Non	1	0	0	Oui	0	0	3	Non	NA	NA	NA	NA	NA	Non	Non	Oui
4671	Oui	Non	Oui	17	Non	0	0	0	Oui	0	0	0	Non	NA	NA	NA	NA	NA	Non	Non	Oui
10626	Oui	Non	Non	2	Non	0	0	0	Oui	0	0	0	Non	NA	NA	NA	NA	NA	Non	Non	Oui
10786	Non	Non	Oui	1	Oui	0	0	0	Oui	3	0	0	Oui	Favorable	Non	Oui	En difficultée	Non	Non	Non	Oui
8256	Oui	Oui	Oui	3	Non	0	0	0	Oui	0	0	0	Non	NA	NA	NA	NA	NA	Non	Non	Oui
10718	Non	Oui	Oui	1	Non	1	0	1	Oui	0	0	3	Non	NA	NA	NA	NA	NA	Non	Oui	Oui
2726	Non	Oui	Non	4	Oui	0	1	1	Oui	0	0	4	Oui	Favorable	Oui	Oui	En difficultée	Oui	Oui	Oui	Oui
6876	Non	Oui	Oui	33	Oui	0	0	3	Oui	0	0	3	Oui	Favorable	Non	Oui	TVB	Non	Non	Oui	Oui
257	Non	Non	Oui	1	Oui	0	0	0	Oui	0	0	0	Oui	Favorable	Oui	Non	TVB	Non	Non	Non	Oui
13982	Non	Oui	Oui	1	Oui	0	0	0	Oui	0	1	0	Oui	Favorable	Non	Non	TVB	Non	Non	Non	Oui
14619	Non	Oui	Non	1	Oui	0	0	0	Oui	1	0	5	Oui	Pas d'évolution	Oui	Oui	En difficultée	Oui	Non	Non	Oui
14086	Non	Oui	Oui	63	Oui	1	0	0	Oui	0	0	0	Oui	Pas d'évolution	Oui	Non	En difficultée	Non	Non	Non	Oui
3418	Oui	Non	Oui	3	Non	0	0	1	Oui	0	0	0	Non	NA	NA	NA	NA	NA	Non	Oui	Oui
678	Oui	Non	Non	4	Non	0	0	0	Oui	0	0	0	Non	NA	NA	NA	NA	NA	Non	Non	Oui
10680	Non	Non	Oui	1	Oui	5	9	12	Oui	3	0	8	Oui	Défavorable	Non	Non	En difficultée	Non	Oui	Oui	Oui
883	Non	Oui	Non	1	Oui	0	1	0	Oui	0	0	4	Oui	Pas d'évolution	Oui	Oui	En difficultée	Oui	Oui	Non	Oui
12438	Non	Non	Oui	4	Oui	0	0	0	Oui	0	0	0	Oui	Pas d'évolution	Non	Non	TVB	Non	Non	Non	Oui
13969	Non	Non	Non	0	Oui	0	0	0	Oui	0	0	0	Oui	Favorable	Oui	Non	En difficultée	Non	Non	Non	Oui
2284	Oui	Oui	Oui	1	Non	0	0	0	Oui	0	0	3	Non	NA	NA	NA	NA	NA	Non	Non	Oui
4724	Oui	Non	Oui	1	Non	0	0	0	Oui	0	0	0	Non	NA	NA	NA	NA	NA	Non	Non	Oui
8299	Non	Non	Oui	1	Oui	1	2	13	Oui	2	1	11	Oui	Favorable	Oui	Oui	TVB	Oui	Oui	Oui	Oui
5257	Non	Oui	Non	1	Oui	1	2	0	Oui	2	1	5	Oui	Pas d'évolution	Oui	Oui	CRISE	Oui	Oui	Non	Oui
12876	Oui	Non	Oui	16	Non	0	0	0	Oui	0	0	0	Non	NA	NA	NA	NA	NA	Non	Non	Oui
12456	Non	Oui	Oui	4	Oui	0	0	0	Oui	0	0	4	Oui	Favorable	Non	Oui	TVB	Oui	Non	Non	Oui
13698	Non	Oui	Oui	1	Oui	9	2	3	Oui	0	0	5	Oui	Pas d'évolution	Oui	Oui	En difficultée	Oui	Oui	Oui	Oui
5832	Non	Oui	Non	1	Non	0	0	1	Oui	0	0	4	Non	NA	NA	NA	NA	NA	Non	Oui	Oui
12205	Oui	Non	Oui	3	Non	0	0	0	Oui	0	0	0	Non	NA	NA	NA	NA	NA	Non	Non	Oui
10817	Non	Oui	Oui	3	Non	0	1	1	Oui	0	0	6	Oui	Favorable	Non	Oui	En difficultée	Oui	Oui	Oui	Oui
16362	Non	Oui	Oui	1	Oui	1	1	0	Oui	0	0	4	Oui	Pas d'évolution	Non	Oui	En difficultée	Oui	Oui	Non	Oui
8143	Non	Non	Oui	13	Oui	1	1	0	Oui	0	0	4	Oui	Pas d'évolution	Oui	Oui	En difficultée	Oui	Oui	Non	Oui
15288	Non	Non	Oui	1	Oui	0	0	0	Oui	0	0	4	Oui	Favorable	Oui	Oui	TVB	Oui	Non	Non	Oui
3597	Oui	Oui	Non	1	Non	0	0	0	Oui	0	0	0	Non	NA	NA	NA	NA	NA	Non	Non	Oui
8451	Oui	Oui	Non	1	Non	0	0	0	Oui	0	0	1	Non	NA	NA	NA	NA	NA	Non	Non	Oui
9876	Oui	Non	Oui	1	Non	0	0	0	Oui	0	0	0	Non	NA	NA	NA	NA	NA	Non	Non	Oui
12541	Non	Non	Non	1	Non	0	1	1	Oui	0	0	4	Oui	Pas d'évolution	Non	Oui	CRISE	Oui	Oui	Oui	Oui
10555	Non	Non	Oui	0	Oui	3	0	5	Oui	0	1	3	Oui	Pas d'évolution	Oui	Oui	En difficultée	Non	Non	Oui	Oui
1933	Non	Non	Non	1	Oui	1	1	0	Oui	0	0	2	Oui	Favorable	Non	Oui	TVB	Non	Oui	Non	Oui
12756	Non	Oui	Oui	27	Oui	1	1	0	Oui	0	0	3	Oui	Défavorable	Oui	Oui	En difficultée	Oui	Oui	Non	Oui
5056	Non	Oui	Oui	1	Oui	0	0	0	Oui	0	0	0	Oui	Pas d'évolution	Non	Oui	En difficultée	Non	Non	Non	Oui
2272	Non	Non	Oui	3	Non	0	0	0	Oui	1	0	5	Non	NA	NA	NA	NA	NA	Non	Non	Oui
2117	Non	Oui	Non	31	Oui	3	0	0	Oui	0	0	5	Oui	Pas d'évolution	Non	Non	En difficultée	Oui	Non	Non	Oui
4433	Non	Non	Non	3	Oui	0	0	0	Oui	0	0	4	Oui	Pas d'évolution	Oui	Oui	En difficultée	Oui	Non	Non	Oui
7835	Non	Oui	Oui	13	Non	0	0	0	Oui	0	0	4	Non	NA	NA	NA	NA	NA	Non	Non	Oui
9918	Oui	Non	Oui	5	Non	0	0	0	Oui	0	0	0	Non	NA	NA	NA	NA	NA	Non	Non	Oui
11326	Non	Oui	Non	1	Oui	0	0	1	Oui	0	1	4	Oui	Favorable	Non	Oui	TVB	Non	Non	Oui	Oui
716	Non	Oui	Oui	8	Oui	0	0	0	Oui	0	0	0	Oui	Favorable	Oui	Oui	En difficultée	Non	Non	Non	Oui
4149	Non	Oui	Oui	0	Oui	0	0	0	Oui	0	0	0	Oui	Favorable	Oui	Oui	TVB	Non	Non	Non	Oui
15360	Non	Oui	Non	1	Oui	0	0	0	Oui	0	0	4	Oui	Favorable	Non	Non	TVB	Oui	Non	Non	Oui
11327	Non	Oui	Oui	1	Oui	1	0	0	Oui	0	0	0	Oui	Pas d'évolution	Non	Oui	En difficultée	Non	Non	Non	Oui
3216	Oui	Non	Oui	1	Non	0	0	0	Oui	0	0	0	Non	NA	NA	NA	NA	NA	Non	Non	Oui
7649	Oui	Non	Oui	3	Non	0	0	0	Oui	1	0	0	Non	NA	NA	NA	NA	NA	Non	Non	Oui
3548	Non	Oui	Non	1	Non	0	0	1	Oui	0	0	3	Oui	Favorable	Oui	Oui	TVB	Oui	Non	Oui	Oui
12062	Non	Oui	Non	0	Oui	2	1	0	Oui	0	0	5	Oui	Favorable	Non	Oui	TVB	Non	Oui	Non	Oui
14067	Non	Oui	Oui	16	Oui	0	0	0	Oui	0	0	4	Oui	Pas d'évolution	Oui	Oui	En difficultée	Oui	Non	Non	Oui
15707	Non	Non	Oui	0	Oui	0	0	0	Oui	0	0	0	Oui	Pas d'évolution	Non	Non	En difficultée	Non	Non	Non	Oui
15090	Non	Oui	Oui	1	Oui	4	0	0	Oui	3	0	6	Oui	Favorable	Oui	Oui	En difficultée	Oui	Non	Non	Oui
242	Oui	Non	Oui	1	Non	0	0	0	Oui	2	0	3	Non	NA	NA	NA	NA	NA	Non	Non	Oui
893	Non	Oui	Oui	0	Non	0	0	0	Oui	0	0	4	Non	NA	NA	NA	NA	NA	Non	Non	Oui
1109	Oui	Non	Oui	0	Non	0	0	0	Oui	4	0	5	Non	NA	NA	NA	NA	NA	Non	Non	Oui
1538	Oui	Oui	Oui	1	Non	0	0	0	Oui	0	0	3	Non	NA	NA	NA	NA	NA	Non	Non	Oui
1577	Non	Non	Oui	1	Non	0	0	0	Oui	0	0	5	Non	NA	NA	NA	NA	NA	Non	Non	Oui
6471	Oui	Non	Oui	28	Non	0	0	0	Oui	1	0	0	Non	NA	NA	NA	NA	NA	Non	Non	Oui
11322	Oui	Oui	Oui	1	Non	0	0	0	Oui	0	0	3	Non	NA	NA	NA	NA	NA	Non	Non	Oui
12361	Oui	Non	Oui	1	Non	0	0	0	Oui	0	0	0	Non	NA	NA	NA	NA	NA	Non	Non	Oui
14005	Oui	Non	Oui	2	Non	0	0	0	Oui	0	0	3	Non	NA	NA	NA	NA	NA	Non	Non	Oui
2116	Non	Non	Oui	1	Oui	0	0	0	Oui	0	0	6	Oui	Favorable	Oui	Oui	En difficultée	Oui	Non	Non	Oui
2078	Non	Non	Oui	1	Oui	2	0	0	Oui	0	0	4	Oui	Pas d'évolution	Oui	Oui	En difficultée	Oui	Non	Non	Oui
3861	Oui	Non	Oui	3	Non	0	0	0	Oui	0	0	0	Non	NA	NA	NA	NA	NA	Non	Non	Oui
4815	Oui	Oui	Non	1	Non	0	0	0	Oui	0	0	3	Non	NA	NA	NA	NA	NA	Non	Non	Oui
7287	Oui	Oui	Oui	0	Non	0	0	0	Oui	0	0	3	Non	NA	NA	NA	NA	NA	Non	Non	Oui
16631	Non	Non	Non	1	Non	0	0	0	Oui	0	0	4	Non	NA	NA	NA	NA	NA	Non	Non	Oui
5185	Non	Non	Oui	0	Non	0	0	0	Oui	0	0	7	Non	NA	NA	NA	NA	NA	Non	Non	Oui
15844	Non	Oui	Oui	0	Non	0	0	0	Oui	0	0	7	Non	NA	NA	NA	NA	NA	Non	Non	Oui
4494	Non	Oui	Non	1	Non	0	0	0	Oui	0	0	7	Non	NA	NA	NA	NA	NA	Non	Non	Oui
8043	Oui	Oui	Non	9	Non	0	0	0	Oui	0	0	1	Non	NA	NA	NA	NA	NA	Non	Non	Oui
15105	Oui	Non	Non	1	Non	4	1	2	Oui	0	0	4	Non	NA	NA	NA	NA	NA	Oui	Oui	Oui
9982	Non	Non	Non	0	Non	0	0	0	Oui	0	0	4	Non	NA	NA	NA	NA	NA	Non	Non	Oui
1224	Oui	Oui	Non	1	Non	0	0	1	Oui	0	0	4	Non	NA	NA	NA	NA	NA	Non	Oui	Oui
9897	Oui	Non	Oui	1	Non	0	0	0	Oui	0	0	3	Non	NA	NA	NA	NA	NA	Non	Non	Oui
7052	Oui	Non	Non	1	Non	0	0	0	Oui	0	0	0	Non	NA	NA	NA	NA	NA	Non	Non	Oui
6715	Non	Oui	Oui	1	Oui	0	1	1	Oui	0	2	0	Oui	Favorable	Oui	Oui	En difficultée	Non	Oui	Oui	Oui
5046	Non	Non	Oui	1	Oui	0	0	0	Oui	0	0	0	Oui	Favorable	Oui	Oui	En difficultée	Non	Non	Non	Oui
11450	Non	Non	Oui	1	Non	0	0	0	Oui	0	0	7	Non	NA	NA	NA	NA	NA	Non	Non	Oui
1253	Non	Oui	Non	1	Oui	3	5	4	Oui	0	0	4	Oui	Favorable	Oui	Oui	En difficultée	Oui	Oui	Oui	Oui
4240	Non	Oui	Non	0	Non	0	0	0	Oui	0	0	4	Non	NA	NA	NA	NA	NA	Non	Non	Oui
14035	Oui	Oui	Non	1	Non	0	0	0	Oui	0	0	0	Non	NA	NA	NA	NA	NA	Non	Non	Oui
16683	Non	Oui	Oui	7	Oui	2	0	0	Oui	0	0	4	Oui	Pas d'évolution	Oui	Oui	En difficultée	Oui	Non	Non	Oui
13155	Non	Oui	Non	1	Oui	0	0	0	Oui	0	0	4	Oui	Défavorable	Non	Oui	En difficultée	Oui	Non	Non	Oui
9875	Non	Non	Oui	26	Non	0	0	0	Oui	0	0	4	Non	NA	NA	NA	NA	NA	Non	Non	Oui
14200	Oui	Non	Oui	13	Non	0	0	0	Oui	0	0	4	Non	NA	NA	NA	NA	NA	Non	Non	Oui
10637	Non	Non	Oui	1	Oui	0	0	0	Oui	0	0	4	Oui	Pas d'évolution	Oui	Oui	En difficultée	Oui	Non	Non	Oui
10636	Oui	Non	Oui	0	Non	0	0	0	Oui	0	0	0	Non	NA	NA	NA	NA	NA	Non	Non	Oui
5471	Non	Oui	Oui	1	Oui	0	0	1	Oui	1	0	1	Oui	Pas d'évolution	Oui	Oui	En difficultée	Non	Non	Oui	Oui
9157	Non	Oui	Oui	2	Oui	0	0	0	Oui	0	0	0	Oui	Favorable	Oui	Oui	En difficultée	Non	Non	Non	Oui
15379	Non	Oui	Non	0	Oui	0	0	0	Oui	0	0	4	Oui	Pas d'évolution	Oui	Oui	En difficultée	Oui	Non	Non	Oui
10232	Oui	Non	Oui	1	Non	0	0	0	Oui	0	0	4	Non	NA	NA	NA	NA	NA	Non	Non	Oui
12719	Oui	Non	Oui	5	Non	0	0	0	Oui	0	0	3	Non	NA	NA	NA	NA	NA	Non	Non	Oui
14369	Oui	Non	Oui	4	Non	0	0	0	Oui	0	0	0	Non	NA	NA	NA	NA	NA	Non	Non	Oui
14334	Non	Oui	Oui	16	Oui	0	1	2	Oui	0	0	4	Oui	Favorable	Oui	Oui	En difficultée	Non	Oui	Oui	Oui
7341	Non	Non	Oui	0	Non	1	1	0	Oui	0	0	9	Non	NA	NA	NA	NA	NA	Oui	Non	Oui
6796	Oui	Non	Oui	0	Non	0	0	0	Oui	1	0	5	Non	NA	NA	NA	NA	NA	Non	Non	Oui
15314	Oui	Oui	Oui	1	Non	0	0	0	Oui	0	0	0	Non	NA	NA	NA	NA	NA	Non	Non	Oui
1695	Oui	Oui	Oui	1	Non	0	0	0	Oui	0	0	4	Non	NA	NA	NA	NA	NA	Non	Non	Oui
8509	Non	Oui	Oui	2	Oui	0	0	0	Oui	0	0	4	Oui	Défavorable	Non	Oui	En difficultée	Oui	Non	Non	Oui
13428	Non	Non	Oui	2	Oui	0	0	0	Oui	1	0	4	Oui	Favorable	Non	Non	TVB	Oui	Non	Non	Oui
15976	Oui	Non	Oui	0	Non	0	0	0	Oui	0	0	0	Non	NA	NA	NA	NA	NA	Non	Non	Oui
5879	Non	Non	Oui	1	Oui	0	0	1	Oui	0	0	4	Oui	Pas d'évolution	Non	Oui	En difficultée	Oui	Non	Oui	Oui
14087	Oui	Non	Oui	3	Non	0	2	2	Oui	0	0	8	Non	NA	NA	NA	NA	NA	Oui	Oui	Oui
2127	Oui	Oui	Oui	1	Non	1	2	4	Oui	0	0	8	Non	NA	NA	NA	NA	NA	Oui	Oui	Oui
8975	Oui	Non	Oui	1	Non	0	0	0	Oui	0	0	4	Non	NA	NA	NA	NA	NA	Non	Non	Oui
12553	Non	Oui	Non	1	Oui	0	1	1	Oui	0	0	8	Oui	Pas d'évolution	Oui	Oui	En difficultée	Oui	Oui	Oui	Oui
9168	Non	Non	Oui	5	Oui	0	0	0	Oui	0	0	0	Oui	Favorable	Oui	Non	TVB	Non	Non	Non	Oui
4629	Non	Oui	Oui	1	Oui	0	0	0	Oui	0	0	0	Oui	Favorable	Non	Oui	En difficultée	Non	Non	Non	Oui
1683	Non	Oui	Non	0	Non	0	0	0	Oui	0	0	4	Non	NA	NA	NA	NA	NA	Non	Non	Oui
4721	Oui	Oui	Oui	1	Non	0	0	0	Oui	0	0	0	Non	NA	NA	NA	NA	NA	Non	Non	Oui
9737	Non	Non	Non	1	Non	0	0	0	Oui	0	0	6	Non	NA	NA	NA	NA	NA	Non	Non	Oui
14576	Non	Oui	Oui	1	Non	0	0	1	Oui	0	0	7	Non	NA	NA	NA	NA	NA	Non	Oui	Oui
15987	Non	Non	Oui	1	Oui	0	0	0	Oui	0	0	0	Oui	Pas d'évolution	Oui	Oui	En difficultée	Non	Non	Non	Oui
13340	Non	Oui	Oui	1	Oui	0	0	0	Oui	0	0	0	Oui	Favorable	Oui	Non	En difficultée	Non	Non	Non	Oui
5599	Oui	Oui	Non	1	Non	0	0	0	Oui	0	0	0	Non	NA	NA	NA	NA	NA	Non	Non	Oui
7285	Non	Oui	Oui	1	Non	0	0	1	Oui	0	0	0	Oui	Pas d'évolution	Non	Non	En difficultée	Non	Non	Oui	Oui
7121	Oui	Non	Oui	4	Non	3	7	2	Oui	0	1	7	Non	NA	NA	NA	NA	NA	Oui	Oui	Oui
4213	Non	Non	Non	0	Non	0	2	1	Oui	0	0	7	Non	NA	NA	NA	NA	NA	Oui	Oui	Oui
12794	Non	Non	Non	1	Oui	0	0	0	Oui	0	0	3	Oui	Pas d'évolution	Oui	Oui	En difficultée	Oui	Non	Non	Oui
1128	Non	Oui	Oui	1	Oui	0	0	0	Oui	0	0	4	Oui	Pas d'évolution	Non	Oui	En difficultée	Oui	Non	Non	Oui
5272	Non	Oui	Oui	21	Oui	0	0	0	Oui	0	0	0	Oui	Favorable	Oui	Non	En difficultée	Non	Non	Non	Oui
16281	Non	Non	Oui	1	Oui	0	0	0	Oui	0	1	0	Oui	Pas d'évolution	Non	Non	En difficultée	Non	Non	Non	Oui
1085	Non	Oui	Non	1	Non	0	0	0	Oui	0	0	6	Non	NA	NA	NA	NA	NA	Non	Non	Oui
7025	Non	Non	Oui	1	Non	0	0	0	Oui	0	0	4	Non	NA	NA	NA	NA	NA	Non	Non	Oui
12580	Non	Oui	Oui	0	Non	0	0	0	Oui	0	0	6	Non	NA	NA	NA	NA	NA	Non	Non	Oui
12793	Non	Non	Non	1	Non	0	0	0	Oui	0	0	0	Non	NA	NA	NA	NA	NA	Non	Non	Oui
4343	Non	Oui	Non	2	Non	0	0	1	Oui	1	0	10	Non	NA	NA	NA	NA	NA	Non	Oui	Oui
11955	Non	Oui	Non	0	Oui	4	0	0	Oui	0	0	4	Oui	Défavorable	Non	Oui	En difficultée	Oui	Non	Non	Oui
7618	Non	Non	Oui	0	Non	0	0	0	Oui	0	0	4	Non	NA	NA	NA	NA	NA	Non	Non	Oui
14137	Non	Non	Non	0	Oui	0	0	0	Oui	0	0	0	Oui	Favorable	Oui	Non	En difficultée	Non	Non	Non	Oui
12270	Oui	Non	Non	11	Non	0	0	0	Oui	0	0	3	Non	NA	NA	NA	NA	NA	Non	Non	Oui
1829	Non	Oui	Non	2	Oui	0	0	0	Oui	0	0	4	Oui	Favorable	Oui	Oui	En difficultée	Oui	Non	Non	Oui
990	Non	Oui	Oui	1	Oui	0	0	0	Oui	0	0	0	Oui	Favorable	Oui	Non	TVB	Non	Non	Non	Oui
10860	Non	Oui	Oui	1	Oui	0	0	0	Oui	0	0	4	Oui	Pas d'évolution	Oui	Oui	En difficultée	Oui	Non	Non	Oui
1399	Oui	Non	Oui	1	Non	0	0	0	Oui	0	0	3	Non	NA	NA	NA	NA	NA	Non	Non	Oui
12473	Non	Non	Oui	0	Non	0	0	0	Oui	0	0	5	Non	NA	NA	NA	NA	NA	Non	Non	Oui
16358	Non	Oui	Oui	0	Non	0	0	1	Oui	0	0	8	Non	NA	NA	NA	NA	NA	Non	Oui	Oui
1955	Oui	Oui	Oui	5	Non	1	1	1	Oui	0	0	3	Non	NA	NA	NA	NA	NA	Oui	Oui	Oui
10026	Non	Oui	Non	1	Oui	0	0	1	Oui	0	0	4	Oui	Favorable	Non	Oui	En difficultée	Non	Non	Oui	Oui
3966	Oui	Oui	Oui	1	Non	0	3	4	Oui	2	1	2	Non	NA	NA	NA	NA	NA	Oui	Oui	Oui
1903	Oui	Oui	Non	1	Non	2	1	0	Oui	1	0	2	Non	NA	NA	NA	NA	NA	Oui	Non	Oui
10506	Non	Non	Oui	0	Non	0	0	1	Oui	0	0	0	Oui	Favorable	Oui	Oui	En difficultée	Non	Non	Oui	Oui
12826	Non	Oui	Oui	17	Oui	0	0	0	Oui	0	0	4	Oui	Favorable	Non	Oui	En difficultée	Oui	Non	Non	Oui
778	Non	Non	Oui	5	Non	0	0	0	Oui	0	0	1	Non	NA	NA	NA	NA	NA	Non	Non	Oui
14844	Oui	Oui	Oui	42	Non	0	1	0	Oui	0	0	7	Non	NA	NA	NA	NA	NA	Oui	Non	Oui
11670	Non	Oui	Non	5	Non	0	3	0	Oui	0	0	9	Non	NA	NA	NA	NA	NA	Oui	Non	Oui
5701	Oui	Non	Oui	5	Non	0	0	0	Oui	0	0	0	Non	NA	NA	NA	NA	NA	Non	Non	Oui
8792	Oui	Non	Oui	9	Non	0	0	0	Oui	0	0	4	Non	NA	NA	NA	NA	NA	Non	Non	Oui
9275	Oui	Oui	Oui	7	Non	0	0	0	Oui	0	0	0	Non	NA	NA	NA	NA	NA	Non	Non	Oui
2860	Non	Oui	Oui	1	Oui	0	4	1	Oui	0	0	3	Oui	Pas d'évolution	Oui	Oui	En difficultée	Oui	Oui	Oui	Oui
14776	Non	Oui	Oui	1	Oui	0	0	0	Oui	0	0	4	Oui	Favorable	Non	Oui	TVB	Non	Non	Non	Oui
13580	Non	Non	Oui	14	Oui	0	0	0	Oui	0	0	2	Oui	Favorable	Oui	Oui	TVB	Oui	Non	Non	Oui
9600	Non	Oui	Oui	1	Oui	0	0	0	Oui	0	0	0	Oui	Favorable	Non	Oui	TVB	Non	Non	Non	Oui
16198	Non	Oui	Oui	1	Non	0	0	1	Oui	0	0	4	Oui	Favorable	Non	Oui	En difficultée	Oui	Non	Oui	Oui
2985	Oui	Non	Oui	0	Oui	0	2	0	Oui	0	0	6	Oui	Favorable	Non	Oui	En difficultée	Oui	Oui	Non	Oui
12879	Non	Oui	Oui	0	Oui	0	0	0	Oui	0	0	0	Oui	Favorable	Non	Oui	En difficultée	Non	Non	Non	Oui
9238	Oui	Oui	Oui	3	Non	0	0	0	Oui	0	0	5	Non	NA	NA	NA	NA	NA	Non	Non	Oui
13006	Oui	Non	Non	1	Non	0	0	0	Oui	0	0	4	Non	NA	NA	NA	NA	NA	Non	Non	Oui
16327	Non	Oui	Oui	1	Non	0	0	0	Oui	0	0	7	Non	NA	NA	NA	NA	NA	Non	Non	Oui
10779	Oui	Oui	Non	2	Non	0	0	0	Oui	0	0	4	Non	NA	NA	NA	NA	NA	Non	Non	Oui
6943	Non	Non	Oui	1	Non	0	1	3	Oui	0	0	5	Non	NA	NA	NA	NA	NA	Oui	Oui	Oui
3633	Oui	Non	Oui	50	Non	0	0	0	Oui	0	1	4	Non	NA	NA	NA	NA	NA	Non	Non	Oui
10872	Non	Oui	Non	16	Oui	0	0	2	Oui	0	0	8	Oui	Pas d'évolution	Oui	Oui	CRISE	Oui	Non	Oui	Oui
9574	Oui	Non	Oui	3	Non	0	0	0	Oui	0	0	0	Non	NA	NA	NA	NA	NA	Non	Non	Oui
11512	Non	Non	Oui	1	Oui	0	0	0	Oui	0	0	8	Oui	Défavorable	Oui	Oui	En difficultée	Oui	Non	Non	Oui
641	Oui	Oui	Oui	0	Non	0	0	0	Oui	0	0	0	Non	NA	NA	NA	NA	NA	Non	Non	Oui
8003	Non	Oui	Non	1	Non	0	0	0	Oui	0	0	7	Non	NA	NA	NA	NA	NA	Non	Non	Oui
5480	Oui	Oui	Oui	2	Non	0	0	0	Oui	0	0	0	Non	NA	NA	NA	NA	NA	Non	Non	Oui
7152	Non	Oui	Non	0	Non	0	0	0	Oui	0	0	4	Non	NA	NA	NA	NA	NA	Non	Non	Oui
2500	Oui	Oui	Oui	13	Non	0	0	0	Oui	0	0	0	Non	NA	NA	NA	NA	NA	Non	Non	Oui
4064	Non	Non	Oui	2	Non	0	0	1	Oui	0	1	2	Oui	Favorable	Oui	Non	En difficultée	Oui	Non	Oui	Oui
5510	Oui	Non	Non	1	Non	0	4	9	Oui	1	0	7	Non	NA	NA	NA	NA	NA	Oui	Oui	Oui
12313	Non	Oui	Oui	7	Oui	0	0	0	Oui	0	0	7	Oui	Favorable	Oui	Non	TVB	Oui	Non	Non	Oui
7651	Non	Oui	Oui	11	Oui	0	0	0	Oui	0	0	0	Oui	Favorable	Oui	Non	En difficultée	Non	Non	Non	Oui
4813	Non	Non	Oui	8	Oui	0	0	0	Oui	0	0	4	Oui	Favorable	Oui	Oui	En difficultée	Oui	Non	Non	Oui
2166	Non	Oui	Non	19	Non	0	0	2	Oui	0	0	9	Oui	Pas d'évolution	Non	Oui	CRISE	Oui	Non	Oui	Oui
3015	Oui	Oui	Oui	1	Non	0	0	0	Oui	0	0	0	Non	NA	NA	NA	NA	NA	Non	Non	Oui
8460	Oui	Oui	Oui	1	Non	0	0	0	Oui	0	0	0	Non	NA	NA	NA	NA	NA	Non	Non	Oui
10360	Oui	Oui	Oui	2	Non	0	0	0	Oui	0	0	6	Non	NA	NA	NA	NA	NA	Non	Non	Oui
9438	Non	Non	Non	11	Oui	0	0	2	Oui	0	0	8	Oui	Favorable	Oui	Oui	TVB	Oui	Non	Oui	Oui
4715	Non	Non	Non	9	Oui	0	0	1	Oui	0	0	2	Oui	Favorable	Oui	Oui	TVB	Oui	Non	Oui	Oui
3385	Oui	Oui	Oui	6	Non	0	0	0	Oui	0	0	0	Non	NA	NA	NA	NA	NA	Non	Non	Oui
15033	Oui	Non	Oui	2	Non	0	0	0	Oui	0	0	0	Non	NA	NA	NA	NA	NA	Non	Non	Oui
8220	Non	Non	Oui	1	Non	0	0	0	Oui	1	0	8	Non	NA	NA	NA	NA	NA	Non	Non	Oui
8817	Oui	Oui	Non	1	Non	0	2	3	Oui	0	0	4	Non	NA	NA	NA	NA	NA	Oui	Oui	Oui
11328	Oui	Non	Oui	0	Non	0	0	0	Oui	0	0	0	Non	NA	NA	NA	NA	NA	Non	Non	Oui
4587	Oui	Oui	Oui	3	Non	0	0	2	Oui	0	0	0	Non	NA	NA	NA	NA	NA	Non	Oui	Oui
4486	Non	Non	Oui	4	Oui	1	1	0	Oui	3	0	4	Oui	Pas d'évolution	Oui	Oui	En difficultée	Non	Oui	Non	Oui
6697	Oui	Non	Oui	7	Non	0	0	0	Oui	0	0	0	Non	NA	NA	NA	NA	NA	Non	Non	Oui
8800	Oui	Oui	Oui	9	Non	0	0	0	Oui	0	0	0	Non	NA	NA	NA	NA	NA	Non	Non	Oui
3505	Oui	Non	Oui	1	Non	0	0	0	Oui	0	0	0	Non	NA	NA	NA	NA	NA	Non	Non	Oui
4805	Oui	Oui	Oui	9	Non	0	0	0	Oui	0	0	0	Non	NA	NA	NA	NA	NA	Non	Non	Oui
6431	Oui	Non	Oui	3	Non	0	0	0	Oui	0	0	5	Non	NA	NA	NA	NA	NA	Non	Non	Oui
7624	Oui	Oui	Oui	1	Non	0	0	0	Oui	0	0	0	Non	NA	NA	NA	NA	NA	Non	Non	Oui
10286	Oui	Non	Oui	3	Non	0	0	0	Oui	0	0	4	Non	NA	NA	NA	NA	NA	Non	Non	Oui
15783	Oui	Oui	Non	1	Non	0	1	2	Oui	0	0	7	Non	NA	NA	NA	NA	NA	Oui	Oui	Oui
14538	Oui	Non	Non	2	Non	0	0	0	Oui	0	0	4	Non	NA	NA	NA	NA	NA	Non	Non	Oui
12077	Oui	Non	Oui	1	Non	0	0	1	Oui	0	0	4	Non	NA	NA	NA	NA	NA	Non	Oui	Oui
1110	Oui	Oui	Oui	1	Non	0	0	0	Oui	0	0	0	Non	NA	NA	NA	NA	NA	Non	Non	Oui
2831	Non	Non	Oui	1	Non	0	0	1	Oui	2	0	6	Non	NA	NA	NA	NA	NA	Non	Oui	Oui
3094	Oui	Oui	Oui	0	Non	0	0	0	Oui	0	0	0	Non	NA	NA	NA	NA	NA	Non	Non	Oui
9301	Oui	Oui	Oui	6	Non	0	0	0	Oui	0	1	1	Non	NA	NA	NA	NA	NA	Non	Non	Oui
14782	Oui	Oui	Non	1	Non	0	0	0	Oui	0	0	0	Non	NA	NA	NA	NA	NA	Non	Non	Oui
12817	Non	Non	Non	6	Non	0	0	1	Oui	0	0	4	Non	NA	NA	NA	NA	NA	Non	Oui	Oui
12424	Non	Non	Oui	7	Non	0	0	1	Oui	0	0	2	Non	NA	NA	NA	NA	NA	Non	Oui	Oui
14486	Non	Oui	Non	1	Non	1	1	5	Oui	0	0	0	Oui	Favorable	Oui	Oui	En difficultée	Non	Oui	Oui	Oui
12389	Oui	Oui	Oui	1	Non	0	0	0	Oui	0	0	1	Non	NA	NA	NA	NA	NA	Non	Non	Oui
15075	Oui	Non	Oui	1	Non	0	0	0	Oui	0	0	0	Non	NA	NA	NA	NA	NA	Non	Non	Oui
681	Non	Non	Oui	1	Non	0	0	1	Oui	1	1	0	Oui	Favorable	Oui	Oui	TVB	Non	Non	Oui	Oui
959	Non	Oui	Oui	2	Oui	0	0	1	Oui	0	0	4	Oui	Favorable	Oui	Oui	En difficultée	Oui	Non	Oui	Oui
14065	Oui	Non	Oui	1	Non	0	0	1	Oui	0	0	4	Non	NA	NA	NA	NA	NA	Non	Oui	Oui
7507	Non	Oui	Oui	67	Oui	2	1	2	Oui	4	1	0	Oui	Favorable	Oui	Oui	En difficultée	Non	Oui	Oui	Oui
1815	Non	Oui	Oui	2	Oui	0	0	0	Oui	0	0	0	Oui	Pas d'évolution	Oui	Oui	En difficultée	Non	Non	Non	Oui
11785	Oui	Oui	Oui	0	Non	0	0	0	Oui	0	0	5	Non	NA	NA	NA	NA	NA	Non	Non	Oui
9906	Non	Oui	Oui	2	Non	0	0	0	Oui	1	0	2	Non	NA	NA	NA	NA	NA	Non	Non	Oui
7901	Oui	Non	Oui	1	Non	0	0	1	Oui	0	0	0	Non	NA	NA	NA	NA	NA	Non	Oui	Oui
5845	Non	Non	Oui	1	Non	0	0	0	Oui	0	0	1	Non	NA	NA	NA	NA	NA	Non	Non	Oui
14523	Non	Oui	Oui	3	Non	0	0	0	Oui	0	0	4	Non	NA	NA	NA	NA	NA	Non	Non	Oui
15295	Non	Non	Non	3	Non	2	2	1	Oui	0	0	6	Non	NA	NA	NA	NA	NA	Oui	Oui	Oui
1802	Oui	Oui	Oui	53	Non	0	1	2	Oui	0	0	5	Non	NA	NA	NA	NA	NA	Oui	Oui	Oui
10683	Non	Oui	Oui	1	Non	0	0	0	Oui	1	0	2	Non	NA	NA	NA	NA	NA	Non	Non	Oui
8076	Oui	Oui	Non	1	Non	0	0	1	Oui	1	0	4	Non	NA	NA	NA	NA	NA	Non	Oui	Oui
6848	Non	Oui	Oui	15	Oui	0	0	0	Oui	0	0	1	Oui	Favorable	Oui	Non	TVB	Oui	Non	Non	Oui
6595	Non	Non	Non	4	Oui	0	0	0	Oui	1	0	4	Oui	Favorable	Non	Non	TVB	Oui	Non	Non	Oui
1430	Oui	Oui	Non	1	Non	0	0	0	Oui	0	0	0	Non	NA	NA	NA	NA	NA	Non	Non	Oui
7300	Non	Non	Oui	0	Oui	0	0	0	Oui	1	1	2	Oui	Favorable	Oui	Oui	TVB	Oui	Non	Non	Oui
16981	Oui	Non	Oui	1	Non	0	1	0	Oui	1	0	4	Non	NA	NA	NA	NA	NA	Oui	Non	Oui
5678	Non	Non	Non	1	Oui	0	0	0	Oui	0	0	0	Oui	Favorable	Oui	Non	TVB	Non	Non	Non	Oui
11560	Non	Oui	Oui	6	Oui	0	0	2	Oui	0	1	1	Oui	Pas d'évolution	Oui	Oui	En difficultée	Oui	Non	Oui	Oui
2889	Oui	Non	Non	0	Non	0	0	0	Oui	0	0	0	Non	NA	NA	NA	NA	NA	Non	Non	Oui
6117	Oui	Non	Oui	1	Non	0	0	0	Oui	1	0	4	Non	NA	NA	NA	NA	NA	Non	Non	Oui
12405	Oui	Non	Oui	1	Non	0	0	0	Oui	0	0	0	Non	NA	NA	NA	NA	NA	Non	Non	Oui
14218	Non	Oui	Oui	1	Non	0	1	6	Oui	0	0	6	Non	NA	NA	NA	NA	NA	Oui	Oui	Oui
482	Non	Oui	Oui	11	Oui	0	0	0	Oui	1	0	4	Oui	Favorable	Oui	Non	En difficultée	Oui	Non	Non	Oui
11654	Non	Oui	Non	0	Non	0	0	0	Oui	0	0	3	Non	NA	NA	NA	NA	NA	Non	Non	Oui
9022	Non	Non	Oui	14	Non	0	0	1	Oui	0	0	0	Oui	Favorable	Oui	Oui	TVB	Non	Non	Oui	Oui
3166	Oui	Non	Oui	4	Non	0	0	0	Oui	0	0	0	Non	NA	NA	NA	NA	NA	Non	Non	Oui
5747	Non	Non	Oui	1	Non	0	0	0	Oui	0	0	2	Non	NA	NA	NA	NA	NA	Non	Non	Oui
1313	Non	Oui	Oui	2	Oui	1	2	0	Oui	0	0	4	Oui	Favorable	Oui	Oui	En difficultée	Oui	Oui	Non	Oui
12045	Non	Non	Oui	26	Non	4	1	1	Oui	0	1	6	Non	NA	NA	NA	NA	NA	Oui	Oui	Oui
10254	Oui	Non	Oui	1	Non	0	0	0	Oui	0	0	4	Non	NA	NA	NA	NA	NA	Non	Non	Oui
10479	Oui	Non	Oui	5	Non	0	0	1	Oui	0	0	0	Non	NA	NA	NA	NA	NA	Non	Oui	Oui
3810	Oui	Non	Oui	1	Non	0	0	0	Oui	2	0	0	Non	NA	NA	NA	NA	NA	Non	Non	Oui
3301	Oui	Non	Non	4	Non	0	0	0	Oui	0	0	0	Non	NA	NA	NA	NA	NA	Non	Non	Oui
16270	Oui	Oui	Oui	32	Non	0	0	0	Oui	0	0	0	Non	NA	NA	NA	NA	NA	Non	Non	Oui
8213	Oui	Non	Oui	4	Non	0	0	0	Oui	0	0	4	Non	NA	NA	NA	NA	NA	Non	Non	Oui
12079	Non	Oui	Non	0	Oui	2	1	3	Oui	0	0	8	Oui	Favorable	Oui	Oui	En difficultée	Non	Oui	Oui	Oui
15444	Non	Non	Oui	102	Oui	0	0	0	Oui	0	0	4	Oui	Favorable	Oui	Oui	En difficultée	Oui	Non	Non	Oui
12828	Non	Non	Oui	1	Oui	0	0	0	Oui	0	0	0	Oui	Favorable	Non	Oui	TVB	Oui	Non	Non	Oui
12829	Non	Oui	Oui	3	Non	0	0	0	Oui	0	0	7	Non	NA	NA	NA	NA	NA	Non	Non	Oui
11414	Non	Non	Oui	2	Non	0	0	1	Oui	1	0	2	Non	NA	NA	NA	NA	NA	Non	Oui	Oui
11065	Non	Oui	Non	2	Non	0	0	2	Oui	0	0	6	Non	NA	NA	NA	NA	NA	Non	Oui	Oui
1503	Oui	Oui	Oui	1	Non	0	0	0	Oui	0	0	0	Non	NA	NA	NA	NA	NA	Non	Non	Oui
5458	Oui	Non	Oui	1	Non	0	0	0	Oui	0	0	0	Non	NA	NA	NA	NA	NA	Non	Non	Oui
8711	Oui	Oui	Oui	1	Non	0	0	0	Oui	0	0	0	Non	NA	NA	NA	NA	NA	Non	Non	Oui
16519	Oui	Oui	Oui	2	Non	0	0	0	Oui	0	0	0	Non	NA	NA	NA	NA	NA	Non	Non	Oui
14904	Non	Oui	Non	0	Oui	1	0	2	Oui	0	0	0	Oui	Favorable	Non	Non	TVB	Non	Non	Oui	Oui
14762	Non	Non	Oui	1	Oui	2	0	1	Oui	0	0	3	Oui	Favorable	Oui	Non	En difficultée	Oui	Non	Oui	Oui
14563	Oui	Non	Oui	6	Non	0	0	1	Oui	0	0	0	Non	NA	NA	NA	NA	NA	Non	Oui	Oui
14392	Oui	Oui	Oui	1	Non	0	0	0	Oui	0	0	0	Non	NA	NA	NA	NA	NA	Non	Non	Oui
9071	Oui	Oui	Oui	3	Non	0	0	1	Oui	0	0	6	Non	NA	NA	NA	NA	NA	Non	Oui	Oui
866	Oui	Oui	Oui	5	Non	0	0	0	Oui	0	0	4	Non	NA	NA	NA	NA	NA	Non	Non	Oui
7327	Oui	Oui	Non	1	Non	0	0	0	Oui	0	0	0	Non	NA	NA	NA	NA	NA	Non	Non	Oui
8763	Oui	Non	Non	1	Non	0	0	0	Oui	1	0	4	Non	NA	NA	NA	NA	NA	Non	Non	Oui
8953	Oui	Non	Oui	1	Non	0	0	0	Oui	1	0	0	Non	NA	NA	NA	NA	NA	Non	Non	Oui
10720	Oui	Non	Oui	0	Non	0	0	0	Oui	0	0	0	Non	NA	NA	NA	NA	NA	Non	Non	Oui
10122	Non	Non	Non	1	Oui	1	0	1	Oui	0	1	2	Oui	Favorable	Oui	Oui	En difficultée	Oui	Non	Oui	Oui
5084	Oui	Oui	Oui	30	Non	1	0	0	Oui	0	2	4	Non	NA	NA	NA	NA	NA	Non	Non	Oui
11238	Non	Non	Oui	2	Non	0	0	0	Oui	0	0	2	Non	NA	NA	NA	NA	NA	Non	Non	Oui
2475	Non	Non	Oui	15	Oui	2	1	0	Oui	0	0	4	Oui	Pas d'évolution	Oui	Oui	CRISE	Oui	Oui	Non	Oui
15436	Oui	Non	Oui	16	Non	0	0	1	Oui	0	0	0	Non	NA	NA	NA	NA	NA	Non	Oui	Oui
4346	Oui	Non	Non	1	Non	1	0	5	Oui	0	1	8	Non	NA	NA	NA	NA	NA	Non	Oui	Oui
1491	Oui	Non	Non	30	Non	5	0	1	Oui	2	0	5	Non	NA	NA	NA	NA	NA	Non	Oui	Oui
16591	Oui	Non	Oui	4	Non	1	1	2	Oui	1	0	4	Non	NA	NA	NA	NA	NA	Oui	Oui	Oui
3376	Oui	Non	Oui	7	Non	0	0	0	Oui	0	1	0	Non	NA	NA	NA	NA	NA	Non	Non	Oui
6872	Oui	Non	Oui	7	Non	0	0	1	Oui	0	0	0	Non	NA	NA	NA	NA	NA	Non	Oui	Oui
15450	Non	Oui	Oui	1	Non	0	0	1	Oui	0	0	8	Non	NA	NA	NA	NA	NA	Non	Oui	Oui
1242	Oui	Non	Oui	0	Non	0	0	0	Oui	0	0	4	Non	NA	NA	NA	NA	NA	Non	Non	Oui
2826	Non	Non	Oui	4	Oui	0	0	0	Oui	1	0	4	Oui	Favorable	Oui	Oui	TVB	Oui	Non	Non	Oui
3884	Oui	Oui	Oui	1	Non	0	0	0	Oui	0	0	0	Non	NA	NA	NA	NA	NA	Non	Non	Oui
14496	Oui	Oui	Non	9	Non	0	0	0	Oui	0	1	0	Non	NA	NA	NA	NA	NA	Non	Non	Oui
16481	Non	Oui	Non	1	Oui	4	4	0	Oui	0	1	8	Oui	Favorable	Oui	Oui	En difficultée	Oui	Oui	Non	Oui
16621	Non	Oui	Oui	2	Oui	2	3	16	Oui	0	0	14	Oui	Favorable	Oui	Non	TVB	Oui	Oui	Oui	Oui
2876	Oui	Non	Oui	30	Non	2	4	2	Oui	2	7	0	Non	NA	NA	NA	NA	NA	Oui	Oui	Oui
753	Non	Non	Oui	8	Non	0	1	2	Oui	1	0	8	Non	NA	NA	NA	NA	NA	Oui	Oui	Oui
9567	Oui	Non	Oui	0	Non	0	0	0	Oui	0	0	4	Non	NA	NA	NA	NA	NA	Non	Non	Oui
11592	Oui	Non	Oui	3	Non	0	0	0	Oui	0	0	3	Non	NA	NA	NA	NA	NA	Non	Non	Oui
1361	Non	Oui	Non	1	Oui	0	0	1	Oui	0	0	4	Oui	Pas d'évolution	Oui	Oui	En difficultée	Non	Non	Oui	Oui
1178	Non	Oui	Oui	1	Non	0	0	1	Oui	3	1	4	Non	NA	NA	NA	NA	NA	Non	Oui	Oui
9799	Non	Non	Non	7	Oui	8	9	9	Oui	0	0	12	Oui	Favorable	Non	Oui	TVB	Oui	Oui	Oui	Oui
6859	Oui	Oui	Oui	8	Non	0	0	0	Oui	0	0	0	Non	NA	NA	NA	NA	NA	Non	Non	Oui
16164	Non	Non	Oui	159	Non	3	0	1	Oui	0	0	2	Non	NA	NA	NA	NA	NA	Non	Oui	Oui
9638	Non	Oui	Non	1	Oui	0	1	0	Oui	0	0	6	Oui	Pas d'évolution	Non	Oui	En difficultée	Oui	Oui	Non	Oui
9358	Oui	Non	Non	1	Non	0	0	2	Oui	0	0	4	Non	NA	NA	NA	NA	NA	Non	Oui	Oui
10408	Non	Oui	Non	4	Oui	1	2	21	Oui	1	4	8	Oui	Pas d'évolution	Non	Oui	En difficultée	Oui	Oui	Oui	Oui
11223	Oui	Oui	Oui	7	Non	2	2	1	Oui	0	0	4	Non	NA	NA	NA	NA	NA	Oui	Oui	Oui
14995	Oui	Oui	Oui	62	Non	10	1	1	Oui	1	0	8	Non	NA	NA	NA	NA	NA	Oui	Oui	Oui
13645	Oui	Non	Oui	5	Non	0	0	0	Oui	0	1	0	Non	NA	NA	NA	NA	NA	Non	Non	Oui
15392	Non	Oui	Non	2	Oui	1	0	1	Oui	0	0	2	Oui	Défavorable	Oui	Oui	CRISE	Oui	Non	Oui	Oui
13858	Oui	Oui	Oui	7	Non	0	0	0	Oui	0	1	0	Non	NA	NA	NA	NA	NA	Non	Non	Oui
9843	Non	Oui	Non	1	Non	0	0	0	Oui	0	1	2	Non	NA	NA	NA	NA	NA	Non	Non	Oui
16339	Oui	Non	Oui	1	Non	0	0	1	Oui	0	0	5	Non	NA	NA	NA	NA	NA	Non	Oui	Oui
2701	Oui	Oui	Oui	3	Non	0	0	1	Oui	0	0	0	Non	NA	NA	NA	NA	NA	Non	Oui	Oui
11067	Oui	Non	Oui	2	Non	1	0	0	Oui	0	0	4	Non	NA	NA	NA	NA	NA	Non	Non	Oui
10592	Oui	Non	Non	4	Non	0	0	0	Oui	0	1	4	Non	NA	NA	NA	NA	NA	Non	Non	Oui
10257	Oui	Oui	Non	1	Non	0	1	1	Oui	0	0	5	Non	NA	NA	NA	NA	NA	Oui	Oui	Oui
15970	Non	Oui	Oui	3	Oui	2	2	7	Oui	0	1	8	Oui	Favorable	Non	Oui	En difficultée	Oui	Oui	Oui	Oui
4646	Non	Oui	Non	0	Non	0	0	0	Oui	0	0	0	Non	NA	NA	NA	NA	NA	Non	Non	Oui
3608	Oui	Oui	Oui	1	Non	0	0	0	Oui	0	0	0	Non	NA	NA	NA	NA	NA	Non	Non	Oui
16028	Oui	Oui	Oui	3	Non	0	0	0	Oui	0	0	0	Non	NA	NA	NA	NA	NA	Non	Non	Oui
205	Non	Oui	Oui	1	Oui	0	1	3	Oui	0	0	5	Oui	Pas d'évolution	Oui	Oui	En difficultée	Oui	Oui	Oui	Oui
6864	Non	Non	Oui	1	Non	0	0	4	Oui	0	1	4	Oui	Favorable	Oui	Oui	En difficultée	Oui	Non	Oui	Oui
10700	Non	Oui	Oui	1	Oui	0	0	1	Oui	0	0	4	Oui	Pas d'évolution	Oui	Oui	En difficultée	Non	Non	Oui	Oui
12393	Non	Oui	Non	1	Non	2	0	5	Oui	1	0	8	Oui	Défavorable	Oui	Oui	En difficultée	Oui	Non	Oui	Oui
2880	Oui	Non	Oui	19	Non	0	0	0	Oui	0	0	0	Non	NA	NA	NA	NA	NA	Non	Non	Oui
812	Oui	Oui	Oui	15	Non	0	0	0	Oui	0	0	4	Non	NA	NA	NA	NA	NA	Non	Non	Oui
1822	Oui	Oui	Oui	36	Non	0	0	0	Oui	0	0	0	Non	NA	NA	NA	NA	NA	Non	Non	Oui
13760	Oui	Oui	Oui	3	Non	0	0	0	Oui	0	0	0	Non	NA	NA	NA	NA	NA	Non	Non	Oui
14146	Non	Non	Oui	35	Non	0	0	0	Oui	0	0	4	Non	NA	NA	NA	NA	NA	Non	Non	Oui
13044	Oui	Non	Oui	4	Non	0	0	0	Oui	0	0	1	Non	NA	NA	NA	NA	NA	Non	Non	Oui
14738	Non	Oui	Oui	20	Oui	0	1	2	Oui	1	0	7	Oui	Favorable	Oui	Oui	En difficultée	Oui	Oui	Oui	Oui
11382	Non	Oui	Oui	2	Non	1	1	2	Oui	1	0	0	Oui	Défavorable	Oui	Oui	CRISE	Non	Oui	Oui	Oui
7384	Non	Oui	Oui	11	Oui	2	1	0	Oui	1	0	4	Oui	Pas d'évolution	Non	Non	En difficultée	Oui	Oui	Non	Oui
7385	Non	Oui	Oui	1	Non	0	0	0	Oui	1	0	4	Non	NA	NA	NA	NA	NA	Non	Non	Oui
11411	Oui	Non	Oui	0	Non	0	0	0	Oui	0	0	0	Non	NA	NA	NA	NA	NA	Non	Non	Oui
7396	Oui	Non	Oui	0	Non	0	0	0	Oui	0	0	4	Non	NA	NA	NA	NA	NA	Non	Non	Oui
15719	Oui	Oui	Oui	1	Non	0	0	0	Oui	0	0	0	Non	NA	NA	NA	NA	NA	Non	Non	Oui
4144	Oui	Non	Non	1	Non	0	0	6	Oui	0	0	8	Non	NA	NA	NA	NA	NA	Non	Oui	Oui
12127	Oui	Oui	Oui	1	Non	0	0	0	Oui	0	0	0	Non	NA	NA	NA	NA	NA	Non	Non	Oui
8541	Non	Oui	Non	3	Non	0	1	0	Oui	0	0	4	Non	NA	NA	NA	NA	NA	Oui	Non	Oui
15849	Non	Non	Oui	65	Non	0	0	4	Oui	0	0	8	Non	NA	NA	NA	NA	NA	Non	Oui	Oui
5737	Oui	Non	Oui	4	Non	4	2	1	Oui	4	7	1	Non	NA	NA	NA	NA	NA	Oui	Oui	Oui
3353	Oui	Non	Oui	0	Non	2	0	1	Oui	1	0	5	Non	NA	NA	NA	NA	NA	Non	Oui	Oui
2124	Oui	Non	Oui	5	Non	0	0	1	Oui	0	0	4	Non	NA	NA	NA	NA	NA	Non	Oui	Oui
5299	Oui	Non	Oui	7	Non	0	0	0	Oui	0	0	4	Non	NA	NA	NA	NA	NA	Non	Non	Oui
12197	Oui	Non	Oui	2	Non	2	0	0	Oui	0	0	0	Non	NA	NA	NA	NA	NA	Non	Non	Oui
1960	Oui	Oui	Oui	1	Non	3	1	1	Oui	0	0	4	Non	NA	NA	NA	NA	NA	Oui	Oui	Oui
9878	Non	Oui	Oui	5	Non	0	0	1	Oui	1	0	4	Oui	Favorable	Oui	Oui	En difficultée	Oui	Non	Oui	Oui
1442	Oui	Oui	Oui	0	Non	0	0	0	Oui	0	0	0	Non	NA	NA	NA	NA	NA	Non	Non	Oui
7348	Oui	Oui	Oui	1	Non	0	0	0	Oui	0	0	0	Non	NA	NA	NA	NA	NA	Non	Non	Oui
8236	Non	Oui	Oui	1	Oui	0	0	2	Oui	0	0	5	Oui	Pas d'évolution	Oui	Oui	En difficultée	Oui	Non	Oui	Oui
11717	Non	Oui	Oui	184	Oui	0	1	0	Oui	0	0	1	Oui	Défavorable	Non	Oui	En difficultée	Non	Oui	Non	Oui
16189	Oui	Non	Oui	0	Non	2	1	1	Oui	0	0	5	Non	NA	NA	NA	NA	NA	Oui	Oui	Oui
8109	Non	Non	Oui	0	Oui	1	3	0	Oui	0	0	6	Oui	Favorable	Non	Oui	TVB	Oui	Oui	Non	Oui
870	Oui	Oui	Oui	23	Non	0	0	1	Oui	0	0	4	Non	NA	NA	NA	NA	NA	Non	Oui	Oui
12466	Oui	Oui	Non	1	Non	0	1	2	Oui	0	0	0	Non	NA	NA	NA	NA	NA	Oui	Oui	Oui
11421	Non	Non	Oui	2	Oui	0	1	0	Oui	0	0	8	Oui	Favorable	Oui	Oui	En difficultée	Oui	Oui	Non	Oui
10340	Non	Non	Oui	1	Oui	0	0	0	Oui	0	0	4	Oui	Favorable	Oui	Oui	En difficultée	Oui	Non	Non	Oui
1936	Oui	Non	Oui	1	Non	0	0	0	Oui	0	0	4	Non	NA	NA	NA	NA	NA	Non	Non	Oui
7545	Oui	Non	Non	2	Non	0	0	0	Oui	0	0	0	Non	NA	NA	NA	NA	NA	Non	Non	Oui
10856	Non	Oui	Oui	14	Oui	0	0	0	Oui	0	0	4	Oui	Favorable	Oui	Oui	TVB	Oui	Non	Non	Oui
14320	Non	Non	Oui	1	Non	3	0	1	Oui	1	0	8	Oui	Favorable	Non	Oui	En difficultée	Oui	Non	Oui	Oui
10011	Oui	Non	Oui	4	Non	0	0	0	Oui	0	4	4	Non	NA	NA	NA	NA	NA	Non	Non	Oui
3324	Oui	Non	Oui	0	Non	0	0	1	Oui	0	0	5	Non	NA	NA	NA	NA	NA	Non	Oui	Oui
951	Non	Oui	Oui	20	Non	0	0	1	Oui	0	0	4	Non	NA	NA	NA	NA	NA	Non	Oui	Oui
3947	Oui	Non	Oui	6	Non	0	1	3	Oui	0	0	4	Non	NA	NA	NA	NA	NA	Oui	Oui	Oui
1207	Non	Non	Non	1	Oui	0	0	0	Oui	0	0	5	Oui	Pas d'évolution	Non	Oui	En difficultée	Non	Non	Non	Oui
15597	Non	Oui	Oui	0	Non	0	1	0	Oui	0	0	4	Non	NA	NA	NA	NA	NA	Oui	Non	Oui
8238	Non	Oui	Oui	5	Oui	0	1	0	Oui	0	0	4	Oui	Favorable	Oui	Non	TVB	Non	Oui	Non	Oui
7169	Oui	Oui	Oui	1	Non	0	0	0	Oui	0	0	0	Non	NA	NA	NA	NA	NA	Non	Non	Oui
8452	Non	Non	Oui	63	Non	2	2	5	Oui	0	0	4	Oui	Favorable	Oui	Oui	En difficultée	Oui	Oui	Oui	Oui
7331	Non	Non	Oui	38	Non	0	1	4	Oui	0	1	4	Non	NA	NA	NA	NA	NA	Oui	Oui	Oui
10329	Oui	Non	Non	1	Non	0	0	0	Oui	0	0	0	Non	NA	NA	NA	NA	NA	Non	Non	Oui
13676	Oui	Oui	Oui	1	Non	0	0	0	Oui	0	1	0	Non	NA	NA	NA	NA	NA	Non	Non	Oui
8726	Oui	Oui	Oui	2	Non	0	0	0	Oui	0	0	0	Non	NA	NA	NA	NA	NA	Non	Non	Oui
6973	Oui	Oui	Oui	1	Non	0	0	0	Oui	0	0	4	Non	NA	NA	NA	NA	NA	Non	Non	Oui
7926	Non	Oui	Oui	1	Non	0	0	0	Oui	0	0	4	Non	NA	NA	NA	NA	NA	Non	Non	Oui
688	Non	Non	Non	1	Non	0	0	0	Oui	2	0	4	Non	NA	NA	NA	NA	NA	Non	Non	Oui
14836	Non	Non	Oui	51	Oui	3	1	0	Oui	0	0	4	Oui	Favorable	Oui	Oui	En difficultée	Oui	Oui	Non	Oui
12427	Oui	Non	Oui	4	Non	0	0	0	Oui	0	0	0	Non	NA	NA	NA	NA	NA	Non	Non	Oui
1251	Oui	Oui	Oui	1	Non	0	0	0	Oui	0	0	1	Non	NA	NA	NA	NA	NA	Non	Non	Oui
15495	Non	Non	Oui	1	Oui	0	0	0	Oui	0	0	4	Oui	Favorable	Non	Non	TVB	Oui	Non	Non	Oui
4958	Oui	Non	Non	2	Non	0	0	0	Oui	0	0	0	Non	NA	NA	NA	NA	NA	Non	Non	Oui
9000	Oui	Non	Oui	1	Non	0	0	0	Oui	0	0	0	Non	NA	NA	NA	NA	NA	Non	Non	Oui
2930	Non	Non	Non	4	Oui	0	2	0	Oui	0	0	4	Oui	Pas d'évolution	Non	Oui	En difficultée	Oui	Oui	Non	Oui
15823	Non	Non	Non	7	Oui	1	1	2	Oui	0	0	8	Oui	Favorable	Oui	Oui	En difficultée	Oui	Oui	Oui	Oui
2511	Non	Non	Non	1	Non	0	1	2	Oui	0	0	4	Non	NA	NA	NA	NA	NA	Oui	Oui	Oui
4532	Non	Non	Oui	6	Non	4	0	3	Oui	0	0	4	Non	NA	NA	NA	NA	NA	Non	Oui	Oui
6139	Non	Oui	Oui	3	Oui	0	1	1	Oui	0	0	4	Oui	Pas d'évolution	Oui	Oui	En difficultée	Oui	Oui	Oui	Oui
15353	Oui	Oui	Oui	1	Non	0	0	0	Oui	0	0	4	Non	NA	NA	NA	NA	NA	Non	Non	Oui
6826	Oui	Oui	Oui	1	Non	0	0	1	Oui	0	0	4	Non	NA	NA	NA	NA	NA	Non	Oui	Oui
9920	Non	Non	Oui	1	Oui	1	1	0	Oui	0	0	4	Oui	Favorable	Non	Oui	TVB	Oui	Oui	Non	Oui
1276	Non	Oui	Oui	1	Non	0	0	1	Oui	1	0	4	Oui	Favorable	Oui	Oui	En difficultée	Oui	Non	Oui	Oui
4166	Non	Oui	Non	1	Non	0	0	1	Oui	0	0	4	Non	NA	NA	NA	NA	NA	Non	Oui	Oui
13130	Non	Non	Oui	4	Oui	2	2	0	Oui	0	0	4	Oui	Favorable	Oui	Oui	En difficultée	Oui	Oui	Non	Oui
4251	Oui	Non	Oui	5	Non	0	0	0	Oui	0	0	0	Non	NA	NA	NA	NA	NA	Non	Non	Oui
3557	Non	Non	Oui	1	Oui	0	1	0	Oui	0	1	4	Oui	Favorable	Oui	Oui	En difficultée	Oui	Oui	Non	Oui
7884	Oui	Oui	Oui	1	Non	0	0	0	Oui	0	0	0	Non	NA	NA	NA	NA	NA	Non	Non	Oui
3822	Non	Non	Oui	1	Oui	2	0	0	Oui	0	0	4	Oui	Favorable	Oui	Oui	En difficultée	Oui	Non	Non	Oui
14424	Oui	Oui	Non	9	Non	0	3	6	Oui	0	0	5	Non	NA	NA	NA	NA	NA	Oui	Oui	Oui
2081	Oui	Oui	Oui	1	Non	0	0	0	Oui	0	0	0	Non	NA	NA	NA	NA	NA	Non	Non	Oui
6580	Oui	Non	Oui	1	Non	0	0	0	Oui	0	0	0	Non	NA	NA	NA	NA	NA	Non	Non	Oui
8413	Oui	Non	Non	1	Non	0	0	0	Oui	0	0	0	Non	NA	NA	NA	NA	NA	Non	Non	Oui
16494	Oui	Non	Oui	1	Non	0	0	0	Oui	0	0	0	Non	NA	NA	NA	NA	NA	Non	Non	Oui
10819	Non	Non	Non	32	Oui	0	0	3	Oui	0	0	4	Oui	Pas d'évolution	Oui	Oui	En difficultée	Oui	Non	Oui	Oui
523	Non	Oui	Non	1	Non	0	0	0	Oui	1	0	4	Non	NA	NA	NA	NA	NA	Non	Non	Oui
6473	Oui	Oui	Oui	1	Non	0	0	0	Oui	0	0	0	Non	NA	NA	NA	NA	NA	Non	Non	Oui
9451	Oui	Oui	Oui	1	Non	0	0	0	Oui	0	0	0	Non	NA	NA	NA	NA	NA	Non	Non	Oui
16113	Oui	Oui	Non	1	Non	0	0	0	Oui	0	0	0	Non	NA	NA	NA	NA	NA	Non	Non	Oui
14736	Non	Non	Oui	1	Oui	0	0	1	Oui	0	0	4	Oui	Pas d'évolution	Non	Oui	En difficultée	Oui	Non	Oui	Oui
14757	Non	Oui	Oui	7	Oui	0	0	0	Oui	0	0	0	Oui	Favorable	Non	Oui	En difficultée	Non	Non	Non	Oui
3323	Oui	Oui	Oui	5	Non	0	0	0	Oui	0	0	0	Non	NA	NA	NA	NA	NA	Non	Non	Oui
7116	Oui	Oui	Oui	11	Non	0	0	0	Oui	0	0	0	Non	NA	NA	NA	NA	NA	Non	Non	Oui
7272	Oui	Oui	Oui	1	Non	0	0	0	Oui	0	0	4	Non	NA	NA	NA	NA	NA	Non	Non	Oui
11042	Oui	Non	Oui	0	Non	0	0	0	Oui	0	0	0	Non	NA	NA	NA	NA	NA	Non	Non	Oui
6581	Non	Oui	Non	88	Non	0	1	1	Oui	0	0	4	Non	NA	NA	NA	NA	NA	Oui	Oui	Oui
1983	Oui	Non	Oui	1	Non	0	0	0	Oui	0	0	0	Non	NA	NA	NA	NA	NA	Non	Non	Oui
3321	Oui	Non	Oui	0	Non	0	0	0	Oui	0	0	0	Non	NA	NA	NA	NA	NA	Non	Non	Oui
3527	Non	Non	Non	1	Non	0	0	0	Oui	0	0	5	Non	NA	NA	NA	NA	NA	Non	Non	Oui
4650	Oui	Non	Oui	2	Non	0	0	0	Oui	0	0	1	Non	NA	NA	NA	NA	NA	Non	Non	Oui
904	Oui	Oui	Oui	1	Non	0	0	0	Oui	0	0	0	Non	NA	NA	NA	NA	NA	Non	Non	Oui
9965	Non	Oui	Oui	3	Non	0	0	0	Oui	0	0	4	Non	NA	NA	NA	NA	NA	Non	Non	Oui
14856	Oui	Non	Oui	8	Non	0	0	0	Oui	0	0	4	Non	NA	NA	NA	NA	NA	Non	Non	Oui
5387	Oui	Non	Oui	7	Non	0	1	1	Oui	0	0	4	Non	NA	NA	NA	NA	NA	Oui	Oui	Oui
9779	Oui	Non	Oui	1	Non	3	1	3	Oui	0	0	8	Non	NA	NA	NA	NA	NA	Oui	Oui	Oui
431	Non	Non	Oui	33	Non	0	1	1	Oui	0	0	4	Oui	Défavorable	Oui	Oui	CRISE	Oui	Oui	Oui	Oui
6224	Oui	Oui	Non	1	Non	0	0	1	Oui	0	0	0	Non	NA	NA	NA	NA	NA	Non	Oui	Oui
16346	Non	Oui	Oui	1	Non	0	0	1	Oui	1	0	4	Non	NA	NA	NA	NA	NA	Non	Oui	Oui
3897	Oui	Non	Oui	7	Non	0	0	0	Oui	0	0	0	Non	NA	NA	NA	NA	NA	Non	Non	Oui
4783	Oui	Non	Oui	11	Non	0	0	0	Oui	0	0	0	Non	NA	NA	NA	NA	NA	Non	Non	Oui
8496	Non	Non	Oui	1	Non	0	1	1	Oui	0	1	4	Oui	Favorable	Oui	Oui	TVB	Oui	Oui	Oui	Oui
12126	Non	Oui	Non	1	Oui	0	0	2	Oui	1	0	4	Oui	Favorable	Oui	Non	En difficultée	Non	Non	Oui	Oui
15296	Non	Non	Non	0	Oui	0	1	1	Oui	0	0	4	Oui	Favorable	Oui	Oui	En difficultée	Oui	Oui	Oui	Oui
11819	Oui	Oui	Non	1	Non	0	0	1	Oui	0	0	4	Non	NA	NA	NA	NA	NA	Non	Oui	Oui
12753	Oui	Oui	Non	1	Non	0	0	0	Oui	0	0	0	Non	NA	NA	NA	NA	NA	Non	Non	Oui
14755	Oui	Non	Oui	12	Non	0	0	1	Oui	0	0	4	Non	NA	NA	NA	NA	NA	Non	Oui	Oui
1025	Non	Non	Oui	0	Non	0	0	1	Oui	0	0	4	Non	NA	NA	NA	NA	NA	Non	Oui	Oui
5389	Oui	Non	Oui	131	Non	0	0	1	Oui	0	0	4	Non	NA	NA	NA	NA	NA	Non	Oui	Oui
10110	Non	Oui	Oui	0	Non	0	0	0	Oui	1	0	4	Non	NA	NA	NA	NA	NA	Non	Non	Oui
8206	Non	Non	Oui	1	Non	2	2	15	Oui	1	1	4	Non	NA	NA	NA	NA	NA	Oui	Oui	Oui
5644	Non	Non	Non	2	Non	0	0	3	Oui	0	0	4	Non	NA	NA	NA	NA	NA	Non	Oui	Oui
9724	Non	Non	Oui	4	Non	0	0	0	Oui	0	0	6	Non	NA	NA	NA	NA	NA	Non	Non	Oui
5415	Non	Non	Oui	27	Non	0	0	2	Oui	0	0	4	Non	NA	NA	NA	NA	NA	Non	Oui	Oui
1217	Oui	Oui	Non	1	Non	1	1	2	Oui	1	0	4	Non	NA	NA	NA	NA	NA	Oui	Oui	Oui
2721	Non	Non	Oui	1	Oui	2	1	29	Oui	0	1	8	Oui	Favorable	Oui	Oui	En difficultée	Oui	Oui	Oui	Oui
375	Non	Oui	Non	2	Oui	0	0	2	Oui	0	0	4	Oui	Favorable	Oui	Non	TVB	Oui	Non	Oui	Oui
16142	Oui	Non	Oui	8	Non	0	0	0	Oui	0	0	0	Non	NA	NA	NA	NA	NA	Non	Non	Oui
8022	Oui	Non	Oui	1	Non	0	0	0	Oui	0	0	0	Non	NA	NA	NA	NA	NA	Non	Non	Oui
2509	Oui	Oui	Oui	1	Non	0	0	1	Oui	0	0	0	Non	NA	NA	NA	NA	NA	Non	Oui	Oui
6510	Oui	Non	Oui	0	Non	2	0	7	Oui	1	0	8	Non	NA	NA	NA	NA	NA	Non	Oui	Oui
4293	Oui	Non	Oui	1	Non	0	0	0	Oui	0	0	0	Non	NA	NA	NA	NA	NA	Non	Non	Oui
13100	Non	Non	Oui	1	Non	0	0	2	Oui	3	0	4	Non	NA	NA	NA	NA	NA	Non	Oui	Oui
9659	Non	Oui	Oui	1	Non	0	0	0	Oui	0	0	0	Non	NA	NA	NA	NA	NA	Non	Non	Oui
16760	Oui	Non	Oui	0	Non	0	0	0	Oui	0	0	4	Non	NA	NA	NA	NA	NA	Non	Non	Oui
7839	Oui	Non	Oui	1	Non	0	0	1	Oui	0	0	5	Non	NA	NA	NA	NA	NA	Non	Oui	Oui
8870	Oui	Non	Oui	1	Non	0	0	1	Oui	0	0	4	Non	NA	NA	NA	NA	NA	Non	Oui	Oui
720	Oui	Oui	Oui	0	Non	0	0	0	Oui	0	0	0	Non	NA	NA	NA	NA	NA	Non	Non	Oui
15805	Non	Oui	Oui	1	Non	1	0	0	Oui	0	0	4	Non	NA	NA	NA	NA	NA	Non	Non	Oui
5204	Oui	Non	Non	1	Non	0	0	1	Oui	0	0	4	Non	NA	NA	NA	NA	NA	Non	Oui	Oui
8895	Oui	Oui	Oui	1	Non	0	0	0	Oui	0	0	0	Non	NA	NA	NA	NA	NA	Non	Non	Oui
1348	Oui	Oui	Non	23	Non	0	0	1	Oui	0	0	4	Non	NA	NA	NA	NA	NA	Non	Oui	Oui
2266	Non	Oui	Oui	3	Non	0	0	1	Oui	1	1	0	Oui	Favorable	Non	Non	TVB	Non	Non	Oui	Oui
3463	Non	Oui	Oui	6	Oui	0	0	1	Oui	0	0	5	Oui	Favorable	Oui	Non	TVB	Oui	Non	Oui	Oui
6406	Oui	Oui	Oui	5	Non	0	0	0	Oui	0	0	0	Non	NA	NA	NA	NA	NA	Non	Non	Oui
7192	Oui	Non	Oui	1	Non	0	0	0	Oui	0	0	0	Non	NA	NA	NA	NA	NA	Non	Non	Oui
7600	Non	Non	Oui	1	Non	0	0	0	Oui	0	0	4	Non	NA	NA	NA	NA	NA	Non	Non	Oui
11668	Oui	Oui	Oui	1	Non	0	0	0	Oui	0	0	0	Non	NA	NA	NA	NA	NA	Non	Non	Oui
12718	Oui	Oui	Oui	1	Non	0	0	1	Oui	1	1	3	Non	NA	NA	NA	NA	NA	Non	Oui	Oui
15199	Non	Non	Oui	2	Non	0	0	0	Oui	0	0	4	Non	NA	NA	NA	NA	NA	Non	Non	Oui
16342	Oui	Oui	Oui	1	Non	0	0	0	Oui	0	0	0	Non	NA	NA	NA	NA	NA	Non	Non	Oui
13334	Oui	Oui	Oui	4	Non	0	0	3	Oui	0	0	4	Non	NA	NA	NA	NA	NA	Non	Oui	Oui
9668	Non	Non	Non	29	Non	0	0	1	Oui	0	0	5	Non	NA	NA	NA	NA	NA	Non	Oui	Oui
5501	Oui	Non	Oui	134	Non	0	0	0	Oui	0	0	4	Non	NA	NA	NA	NA	NA	Non	Non	Oui
16976	Oui	Non	Oui	1	Non	0	1	1	Oui	0	0	4	Non	NA	NA	NA	NA	NA	Oui	Oui	Oui
5904	Non	Oui	Oui	1	Non	0	0	0	Oui	0	0	4	Non	NA	NA	NA	NA	NA	Non	Non	Oui
15602	Oui	Non	Oui	0	Non	0	0	2	Oui	0	0	0	Non	NA	NA	NA	NA	NA	Non	Oui	Oui
10330	Oui	Oui	Non	4	Non	0	1	1	Oui	0	0	4	Non	NA	NA	NA	NA	NA	Oui	Oui	Oui
2654	Non	Non	Oui	1	Non	1	2	0	Oui	1	0	4	Non	NA	NA	NA	NA	NA	Oui	Non	Oui
15687	Non	Oui	Oui	1	Oui	0	0	0	Oui	1	0	4	Oui	Favorable	Oui	Oui	En difficultée	Oui	Non	Non	Oui
8964	Oui	Oui	Oui	12	Non	0	0	0	Oui	0	0	4	Non	NA	NA	NA	NA	NA	Non	Non	Oui
6716	Non	Oui	Oui	0	Oui	0	0	4	Oui	2	2	4	Oui	Favorable	Oui	Oui	TVB	Non	Non	Oui	Oui
15897	Oui	Non	Oui	4	Non	0	1	1	Oui	0	0	0	Non	NA	NA	NA	NA	NA	Oui	Oui	Oui
13257	Oui	Oui	Oui	1	Non	0	0	0	Oui	0	0	4	Non	NA	NA	NA	NA	NA	Non	Non	Oui
15677	Oui	Non	Oui	1	Non	0	2	2	Oui	0	0	4	Non	NA	NA	NA	NA	NA	Oui	Oui	Oui
3011	Oui	Non	Oui	1	Non	0	0	0	Oui	0	0	0	Non	NA	NA	NA	NA	NA	Non	Non	Oui
4437	Non	Non	Non	3	Non	0	0	0	Oui	0	0	4	Non	NA	NA	NA	NA	NA	Non	Non	Oui
13662	Oui	Non	Oui	2	Non	0	0	0	Oui	0	0	0	Non	NA	NA	NA	NA	NA	Non	Non	Oui
2547	Oui	Oui	Non	0	Non	0	0	0	Oui	0	0	0	Non	NA	NA	NA	NA	NA	Non	Non	Oui
1331	Oui	Oui	Oui	5	Non	0	0	0	Oui	0	0	4	Non	NA	NA	NA	NA	NA	Non	Non	Oui
5640	Oui	Non	Oui	4	Non	0	0	0	Oui	0	0	0	Non	NA	NA	NA	NA	NA	Non	Non	Oui
5719	Oui	Non	Oui	2	Non	0	0	0	Oui	0	0	0	Non	NA	NA	NA	NA	NA	Non	Non	Oui
7149	Oui	Oui	Oui	1	Non	0	0	0	Oui	0	0	0	Non	NA	NA	NA	NA	NA	Non	Non	Oui
11479	Oui	Oui	Oui	0	Non	0	0	0	Oui	0	0	0	Non	NA	NA	NA	NA	NA	Non	Non	Oui
15038	Oui	Oui	Oui	23	Non	0	0	3	Oui	0	0	4	Non	NA	NA	NA	NA	NA	Non	Oui	Oui
6026	Non	Oui	Non	1	Oui	0	0	0	Oui	0	0	1	Oui	Favorable	Oui	Oui	En difficultée	Non	Non	Non	Oui
136	Oui	Non	Oui	1	Non	0	0	0	Oui	0	0	0	Non	NA	NA	NA	NA	NA	Non	Non	Oui
2838	Non	Oui	Non	41	Non	0	0	0	Oui	0	0	5	Non	NA	NA	NA	NA	NA	Non	Non	Oui
4449	Oui	Non	Non	2	Non	0	0	0	Oui	0	0	0	Non	NA	NA	NA	NA	NA	Non	Non	Oui
9832	Non	Oui	Oui	0	Non	0	0	0	Oui	0	1	4	Non	NA	NA	NA	NA	NA	Non	Non	Oui
3161	Oui	Non	Oui	1	Non	0	0	0	Oui	0	0	0	Non	NA	NA	NA	NA	NA	Non	Non	Oui
9044	Oui	Oui	Oui	0	Non	0	0	0	Oui	0	0	0	Non	NA	NA	NA	NA	NA	Non	Non	Oui
10342	Non	Non	Oui	2	Non	0	0	0	Oui	0	0	4	Non	NA	NA	NA	NA	NA	Non	Non	Oui
15229	Oui	Non	Oui	1	Non	0	0	0	Oui	0	1	4	Non	NA	NA	NA	NA	NA	Non	Non	Oui
16301	Oui	Oui	Oui	0	Non	0	0	0	Oui	0	0	0	Non	NA	NA	NA	NA	NA	Non	Non	Oui
16100	Non	Non	Oui	95	Oui	1	2	1	Oui	3	1	4	Oui	Pas d'évolution	Oui	Oui	CRISE	Oui	Oui	Oui	Oui
6242	Non	Non	Oui	4	Non	0	1	0	Oui	1	0	5	Non	NA	NA	NA	NA	NA	Oui	Non	Oui
6130	Non	Oui	Oui	2	Non	0	0	0	Oui	0	0	4	Non	NA	NA	NA	NA	NA	Non	Non	Oui
10949	Oui	Non	Oui	1	Non	0	0	0	Oui	0	0	5	Non	NA	NA	NA	NA	NA	Non	Non	Oui
13532	Oui	Non	Oui	2	Non	0	0	0	Oui	0	0	0	Non	NA	NA	NA	NA	NA	Non	Non	Oui
4640	Oui	Non	Oui	1	Non	1	0	0	Oui	0	0	0	Non	NA	NA	NA	NA	NA	Non	Non	Oui
5155	Non	Oui	Oui	1	Non	0	0	0	Oui	0	0	4	Non	NA	NA	NA	NA	NA	Non	Non	Oui
9512	Oui	Non	Oui	1	Non	0	0	0	Oui	0	0	0	Non	NA	NA	NA	NA	NA	Non	Non	Oui
16445	Oui	Oui	Non	1	Non	0	0	0	Oui	0	1	4	Non	NA	NA	NA	NA	NA	Non	Non	Oui
10590	Oui	Non	Oui	1	Non	1	0	1	Oui	0	0	1	Non	NA	NA	NA	NA	NA	Non	Oui	Oui
1641	Oui	Non	Oui	1	Non	0	0	0	Oui	0	0	0	Non	NA	NA	NA	NA	NA	Non	Non	Oui
10661	Oui	Non	Oui	3	Non	0	0	0	Oui	0	0	0	Non	NA	NA	NA	NA	NA	Non	Non	Oui
9290	Oui	Non	Oui	1	Non	0	0	0	Oui	0	0	0	Non	NA	NA	NA	NA	NA	Non	Non	Oui
4508	Oui	Non	Oui	1	Non	0	0	0	Oui	0	0	0	Non	NA	NA	NA	NA	NA	Non	Non	Oui
6956	Oui	Non	Oui	3	Non	0	0	0	Oui	0	0	4	Non	NA	NA	NA	NA	NA	Non	Non	Oui
12140	Oui	Oui	Oui	1	Non	0	0	0	Oui	0	0	0	Non	NA	NA	NA	NA	NA	Non	Non	Oui
7283	Non	Non	Oui	2	Oui	2	1	0	Oui	2	0	5	Oui	Défavorable	Oui	Oui	CRISE	Oui	Oui	Non	Oui
10446	Oui	Non	Oui	6	Non	0	0	0	Oui	0	0	1	Non	NA	NA	NA	NA	NA	Non	Non	Oui
14363	Oui	Non	Non	9	Non	0	0	0	Oui	0	0	0	Non	NA	NA	NA	NA	NA	Non	Non	Oui
4657	Oui	Non	Oui	0	Non	0	1	0	Oui	0	0	0	Non	NA	NA	NA	NA	NA	Oui	Non	Oui
1583	Non	Non	Non	1	Non	0	0	0	Oui	0	0	4	Oui	Favorable	Oui	Oui	En difficultée	Oui	Non	Non	Oui
6712	Non	Oui	Non	3	Non	1	0	0	Oui	0	0	5	Non	NA	NA	NA	NA	NA	Non	Non	Oui
15096	Non	Oui	Non	4	Non	0	0	0	Oui	0	0	4	Non	NA	NA	NA	NA	NA	Non	Non	Oui
3657	Oui	Non	Oui	0	Non	0	0	0	Oui	0	0	0	Non	NA	NA	NA	NA	NA	Non	Non	Oui
5467	Oui	Non	Oui	2	Non	0	0	0	Oui	2	0	0	Non	NA	NA	NA	NA	NA	Non	Non	Oui
7019	Oui	Non	Oui	0	Non	0	0	0	Oui	2	0	1	Non	NA	NA	NA	NA	NA	Non	Non	Oui
16429	Oui	Non	Oui	1	Non	0	0	0	Oui	0	0	4	Non	NA	NA	NA	NA	NA	Non	Non	Oui
2750	Non	Non	Oui	49	Oui	3	1	2	Oui	1	2	7	Oui	Favorable	Oui	Oui	En difficultée	Oui	Oui	Oui	Oui
16373	Oui	Oui	Oui	1	Non	0	0	0	Oui	0	0	0	Non	NA	NA	NA	NA	NA	Non	Non	Oui
1640	Oui	Non	Non	1	Non	0	0	0	Oui	0	0	0	Non	NA	NA	NA	NA	NA	Non	Non	Oui
6108	Non	Non	Oui	2	Non	0	0	0	Oui	0	0	4	Non	NA	NA	NA	NA	NA	Non	Non	Oui
9951	Oui	Oui	Non	1	Non	0	0	0	Oui	0	0	0	Non	NA	NA	NA	NA	NA	Non	Non	Oui
13668	Oui	Oui	Oui	0	Non	0	0	0	Oui	0	0	0	Non	NA	NA	NA	NA	NA	Non	Non	Oui
9248	Oui	Non	Oui	2	Non	0	0	1	Oui	0	0	0	Non	NA	NA	NA	NA	NA	Non	Oui	Oui
13631	Oui	Non	Oui	1	Non	0	0	0	Oui	0	0	0	Non	NA	NA	NA	NA	NA	Non	Non	Oui
8440	Oui	Non	Oui	0	Non	3	0	2	Oui	0	0	4	Non	NA	NA	NA	NA	NA	Non	Oui	Oui
5334	Non	Oui	Oui	1	Non	0	0	0	Oui	2	0	3	Non	NA	NA	NA	NA	NA	Non	Non	Oui
12404	Oui	Non	Oui	11	Non	0	0	0	Oui	0	0	1	Non	NA	NA	NA	NA	NA	Non	Non	Oui
16451	Oui	Oui	Oui	0	Non	0	0	0	Oui	0	0	0	Non	NA	NA	NA	NA	NA	Non	Non	Oui
14386	Oui	Non	Non	1	Non	0	0	1	Oui	1	0	0	Non	NA	NA	NA	NA	NA	Non	Oui	Oui
12852	Oui	Oui	Non	1	Non	0	0	0	Oui	0	0	0	Non	NA	NA	NA	NA	NA	Non	Non	Oui
13567	Oui	Non	Oui	2	Non	0	0	1	Oui	0	0	0	Non	NA	NA	NA	NA	NA	Non	Oui	Oui
4610	Oui	Non	Oui	1	Non	0	0	0	Oui	0	0	0	Non	NA	NA	NA	NA	NA	Non	Non	Oui
3959	Oui	Non	Oui	3	Non	0	0	0	Oui	0	0	4	Non	NA	NA	NA	NA	NA	Non	Non	Oui
6629	Oui	Non	Oui	6	Non	0	0	0	Oui	0	0	4	Non	NA	NA	NA	NA	NA	Non	Non	Oui
7292	Oui	Oui	Oui	1	Non	0	0	0	Oui	0	0	4	Non	NA	NA	NA	NA	NA	Non	Non	Oui
8048	Non	Non	Oui	10	Non	0	0	0	Oui	0	0	4	Non	NA	NA	NA	NA	NA	Non	Non	Oui
12757	Oui	Oui	Oui	1	Non	0	0	0	Oui	0	0	0	Non	NA	NA	NA	NA	NA	Non	Non	Oui
5755	Non	Oui	Oui	1	Non	1	2	8	Oui	1	0	4	Oui	Pas d'évolution	Oui	Oui	CRISE	Non	Oui	Oui	Oui
16501	Oui	Non	Non	1	Non	0	1	3	Oui	0	0	0	Non	NA	NA	NA	NA	NA	Oui	Oui	Oui
15764	Non	Oui	Oui	32	Oui	9	3	13	Oui	4	12	2	Oui	Pas d'évolution	Oui	Oui	CRISE	Non	Oui	Oui	Oui
9730	Oui	Non	Oui	7	Non	0	0	0	Oui	0	0	4	Non	NA	NA	NA	NA	NA	Non	Non	Oui
16663	Oui	Oui	Oui	1	Non	0	0	3	Oui	0	0	0	Non	NA	NA	NA	NA	NA	Non	Oui	Oui
10206	Oui	Non	Oui	0	Non	0	0	0	Oui	0	0	0	Non	NA	NA	NA	NA	NA	Non	Non	Oui
4916	Oui	Non	Oui	11	Non	0	0	1	Oui	0	0	0	Non	NA	NA	NA	NA	NA	Non	Oui	Oui
6059	Oui	Non	Oui	0	Non	0	0	0	Oui	0	0	0	Non	NA	NA	NA	NA	NA	Non	Non	Oui
6783	Oui	Non	Non	1	Non	0	0	1	Oui	0	0	0	Non	NA	NA	NA	NA	NA	Non	Oui	Oui
159	Non	Oui	Oui	0	Non	0	0	0	Oui	1	0	5	Non	NA	NA	NA	NA	NA	Non	Non	Oui
1374	Oui	Non	Oui	2	Non	0	0	0	Oui	1	0	0	Non	NA	NA	NA	NA	NA	Non	Non	Oui
6995	Oui	Oui	Oui	2	Non	0	0	0	Oui	0	0	0	Non	NA	NA	NA	NA	NA	Non	Non	Oui
8065	Oui	Non	Non	40	Non	0	0	1	Oui	0	0	1	Non	NA	NA	NA	NA	NA	Non	Oui	Oui
4643	Non	Non	Non	9	Oui	0	0	0	Oui	0	0	4	Oui	Pas d'évolution	Oui	Oui	CRISE	Oui	Non	Non	Oui
9632	Oui	Non	Oui	3	Non	0	0	0	Oui	0	0	0	Non	NA	NA	NA	NA	NA	Non	Non	Oui
13672	Oui	Non	Oui	1	Non	0	0	0	Oui	0	0	0	Non	NA	NA	NA	NA	NA	Non	Non	Oui
1290	Non	Non	Oui	1	Non	1	0	0	Oui	0	1	4	Non	NA	NA	NA	NA	NA	Non	Non	Oui
5014	Non	Non	Oui	1	Non	0	0	0	Oui	0	0	4	Non	NA	NA	NA	NA	NA	Non	Non	Oui
12385	Oui	Non	Oui	32	Non	0	0	0	Oui	0	0	0	Non	NA	NA	NA	NA	NA	Non	Non	Oui
12934	Oui	Oui	Oui	24	Non	0	0	0	Oui	0	1	0	Non	NA	NA	NA	NA	NA	Non	Non	Oui
16140	Oui	Non	Oui	1	Non	0	0	0	Oui	0	0	0	Non	NA	NA	NA	NA	NA	Non	Non	Oui
1161	Oui	Oui	Oui	1	Non	1	0	0	Oui	0	0	0	Non	NA	NA	NA	NA	NA	Non	Non	Oui
2055	Non	Non	Non	1	Non	0	0	0	Oui	0	1	4	Non	NA	NA	NA	NA	NA	Non	Non	Oui
2772	Oui	Non	Oui	2	Non	0	0	0	Oui	0	0	4	Non	NA	NA	NA	NA	NA	Non	Non	Oui
10065	Oui	Oui	Oui	1	Non	0	0	2	Oui	0	0	5	Non	NA	NA	NA	NA	NA	Non	Oui	Oui
1777	Non	Oui	Non	0	Non	0	0	2	Oui	0	0	4	Non	NA	NA	NA	NA	NA	Non	Oui	Oui
10935	Oui	Oui	Oui	8	Non	0	1	1	Oui	0	0	4	Non	NA	NA	NA	NA	NA	Oui	Oui	Oui
13178	Oui	Non	Oui	2	Non	0	0	0	Oui	0	0	0	Non	NA	NA	NA	NA	NA	Non	Non	Oui
9152	Oui	Non	Oui	4	Non	0	0	1	Oui	0	0	4	Non	NA	NA	NA	NA	NA	Non	Oui	Oui
13401	Non	Oui	Oui	1	Non	0	0	0	Oui	0	0	4	Non	NA	NA	NA	NA	NA	Non	Non	Oui
2079	Non	Oui	Non	0	Non	0	0	1	Oui	0	0	4	Non	NA	NA	NA	NA	NA	Non	Oui	Oui
16873	Non	Non	Non	93	Non	0	0	0	Oui	0	0	4	Non	NA	NA	NA	NA	NA	Non	Non	Oui
14331	Oui	Oui	Oui	1	Non	0	0	0	Oui	2	0	1	Non	NA	NA	NA	NA	NA	Non	Non	Oui
5163	Oui	Oui	Non	1	Non	0	0	0	Oui	0	0	0	Non	NA	NA	NA	NA	NA	Non	Non	Oui
15478	Oui	Non	Non	18	Non	0	0	0	Oui	0	0	0	Non	NA	NA	NA	NA	NA	Non	Non	Oui
7108	Non	Oui	Non	0	Non	3	0	1	Oui	1	2	4	Non	NA	NA	NA	NA	NA	Non	Oui	Oui
4367	Non	Non	Non	3	Oui	0	0	0	Oui	0	0	5	Oui	Favorable	Non	Non	En difficultée	Oui	Non	Non	Oui
7458	Oui	Non	Oui	1	Non	0	0	0	Oui	0	0	4	Non	NA	NA	NA	NA	NA	Non	Non	Oui
1024	Non	Oui	Oui	1	Non	1	1	1	Oui	1	0	4	Oui	Favorable	Oui	Oui	CRISE	Oui	Oui	Oui	Oui
2197	Non	Non	Non	1	Non	0	0	0	Oui	1	0	4	Non	NA	NA	NA	NA	NA	Non	Non	Oui
12204	Oui	Non	Oui	2	Non	0	0	1	Oui	0	0	0	Non	NA	NA	NA	NA	NA	Non	Oui	Oui
6293	Oui	Oui	Non	0	Non	0	0	0	Oui	0	0	0	Non	NA	NA	NA	NA	NA	Non	Non	Oui
10908	Oui	Non	Oui	1	Non	0	0	0	Oui	1	0	1	Non	NA	NA	NA	NA	NA	Non	Non	Oui
16205	Non	Non	Oui	7	Non	0	0	0	Oui	1	1	4	Non	NA	NA	NA	NA	NA	Non	Non	Oui
11299	Non	Oui	Non	1	Non	0	0	1	Oui	0	0	4	Non	NA	NA	NA	NA	NA	Non	Oui	Oui
15646	Non	Non	Non	1	Non	0	0	0	Oui	1	0	4	Non	NA	NA	NA	NA	NA	Non	Non	Oui
15658	Oui	Non	Oui	1	Non	0	0	0	Oui	0	0	1	Non	NA	NA	NA	NA	NA	Non	Non	Oui
15833	Oui	Non	Oui	155	Non	0	0	0	Oui	0	0	4	Non	NA	NA	NA	NA	NA	Non	Non	Oui
4426	Oui	Non	Oui	1	Non	0	0	0	Oui	2	0	0	Non	NA	NA	NA	NA	NA	Non	Non	Oui
7461	Oui	Non	Oui	0	Non	0	0	0	Oui	0	0	4	Non	NA	NA	NA	NA	NA	Non	Non	Oui
562	Non	Oui	Oui	0	Non	2	0	3	Oui	1	0	5	Oui	Pas d'évolution	Oui	Oui	En difficultée	Oui	Non	Oui	Oui
13725	Non	Oui	Non	1	Non	0	0	0	Oui	0	0	5	Non	NA	NA	NA	NA	NA	Non	Non	Oui
15425	Oui	Non	Oui	2	Non	0	1	4	Oui	0	0	4	Non	NA	NA	NA	NA	NA	Oui	Oui	Oui
13266	Oui	Non	Oui	3	Non	0	0	1	Oui	0	0	1	Non	NA	NA	NA	NA	NA	Non	Oui	Oui
16208	Oui	Non	Oui	2	Non	0	0	1	Oui	0	0	4	Non	NA	NA	NA	NA	NA	Non	Oui	Oui
13327	Oui	Oui	Non	1	Non	0	0	0	Oui	0	0	0	Non	NA	NA	NA	NA	NA	Non	Non	Oui
10952	Oui	Non	Oui	2	Non	0	0	0	Oui	0	0	0	Non	NA	NA	NA	NA	NA	Non	Non	Oui
11335	Oui	Oui	Oui	1	Non	0	0	0	Oui	0	0	0	Non	NA	NA	NA	NA	NA	Non	Non	Oui
13359	Non	Oui	Non	1	Non	0	0	2	Oui	0	0	4	Non	NA	NA	NA	NA	NA	Non	Oui	Oui
14167	Non	Non	Non	82	Non	0	1	3	Oui	0	1	4	Non	NA	NA	NA	NA	NA	Oui	Oui	Oui
1756	Non	Oui	Non	1	Non	0	1	0	Oui	0	0	5	Non	NA	NA	NA	NA	NA	Oui	Non	Oui
4617	Oui	Non	Oui	0	Non	0	0	0	Oui	2	0	0	Non	NA	NA	NA	NA	NA	Non	Non	Oui
6608	Non	Oui	Non	1	Non	0	0	0	Oui	0	0	5	Non	NA	NA	NA	NA	NA	Non	Non	Oui
8368	Oui	Non	Oui	2	Non	0	0	0	Oui	1	0	0	Non	NA	NA	NA	NA	NA	Non	Non	Oui
5750	Oui	Oui	Oui	0	Non	0	1	0	Oui	0	0	0	Oui	Pas d'évolution	Non	Oui	En difficultée	Non	Oui	Non	Oui
2865	Oui	Non	Oui	7	Non	0	0	0	Oui	0	0	0	Non	NA	NA	NA	NA	NA	Non	Non	Oui
12152	Oui	Non	Oui	0	Non	0	0	0	Oui	0	0	0	Non	NA	NA	NA	NA	NA	Non	Non	Oui
5708	Non	Oui	Oui	1	Non	0	0	0	Oui	0	0	0	Non	NA	NA	NA	NA	NA	Non	Non	Oui
9027	Non	Oui	Non	1	Non	0	0	0	Oui	0	0	4	Non	NA	NA	NA	NA	NA	Non	Non	Oui
12314	Non	Non	Oui	3	Non	0	0	0	Oui	1	0	4	Non	NA	NA	NA	NA	NA	Non	Non	Oui
14046	Oui	Non	Oui	2	Non	0	0	1	Oui	0	0	0	Non	NA	NA	NA	NA	NA	Non	Oui	Oui
4320	Non	Non	Oui	0	Non	0	0	0	Oui	0	0	0	Non	NA	NA	NA	NA	NA	Non	Non	Oui
10901	Non	Non	Oui	3	Non	0	0	0	Oui	0	0	4	Non	NA	NA	NA	NA	NA	Non	Non	Oui
1718	Oui	Oui	Non	1	Non	0	0	1	Oui	0	0	4	Non	NA	NA	NA	NA	NA	Non	Oui	Oui
12659	Non	Oui	Oui	1	Non	0	0	1	Oui	0	0	4	Non	NA	NA	NA	NA	NA	Non	Oui	Oui
9863	Oui	Non	Oui	29	Non	0	0	0	Oui	0	0	0	Non	NA	NA	NA	NA	NA	Non	Non	Oui
10914	Non	Oui	Oui	1	Non	0	0	0	Oui	1	0	4	Non	NA	NA	NA	NA	NA	Non	Non	Oui
8195	Oui	Non	Oui	4	Non	0	0	0	Oui	0	0	0	Non	NA	NA	NA	NA	NA	Non	Non	Oui
15375	Oui	Non	Oui	10	Non	0	0	0	Oui	0	0	0	Non	NA	NA	NA	NA	NA	Non	Non	Oui
10703	Non	Non	Oui	80	Non	2	0	6	Oui	0	0	8	Non	NA	NA	NA	NA	NA	Non	Oui	Oui
15775	Oui	Non	Non	1	Non	0	0	0	Oui	0	0	0	Non	NA	NA	NA	NA	NA	Non	Non	Oui
6225	Oui	Non	Oui	1	Non	0	1	1	Oui	0	0	0	Non	NA	NA	NA	NA	NA	Oui	Oui	Oui
5952	Oui	Non	Oui	3	Non	0	0	1	Oui	0	0	0	Non	NA	NA	NA	NA	NA	Non	Oui	Oui
12905	Oui	Non	Oui	1	Non	0	0	1	Oui	0	0	0	Non	NA	NA	NA	NA	NA	Non	Oui	Oui
13849	Non	Non	Oui	1	Oui	0	0	0	Oui	0	0	4	Oui	Pas d'évolution	Oui	Oui	En difficultée	Oui	Non	Non	Oui
11117	Oui	Non	Oui	1	Non	0	0	0	Oui	0	0	4	Non	NA	NA	NA	NA	NA	Non	Non	Oui
7231	Non	Non	Oui	1	Oui	0	0	0	Oui	0	0	4	Oui	Favorable	Oui	Oui	TVB	Oui	Non	Non	Oui
53	Oui	Non	Oui	3	Non	0	0	0	Oui	0	0	4	Non	NA	NA	NA	NA	NA	Non	Non	Oui
10936	Oui	Oui	Oui	0	Non	0	0	0	Oui	0	0	0	Non	NA	NA	NA	NA	NA	Non	Non	Oui
14284	Oui	Non	Oui	1	Non	0	0	0	Oui	1	0	0	Non	NA	NA	NA	NA	NA	Non	Non	Oui
5853	Oui	Non	Non	1	Non	0	0	0	Oui	0	0	0	Non	NA	NA	NA	NA	NA	Non	Non	Oui
12293	Oui	Oui	Oui	1	Non	0	0	0	Oui	0	0	4	Non	NA	NA	NA	NA	NA	Non	Non	Oui
8167	Oui	Non	Oui	2	Non	0	0	0	Oui	0	0	0	Non	NA	NA	NA	NA	NA	Non	Non	Oui
4221	Non	Oui	Non	1	Non	2	2	2	Oui	0	1	4	Non	NA	NA	NA	NA	NA	Oui	Oui	Oui
4248	Oui	Oui	Oui	2	Non	0	0	1	Oui	0	0	3	Non	NA	NA	NA	NA	NA	Non	Oui	Oui
7676	Non	Non	Non	15	Oui	2	0	3	Oui	0	0	5	Oui	Pas d'évolution	Oui	Oui	En difficultée	Non	Non	Oui	Oui
9583	Oui	Non	Oui	6	Non	0	0	0	Oui	1	0	3	Non	NA	NA	NA	NA	NA	Non	Non	Oui
16913	Oui	Oui	Oui	5	Non	0	0	0	Oui	0	0	0	Non	NA	NA	NA	NA	NA	Non	Non	Oui
21	Oui	Oui	Non	1	Non	0	0	0	Oui	0	0	0	Non	NA	NA	NA	NA	NA	Non	Non	Oui
56	Oui	Non	Oui	1	Non	0	0	0	Oui	0	0	3	Non	NA	NA	NA	NA	NA	Non	Non	Oui
1866	Oui	Oui	Oui	4	Non	0	0	0	Oui	0	0	0	Non	NA	NA	NA	NA	NA	Non	Non	Oui
8647	Non	Oui	Oui	1	Oui	0	0	0	Oui	1	0	0	Oui	Favorable	Non	Non	TVB	Non	Non	Non	Oui
6424	Oui	Non	Oui	2	Non	0	0	0	Oui	1	0	0	Non	NA	NA	NA	NA	NA	Non	Non	Oui
5035	Oui	Non	Oui	14	Non	0	0	1	Oui	0	0	3	Non	NA	NA	NA	NA	NA	Non	Oui	Oui
7982	Oui	Non	Oui	2	Non	0	0	1	Oui	0	0	0	Non	NA	NA	NA	NA	NA	Non	Oui	Oui
15830	Oui	Oui	Oui	1	Non	0	0	0	Oui	0	0	0	Non	NA	NA	NA	NA	NA	Non	Non	Oui
4976	Oui	Oui	Non	2	Non	1	0	0	Oui	0	0	3	Non	NA	NA	NA	NA	NA	Non	Non	Oui
9191	Oui	Non	Oui	1	Non	0	0	0	Oui	0	0	0	Non	NA	NA	NA	NA	NA	Non	Non	Oui
11646	Oui	Oui	Oui	4	Non	0	0	0	Oui	0	0	0	Non	NA	NA	NA	NA	NA	Non	Non	Oui
14580	Oui	Oui	Oui	1	Non	0	0	0	Oui	0	0	0	Non	NA	NA	NA	NA	NA	Non	Non	Oui
11890	Oui	Oui	Oui	1	Non	0	0	1	Oui	0	0	0	Non	NA	NA	NA	NA	NA	Non	Oui	Oui
16227	Non	Oui	Oui	32	Oui	0	0	1	Oui	0	0	4	Oui	Favorable	Non	Non	En difficultée	Oui	Non	Oui	Oui
1848	Oui	Non	Oui	2	Non	0	0	0	Oui	0	0	0	Non	NA	NA	NA	NA	NA	Non	Non	Oui
5944	Oui	Non	Oui	1	Non	0	0	0	Oui	1	0	3	Non	NA	NA	NA	NA	NA	Non	Non	Oui
7100	Oui	Non	Oui	19	Non	0	0	0	Oui	0	0	0	Non	NA	NA	NA	NA	NA	Non	Non	Oui
9192	Oui	Non	Oui	10	Non	0	0	0	Oui	1	0	0	Non	NA	NA	NA	NA	NA	Non	Non	Oui
2351	Oui	Non	Oui	14	Non	0	0	0	Oui	0	0	0	Non	NA	NA	NA	NA	NA	Non	Non	Oui
12820	Oui	Non	Non	0	Non	0	0	0	Oui	0	0	3	Non	NA	NA	NA	NA	NA	Non	Non	Oui
13877	Oui	Oui	Non	2	Non	0	0	0	Oui	0	0	0	Non	NA	NA	NA	NA	NA	Non	Non	Oui
16159	Non	Non	Oui	36	Non	0	0	0	Oui	1	0	4	Non	NA	NA	NA	NA	NA	Non	Non	Oui
16170	Non	Oui	Oui	7	Non	0	0	0	Oui	1	0	5	Non	NA	NA	NA	NA	NA	Non	Non	Oui
3492	Non	Non	Oui	44	Non	0	0	0	Oui	2	0	4	Non	NA	NA	NA	NA	NA	Non	Non	Oui
7226	Oui	Oui	Oui	1	Oui	0	0	1	Oui	0	0	3	Oui	Favorable	Oui	Oui	En difficultée	Oui	Non	Oui	Oui
7728	Non	Oui	Oui	1	Oui	1	1	4	Oui	4	0	4	Oui	Défavorable	Non	Non	En difficultée	Oui	Oui	Oui	Oui
15437	Oui	Non	Oui	1	Non	0	0	1	Oui	0	0	0	Non	NA	NA	NA	NA	NA	Non	Oui	Oui
6379	Non	Oui	Oui	0	Oui	0	0	0	Oui	0	0	0	Oui	Favorable	Oui	Oui	En difficultée	Non	Non	Non	Oui
4642	Oui	Oui	Oui	1	Non	0	0	0	Oui	1	0	0	Non	NA	NA	NA	NA	NA	Non	Non	Oui
9335	Oui	Non	Oui	1	Non	0	0	0	Oui	0	0	3	Non	NA	NA	NA	NA	NA	Non	Non	Oui
12316	Oui	Non	Non	3	Non	0	0	0	Oui	0	0	0	Non	NA	NA	NA	NA	NA	Non	Non	Oui
1852	Non	Oui	Oui	5	Non	0	0	0	Oui	0	0	4	Non	NA	NA	NA	NA	NA	Non	Non	Oui
2067	Oui	Non	Oui	1	Non	0	0	0	Oui	0	0	1	Non	NA	NA	NA	NA	NA	Non	Non	Oui
7435	Oui	Oui	Non	1	Non	0	0	0	Oui	0	0	0	Non	NA	NA	NA	NA	NA	Non	Non	Oui
13015	Oui	Non	Oui	1	Non	0	0	0	Oui	0	0	0	Non	NA	NA	NA	NA	NA	Non	Non	Oui
2548	Oui	Non	Oui	6	Non	0	0	0	Oui	0	0	0	Non	NA	NA	NA	NA	NA	Non	Non	Oui
12117	Oui	Oui	Oui	1	Non	0	0	0	Oui	0	0	2	Non	NA	NA	NA	NA	NA	Non	Non	Oui
10150	Oui	Oui	Oui	6	Non	0	0	0	Oui	0	0	0	Non	NA	NA	NA	NA	NA	Non	Non	Oui
10745	Oui	Non	Oui	1	Non	0	0	0	Oui	0	0	2	Non	NA	NA	NA	NA	NA	Non	Non	Oui
11547	Oui	Oui	Oui	1	Non	0	0	0	Oui	0	0	0	Non	NA	NA	NA	NA	NA	Non	Non	Oui
1208	Oui	Non	Oui	1	Non	0	0	0	Oui	0	0	2	Non	NA	NA	NA	NA	NA	Non	Non	Oui
9745	Oui	Non	Oui	1	Non	0	0	0	Oui	2	0	0	Non	NA	NA	NA	NA	NA	Non	Non	Oui
7580	Oui	Non	Oui	1	Non	2	2	3	Oui	2	0	3	Non	NA	NA	NA	NA	NA	Oui	Oui	Oui
9041	Non	Oui	Oui	1	Non	0	0	0	Oui	0	0	4	Non	NA	NA	NA	NA	NA	Non	Non	Oui
5069	Oui	Non	Oui	0	Non	0	0	0	Oui	0	0	0	Non	NA	NA	NA	NA	NA	Non	Non	Oui
6382	Oui	Non	Oui	5	Non	0	0	0	Oui	0	0	0	Non	NA	NA	NA	NA	NA	Non	Non	Oui
8357	Oui	Non	Oui	7	Non	0	0	0	Oui	0	0	2	Non	NA	NA	NA	NA	NA	Non	Non	Oui
11859	Oui	Oui	Oui	1	Non	0	0	0	Oui	0	0	0	Non	NA	NA	NA	NA	NA	Non	Non	Oui
6203	Non	Non	Oui	2	Non	0	0	0	Oui	1	0	4	Non	NA	NA	NA	NA	NA	Non	Non	Oui
8956	Oui	Oui	Oui	4	Non	0	0	0	Oui	0	0	0	Non	NA	NA	NA	NA	NA	Non	Non	Oui
8007	Oui	Oui	Oui	2	Non	0	0	0	Oui	0	0	0	Non	NA	NA	NA	NA	NA	Non	Non	Oui
5117	Non	Oui	Non	1	Non	0	0	2	Oui	0	0	4	Non	NA	NA	NA	NA	NA	Non	Oui	Oui
366	Oui	Oui	Oui	2	Non	0	0	0	Oui	0	0	2	Non	NA	NA	NA	NA	NA	Non	Non	Oui
2413	Oui	Non	Oui	11	Non	0	0	0	Oui	0	0	2	Non	NA	NA	NA	NA	NA	Non	Non	Oui
10272	Oui	Non	Oui	41	Non	0	0	0	Oui	0	0	2	Non	NA	NA	NA	NA	NA	Non	Non	Oui
14000	Oui	Non	Oui	1	Non	0	0	0	Oui	0	0	2	Non	NA	NA	NA	NA	NA	Non	Non	Oui
3705	Non	Non	Oui	1	Oui	4	6	1	Oui	5	0	6	Oui	Pas d'évolution	Non	Oui	En difficultée	Oui	Oui	Oui	Oui
7794	Non	Oui	Oui	1	Non	0	0	0	Oui	0	0	4	Non	NA	NA	NA	NA	NA	Non	Non	Oui
2292	Oui	Non	Oui	1	Non	0	0	1	Oui	0	0	2	Non	NA	NA	NA	NA	NA	Non	Oui	Oui
1712	Oui	Non	Oui	3	Non	0	0	1	Oui	0	1	0	Non	NA	NA	NA	NA	NA	Non	Oui	Oui
8522	Non	Oui	Non	7	Non	0	1	0	Oui	0	0	4	Non	NA	NA	NA	NA	NA	Oui	Non	Oui
628	Oui	Non	Oui	2	Non	0	0	0	Oui	0	0	0	Non	NA	NA	NA	NA	NA	Non	Non	Oui
6188	Oui	Oui	Oui	4	Non	0	0	0	Oui	0	0	2	Non	NA	NA	NA	NA	NA	Non	Non	Oui
8388	Oui	Oui	Oui	1	Non	0	0	0	Oui	0	0	0	Non	NA	NA	NA	NA	NA	Non	Non	Oui
12805	Oui	Non	Oui	1	Non	0	0	0	Oui	0	0	0	Non	NA	NA	NA	NA	NA	Non	Non	Oui
9785	Non	Non	Oui	22	Oui	0	0	0	Oui	0	0	4	Oui	Favorable	Oui	Oui	En difficultée	Oui	Non	Non	Oui
5162	Oui	Oui	Oui	6	Non	0	0	1	Oui	0	0	2	Non	NA	NA	NA	NA	NA	Non	Oui	Oui
2897	Oui	Non	Oui	0	Non	0	0	0	Oui	0	0	0	Non	NA	NA	NA	NA	NA	Non	Non	Oui
3583	Oui	Oui	Oui	7	Non	0	0	0	Oui	0	0	1	Non	NA	NA	NA	NA	NA	Non	Non	Oui
10628	Non	Oui	Oui	6	Oui	1	0	1	Oui	0	0	4	Oui	Favorable	Oui	Oui	En difficultée	Oui	Non	Oui	Oui
2324	Oui	Non	Oui	2	Non	0	0	0	Oui	0	0	0	Non	NA	NA	NA	NA	NA	Non	Non	Oui
11912	Oui	Oui	Oui	1	Non	0	0	1	Oui	0	0	2	Non	NA	NA	NA	NA	NA	Non	Oui	Oui
1783	Oui	Non	Oui	1	Non	0	0	0	Oui	2	0	0	Non	NA	NA	NA	NA	NA	Non	Non	Oui
4328	Oui	Oui	Non	0	Non	0	0	0	Oui	1	0	0	Non	NA	NA	NA	NA	NA	Non	Non	Oui
5350	Oui	Oui	Oui	1	Non	0	0	0	Oui	2	0	2	Non	NA	NA	NA	NA	NA	Non	Non	Oui
10399	Oui	Non	Oui	77	Non	0	0	0	Oui	0	0	0	Non	NA	NA	NA	NA	NA	Non	Non	Oui
13571	Oui	Non	Oui	0	Non	0	0	0	Oui	0	0	0	Non	NA	NA	NA	NA	NA	Non	Non	Oui
5884	Non	Non	Oui	0	Oui	1	2	1	Oui	2	2	4	Oui	Pas d'évolution	Oui	Oui	En difficultée	Non	Oui	Oui	Oui
9941	Non	Non	Oui	2	Oui	0	0	1	Oui	0	3	4	Oui	Favorable	Oui	Oui	En difficultée	Oui	Non	Oui	Oui
5292	Non	Oui	Oui	1	Oui	0	0	0	Oui	0	0	0	Oui	Défavorable	Oui	Oui	En difficultée	Non	Non	Non	Oui
14612	Oui	Non	Oui	5	Non	3	0	1	Oui	0	0	0	Non	NA	NA	NA	NA	NA	Non	Oui	Oui
8684	Oui	Non	Oui	1	Non	0	0	1	Oui	0	0	1	Non	NA	NA	NA	NA	NA	Non	Oui	Oui
1927	Oui	Non	Non	1	Non	0	0	0	Oui	0	0	0	Non	NA	NA	NA	NA	NA	Non	Non	Oui
2599	Oui	Oui	Oui	1	Non	0	0	0	Oui	0	0	0	Non	NA	NA	NA	NA	NA	Non	Non	Oui
1145	Oui	Non	Oui	5	Oui	0	0	0	Oui	0	0	1	Oui	Favorable	Oui	Oui	En difficultée	Oui	Non	Non	Oui
1358	Oui	Oui	Oui	8	Non	0	0	0	Oui	0	0	1	Non	NA	NA	NA	NA	NA	Non	Non	Oui
4043	Oui	Oui	Non	1	Non	0	0	0	Oui	1	0	1	Non	NA	NA	NA	NA	NA	Non	Non	Oui
7462	Oui	Oui	Oui	4	Non	0	0	0	Oui	0	0	1	Non	NA	NA	NA	NA	NA	Non	Non	Oui
10146	Oui	Non	Oui	0	Non	0	0	0	Oui	0	0	0	Non	NA	NA	NA	NA	NA	Non	Non	Oui
6594	Non	Oui	Oui	1	Oui	2	0	4	Oui	1	0	5	Oui	Pas d'évolution	Oui	Oui	En difficultée	Oui	Non	Oui	Oui
16258	Oui	Non	Oui	47	Non	0	0	0	Oui	0	0	0	Non	NA	NA	NA	NA	NA	Non	Non	Oui
14715	Oui	Non	Oui	2	Non	0	0	1	Oui	0	0	1	Non	NA	NA	NA	NA	NA	Non	Oui	Oui
1077	Oui	Non	Oui	1	Non	0	0	0	Oui	0	0	0	Non	NA	NA	NA	NA	NA	Non	Non	Oui
831	Non	Non	Non	8	Non	0	0	2	Oui	3	0	4	Non	NA	NA	NA	NA	NA	Non	Oui	Oui
350	Oui	Oui	Non	0	Non	0	0	1	Oui	0	0	0	Non	NA	NA	NA	NA	NA	Non	Oui	Oui
3224	Non	Non	Non	4	Non	1	0	1	Oui	0	0	4	Non	NA	NA	NA	NA	NA	Non	Oui	Oui
2905	Non	Oui	Non	1	Non	0	0	0	Oui	0	0	3	Non	NA	NA	NA	NA	NA	Non	Non	Oui
9424	Oui	Non	Oui	1	Non	0	0	0	Oui	0	1	0	Non	NA	NA	NA	NA	NA	Non	Non	Oui
12500	Oui	Non	Non	6	Non	0	0	0	Oui	0	0	0	Non	NA	NA	NA	NA	NA	Non	Non	Oui
16425	Oui	Oui	Non	1	Non	0	0	0	Oui	0	0	0	Non	NA	NA	NA	NA	NA	Non	Non	Oui
10882	Oui	Oui	Oui	4	Non	0	0	1	Oui	0	0	0	Non	NA	NA	NA	NA	NA	Non	Oui	Oui
7176	Non	Oui	Oui	3	Non	0	0	0	Oui	0	1	4	Non	NA	NA	NA	NA	NA	Non	Non	Oui
10009	Oui	Non	Oui	1	Non	0	0	0	Oui	0	0	0	Non	NA	NA	NA	NA	NA	Non	Non	Oui
10100	Oui	Oui	Oui	5	Non	0	0	0	Oui	0	0	0	Non	NA	NA	NA	NA	NA	Non	Non	Oui
10101	Non	Oui	Oui	1	Non	0	0	0	Oui	0	0	4	Non	NA	NA	NA	NA	NA	Non	Non	Oui
10282	Oui	Oui	Oui	3	Non	0	0	0	Oui	0	0	0	Non	NA	NA	NA	NA	NA	Non	Non	Oui
6779	Oui	Non	Oui	1	Non	1	1	0	Oui	0	0	0	Non	NA	NA	NA	NA	NA	Oui	Non	Oui
7196	Oui	Non	Oui	0	Non	0	0	0	Oui	1	0	0	Non	NA	NA	NA	NA	NA	Non	Non	Oui
11663	Non	Non	Non	1	Non	0	0	0	Oui	0	0	4	Non	NA	NA	NA	NA	NA	Non	Non	Oui
4773	Non	Oui	Non	0	Non	0	0	1	Oui	0	0	4	Non	NA	NA	NA	NA	NA	Non	Oui	Oui
4084	Oui	Oui	Oui	1	Non	0	0	0	Oui	0	0	0	Non	NA	NA	NA	NA	NA	Non	Non	Oui
3596	Non	Non	Oui	1	Non	0	0	0	Oui	0	0	4	Non	NA	NA	NA	NA	NA	Non	Non	Oui
3848	Oui	Oui	Oui	0	Non	0	0	0	Oui	1	0	0	Non	NA	NA	NA	NA	NA	Non	Non	Oui
3914	Oui	Oui	Non	3	Non	0	2	0	Oui	0	0	4	Non	NA	NA	NA	NA	NA	Oui	Non	Oui
3950	Non	Oui	Oui	1	Oui	0	0	0	Oui	0	0	0	Oui	Pas d'évolution	Non	Oui	En difficultée	Non	Non	Non	Oui
5888	Oui	Oui	Oui	0	Non	0	0	0	Oui	0	0	0	Non	NA	NA	NA	NA	NA	Non	Non	Oui
11346	Oui	Oui	Oui	1	Non	0	0	0	Oui	0	0	0	Non	NA	NA	NA	NA	NA	Non	Non	Oui
14095	Oui	Oui	Oui	1	Non	0	0	0	Oui	0	0	0	Non	NA	NA	NA	NA	NA	Non	Non	Oui
15077	Oui	Oui	Oui	1	Non	0	0	0	Oui	1	0	0	Non	NA	NA	NA	NA	NA	Non	Non	Oui
405	Oui	Non	Oui	1	Non	0	0	0	Oui	0	0	0	Non	NA	NA	NA	NA	NA	Non	Non	Oui
1072	Oui	Non	Oui	1	Non	0	0	0	Oui	0	0	0	Non	NA	NA	NA	NA	NA	Non	Non	Oui
10967	Oui	Non	Oui	9	Non	0	0	3	Oui	1	0	4	Non	NA	NA	NA	NA	NA	Non	Oui	Oui
10141	Oui	Oui	Non	0	Non	0	0	0	Oui	0	0	0	Non	NA	NA	NA	NA	NA	Non	Non	Oui
12909	Oui	Oui	Oui	4	Non	0	0	0	Oui	1	0	0	Non	NA	NA	NA	NA	NA	Non	Non	Oui
13812	Oui	Non	Oui	1	Non	0	0	0	Oui	0	0	4	Non	NA	NA	NA	NA	NA	Non	Non	Oui
14608	Oui	Non	Oui	11	Non	0	0	0	Oui	0	0	0	Non	NA	NA	NA	NA	NA	Non	Non	Oui
3849	Oui	Non	Non	0	Non	0	0	0	Oui	0	0	0	Non	NA	NA	NA	NA	NA	Non	Non	Oui
6896	Oui	Oui	Non	1	Non	0	0	0	Oui	0	0	0	Non	NA	NA	NA	NA	NA	Non	Non	Oui
281	Oui	Non	Oui	3	Non	0	0	1	Oui	1	0	0	Non	NA	NA	NA	NA	NA	Non	Oui	Oui
5947	Non	Non	Non	1	Non	1	0	0	Oui	3	0	4	Non	NA	NA	NA	NA	NA	Non	Non	Oui
5990	Oui	Oui	Non	5	Non	0	0	0	Oui	0	0	0	Non	NA	NA	NA	NA	NA	Non	Non	Oui
14831	Oui	Oui	Oui	1	Non	0	0	0	Oui	0	0	0	Non	NA	NA	NA	NA	NA	Non	Non	Oui
16853	Oui	Non	Oui	1	Non	0	0	1	Oui	0	0	0	Non	NA	NA	NA	NA	NA	Non	Oui	Oui
507	Oui	Oui	Non	1	Non	0	0	0	Oui	1	0	0	Non	NA	NA	NA	NA	NA	Non	Non	Oui
7368	Oui	Oui	Oui	1	Non	0	0	0	Oui	0	0	0	Non	NA	NA	NA	NA	NA	Non	Non	Oui
9987	Oui	Oui	Oui	5	Non	0	0	0	Oui	0	0	0	Non	NA	NA	NA	NA	NA	Non	Non	Oui
11891	Oui	Oui	Oui	1	Non	0	0	0	Oui	0	0	0	Non	NA	NA	NA	NA	NA	Non	Non	Oui
16058	Oui	Non	Oui	8	Non	0	0	2	Oui	0	0	0	Non	NA	NA	NA	NA	NA	Non	Oui	Oui
5029	Non	Oui	Oui	22	Oui	0	0	0	Oui	0	0	4	Oui	Pas d'évolution	Oui	Oui	En difficultée	Oui	Non	Non	Oui
2619	Non	Non	Oui	1	Oui	1	1	0	Oui	0	0	4	Oui	Pas d'évolution	Non	Oui	En difficultée	Oui	Oui	Non	Oui
2530	Oui	Non	Non	0	Non	0	0	0	Oui	0	0	3	Non	NA	NA	NA	NA	NA	Non	Non	Oui
11693	Oui	Non	Oui	1	Non	0	0	0	Oui	0	0	0	Non	NA	NA	NA	NA	NA	Non	Non	Oui
1937	Non	Oui	Oui	34	Non	0	0	0	Oui	0	2	5	Non	NA	NA	NA	NA	NA	Non	Non	Oui
8770	Oui	Non	Oui	1	Non	0	1	0	Oui	0	0	0	Non	NA	NA	NA	NA	NA	Oui	Non	Oui
1655	Oui	Non	Oui	1	Non	0	0	0	Oui	0	0	0	Non	NA	NA	NA	NA	NA	Non	Non	Oui
13002	Oui	Oui	Oui	7	Non	0	0	0	Oui	0	0	0	Non	NA	NA	NA	NA	NA	Non	Non	Oui
[truncated: 9,880 more rows]
